# Supplementary material for: A Comprehensive Characterization of the Function of LincRNAs in Transcriptional Regulation Through Long-Range Chromatin Interactions
Source: Sci Rep. 2016 Nov 8;6:36572. doi: 10.1038/srep36572 (PMC5099911; doi:10.1038/srep36572)
Supplement: Supplementary Information [file srep36572-s2.xls]

## Sheet: K562
Gene Name	Gene Symbol	RPKM PolyA RNA-Seq	RPKM non PolyA RNA-Seq	Type
ENSG00000145063	AC062028.1	0	0	C1
ENSG00000170846	AC093323.3	47.1684	14.8655	C1
ENSG00000175773	RP11-121M22.1	0	0	C1
ENSG00000177788	RP5-1061H20.4	10.5292	3.06547	C1
ENSG00000178977	LINC00324	0.159511	0.182737	C1
ENSG00000180279	CTD-2568A17.5	0.158636	0	C1
ENSG00000180422	LINC00304	0	0	C1
ENSG00000184274	LINC00315	0	0	C2
ENSG00000185168	LINC00482	1.06364	0.131248	C1
ENSG00000188070	C11orf95	2.58222	0.95096	C1
ENSG00000188825	LINC00910	0.679291	2.18245	C1
ENSG00000189229	AC069277.2	26.5867	60.6307	C1
ENSG00000196634	RP3-337D23.3	0.0103205	0.0133105	C1
ENSG00000196972	LINC00087	0.069407	0.207616	C1
ENSG00000198468	FLVCR1-AS1	7.90567	2.20985	C1
ENSG00000198547	C20orf203	1.32559	0.337765	C1
ENSG00000203499	FAM83H-AS1	1.12525	0.441193	C1
ENSG00000203999	RP11-290F20.1	0.544943	0.0768855	C1
ENSG00000204110	RP1-153P14.8	0	0	C1
ENSG00000204929	AC074391.1	0.151265	0	C1
ENSG00000205015	RP11-46C24.3	0.0317415	0.004259	C1
ENSG00000205056	RP11-693J15.5	0	0.001135	C1
ENSG00000206140	TMEM191C	1.90794	0.287274	C1
ENSG00000207955	MIR219-2	0	0	C1
ENSG00000212930	RP11-414H23.2	0	0	C1
ENSG00000213468	RP11-453F18__B.1	2.44909	5.61632	C1
ENSG00000213793	ZNF888	0.437082	1.01184	C1
ENSG00000214145	LINC00887	0	0	C1
ENSG00000214146	RP11-699L21.1	0.066647	0.090754	C1
ENSG00000214546	AC087491.2	0.022782	0	C1
ENSG00000214955	AP000318.2	0	0	C1
ENSG00000215908	CROCCP2	47.7591	4.43589	C1
ENSG00000218510	LINC00339	25.0429	8.33956	C1
ENSG00000223382	RP1-65J11.1	0	0	C1
ENSG00000223469	RP11-344J7.2	0	0	C2
ENSG00000223695	RP4-633O19__A.1	0.009175	0	C2
ENSG00000223714	RP5-1172N10.2	0	0	C1
ENSG00000223764	RP11-54O7.3	0.15422	0.035857	C1
ENSG00000223768	LINC00205	1.29119	0.215576	C2
ENSG00000223783	AC124944.5	0	0	C2
ENSG00000223823	RP11-465B22.5	0	0	C1
ENSG00000224015	AC063976.3	0.049094	0.014823	C1
ENSG00000224164	RP3-369A17.4	0	0	C1
ENSG00000224375	AC009276.4	0	0	C1
ENSG00000224397	RP11-290F20.3	0.025278	0	C1
ENSG00000224592	RP5-884C9.2	0	0	C1
ENSG00000224635	RP4-564F22.5	0.137698	0.329653	C2
ENSG00000224652	LINC00885	0.870076	0.315422	C1
ENSG00000224930	LINC00162	0.0063695	0	C1
ENSG00000224934	RP11-441O15.3	1.59303	0.486529	C1
ENSG00000224977	RP11-160H22.3	0	0	C1
ENSG00000225007	AC000067.1	0	0	C1
ENSG00000225173	XXbac-BPG308K3.5	1.15448	0.0823485	C1
ENSG00000225285	RP4-758J18.10	0.0394115	0	C1
ENSG00000225331	AP001055.6	0	0	C1
ENSG00000225518	RP11-396C23.2	0.267074	0.053404	C1
ENSG00000225595	XXbac-BPG308K3.6	0.575632	0.319626	C1
ENSG00000225675	RP4-784A16.5	0.024758	0	C1
ENSG00000225791	TRAM2-AS1	5.29856	2.85292	C1
ENSG00000225836	RP11-80H5.6	0.0127045	0	C1
ENSG00000225982	RP11-538D16.3	0	0	C1
ENSG00000226087	AC106869.2	0	0	C1
ENSG00000226137	BAIAP2-AS1	3.51207	1.4765	C1
ENSG00000226251	RP11-15I11.3	0.166548	0.035784	C1
ENSG00000226266	AC009961.3	2.58085	1.01931	C1
ENSG00000226447	RP11-393J16.4	0	0	C1
ENSG00000226684	RP3-418C23.2	0	0.041727	C1
ENSG00000226782	RP11-706D8.3	0.098551	0.0678415	C1
ENSG00000226852	RP1-212P9.2	0.002676	0.010354	C2
ENSG00000226913	BSN-AS2	0.105872	0.073244	C1
ENSG00000227308	AC009502.4	0	0	C1
ENSG00000227477	STK4-AS1	0.471073	0.125515	C1
ENSG00000227533	SLC2A1-AS1	5.95095	2.89458	C1
ENSG00000227630	RP4-781K5.8	0.233021	0.100529	C1
ENSG00000227748	RP11-497D6.3	1.16135	0.441324	C1
ENSG00000228022	HCG20	0.27638	0.088859	C1
ENSG00000228126	LINC00568	0.132247	0.091826	C1
ENSG00000228140	RP3-467K16.4	0.0126435	0.005675	C2
ENSG00000228223	HCG11	8.21438	5.12707	C1
ENSG00000228327	RP11-206L10.2	5.47243	5.30177	C1
ENSG00000228365	RP1-90J20.2	0	0	C1
ENSG00000228397	RP1-224A6.3	0.07602	0.047157	C1
ENSG00000228414	AC010733.4	0	0	C1
ENSG00000228521	AC099552.3	0	0	C1
ENSG00000228719	RP5-1119A7.14	0	0	C1
ENSG00000228742	RP5-884M6.1	21.9925	7.45012	C1
ENSG00000228800	RP11-253D19.1	0	0	C1
ENSG00000228878	AC007551.3	0.425353	0.129883	C1
ENSG00000228886	RP11-290D2.3	0.428629	0.447018	C1
ENSG00000228889	UBAC2-AS1	2.26717	1.66546	C1
ENSG00000228918	GS1-122H1.2	0.196676	0.079124	C1
ENSG00000228950	AC023137.2	0	0	C1
ENSG00000229102	RP11-360P21.2	0	0	C1
ENSG00000229140	CCDC26	58.9549	50.8904	C1
ENSG00000229227	RP11-38L15.2	0	0	C1
ENSG00000229282	RP1-40E16.2	0.035261	0	C1
ENSG00000229388	RP11-442N24__B.1	0.329778	0.715047	C1
ENSG00000229484	RP5-888M10.2	0.010683	0	C1
ENSG00000229607	RP5-1125N11.1	0	0	C1
ENSG00000229719	MIR194-2	0.0236365	0.0228405	C1
ENSG00000229807	XIST	100.406	42.3724	C2
ENSG00000229964	RP11-135A1.3	0	0	C1
ENSG00000230107	CTA-126B4.7	0	0	C1
ENSG00000230269	RP1-40E16.9	4.68426	1.01332	C1
ENSG00000230285	RP11-290M5.2	0	0	C1
ENSG00000230294	RP13-507P19.2	0	0	C2
ENSG00000230415	RP5-902P8.10	0.793722	0.149109	C1
ENSG00000230454	U73166.2	0.726836	0.812129	C1
ENSG00000230526	RP11-472G21.2	0.008913	0	C1
ENSG00000230555	RP11-517P14.2	0.092306	0.0470995	C1
ENSG00000230573	RP11-464C19.2	0	0	C1
ENSG00000230590	FTX	4.12731	14.7923	C2
ENSG00000230615	RP5-1198O20.4	0.166365	0.116201	C1
ENSG00000230658	KLHL7-AS1	1.08173	1.20919	C1
ENSG00000230699	RP11-54O7.1	0.199849	0.064607	C2
ENSG00000230866	CTA-342B11.2	0	0	C2
ENSG00000231265	TRERNA1	0	0	C1
ENSG00000231327	AC016700.5	0.0141365	0.009108	C1
ENSG00000231473	LINC00441	0.114571	0.122593	C1
ENSG00000231485	RP4-535B20.1	0	0	C1
ENSG00000231507	RP11-134P9.3	0	0.156388	C1
ENSG00000231611	AP006216.11	0.0704035	0.018888	C1
ENSG00000231704	AC004895.4	0.034661	0	C1
ENSG00000231705	RP11-432J24.2	0	0	C1
ENSG00000231740	RP11-63G10.2	0	0	C1
ENSG00000231826	AC016735.2	0.0119065	0.0460275	C1
ENSG00000231881	RP5-1120P11.3	0.0232725	0.0541075	C1
ENSG00000232019	AC074183.4	0.0299185	0	C2
ENSG00000232046	AC007392.3	0	0	C1
ENSG00000232104	RP11-509J21.1	0.906639	0.406103	C1
ENSG00000232233	RP11-573D15.2	0.148069	0.025913	C1
ENSG00000232324	AC008440.10	0	0	C1
ENSG00000232388	LINC00493	72.3812	12.3245	C1
ENSG00000232453	RP4-794H19.1	0.173828	0.029874	C1
ENSG00000232470	RP11-313D6.3	0	0	C1
ENSG00000232593	RP11-258C19.5	2.18323	5.64559	C1
ENSG00000232598	RP1-90K10.4	0	0	C1
ENSG00000232746	RP11-767C1.1	0	0	C1
ENSG00000232947	RP11-401E14.2	0	0	C1
ENSG00000232956	SNHG15	99.3428	25.5144	C1
ENSG00000232987	AC051649.6	0.0712735	0	C1
ENSG00000233056	ERVH48-1	0.140798	0.014717	C1
ENSG00000233060	AC016700.2	0	0.013459	C1
ENSG00000233080	CTA-714B7.5	1.86627	3.06614	C1
ENSG00000233081	RP11-440G5.2	0.029607	0.0119145	C1
ENSG00000233137	RP11-220I1.1	19.1836	11.1191	C1
ENSG00000233200	RP11-324I22.2	0	0	C1
ENSG00000233208	LINC00642	0	0	C1
ENSG00000233220	LINC00167	0.0230715	0.201478	C1
ENSG00000233396	RP11-458D21.1	2.62542	1.53577	C1
ENSG00000233746	LINC00656	0.648768	0.164114	C1
ENSG00000233775	RP4-811H24.9	0.0952915	0.06632	C1
ENSG00000233791	RP11-134P9.1	0.567397	0.144853	C1
ENSG00000233835	RP1-92C4.2	0	0	C1
ENSG00000233922	AL133493.2	18.9056	11.0866	C1
ENSG00000233975	RP11-288L9.1	0	0.012806	C1
ENSG00000233978	AC016735.3	0	0.0211935	C1
ENSG00000234019	RP11-236P24.3	0	0	C1
ENSG00000234129	RP11-120D5.1	1.45127	3.80817	C1
ENSG00000234261	RP11-146I2.1	0.639222	0.398942	C1
ENSG00000234277	CTD-2090I13.1	0	0.0240855	C1
ENSG00000234292	RP11-213H15.1	0	0.0504185	C1
ENSG00000234350	AC007405.4	0.953396	0.300797	C1
ENSG00000234432	RP11-1275H24.1	0.0283115	0.0262195	C1
ENSG00000234455	AC067960.1	0	0	C2
ENSG00000234492	RPL34-AS1	0.228536	0.0722445	C1
ENSG00000234509	AP000253.1	0.217833	0.139176	C1
ENSG00000234546	RP3-510D11.2	0	0	C1
ENSG00000234625	LINC00380	0	0	C1
ENSG00000234698	RP11-112L6.2	0.132063	0.166651	C1
ENSG00000234807	RP4-794H19.2	0	0.022726	C1
ENSG00000234817	RP3-400B16.1	0.140404	0.0734325	C1
ENSG00000234880	LINC00163	0.013139	0	C1
ENSG00000234917	RP5-994D16.3	0.259018	0.0783695	C1
ENSG00000234996	RP11-480I12.7	0.20429	0.115101	C1
ENSG00000235052	RP1-150O5.3	0.133355	0.0264455	C1
ENSG00000235100	RP11-80H5.9	0.0311625	0.047773	C1
ENSG00000235117	RP11-229P13.20	0	0	C1
ENSG00000235168	RP1-12G14.5	0	0	C1
ENSG00000235358	RP11-399E6.1	0.104271	0	C1
ENSG00000235408	SNORA71B	0	5.13513	C1
ENSG00000235499	AC073046.25	0.239858	0.28689	C1
ENSG00000235806	RP4-646N3.1	0.178326	0.109178	C1
ENSG00000236008	AC011747.4	0.051858	0.0807495	C1
ENSG00000236393	RP11-320G24.1	0.637077	0.405125	C1
ENSG00000236423	RP13-15E13.1	0.27198	0.111648	C1
ENSG00000236471	AF127577.12	0.0314475	0.0261815	C1
ENSG00000236501	AC079305.11	0	0	C1
ENSG00000236651	AC104801.1	0.113228	0.0733475	C1
ENSG00000236824	BCYRN1	0.403736	0.197288	C1
ENSG00000236947	RP11-98G7.1	0.0415575	0	C1
ENSG00000236961	RP1-261G23.5	0	0	C1
ENSG00000237063	RP4-550H1.5	0	0	C2
ENSG00000237128	RP11-351M16.3	0	0	C1
ENSG00000237292	RP11-540K16.1	0.0172515	0	C1
ENSG00000237438	CECR7	7.70686	5.12586	C2
ENSG00000237461	RP11-554F20.1	0.0121145	0.0221935	C1
ENSG00000237476	XXbac-B135H6.15	0.006835	0	C1
ENSG00000237489	LINC00959	0.046066	0.01616	C1
ENSG00000237513	RP11-325F22.2	0.013662	0.088023	C1
ENSG00000237588	RP11-66D17.3	0.002269	0.00137	C1
ENSG00000237595	RP11-112L6.3	0.146737	0.212195	C1
ENSG00000237643	RP11-462G2.1	78.6538	4.75532	C1
ENSG00000237753	AC079922.3	0.622214	0.178836	C1
ENSG00000237857	RP11-435O5.2	1.00268	0.280328	C2
ENSG00000237923	XXbac-BPG27H4.8	0	0	C2
ENSG00000238099	RP11-12A2.3	0.019099	0	C1
ENSG00000238198	RP11-31F15.2	0.0551675	0.0116385	C1
ENSG00000239353	RP11-492E3.51	0	0	C2
ENSG00000239467	AC007405.6	16.4398	1.47922	C1
ENSG00000239815	RP11-309L24.4	0.162813	0.067289	C1
ENSG00000240497	RP11-185E8.1	0.081716	0	C1
ENSG00000240687	RP11-521D12.1	0	0	C1
ENSG00000240875	LINC00886	0.005388	0.0031695	C1
ENSG00000240980	RP11-734K21.4	0	0.013252	C1
ENSG00000241048	RP11-167H9.5	0	0	C1
ENSG00000241084	RP11-344B5.3	0	0	C2
ENSG00000241135	LINC00881	0.514454	0	C1
ENSG00000241180	RP11-54O7.2	0	0	C2
ENSG00000241933	RP11-755B10.3	0.0144215	0.020133	C1
ENSG00000242622	RP11-18H7.1	2.27573	0.834217	C1
ENSG00000243550	RP11-483E7.1	0	0	C1
ENSG00000243819	RN7SL832P	0.306254	0.161724	C1
ENSG00000244459	RP11-1398P2.1	0.0969235	0	C1
ENSG00000244578	RP11-548O1.3	0.69125	0.416052	C1
ENSG00000245059	RP11-303E16.7	0.012895	0.021114	C1
ENSG00000245060	LINC00847	18.1191	4.12718	C1
ENSG00000245149	RNF139-AS1	26.1687	5.62672	C1
ENSG00000245522	RP11-540A21.2	0.0724675	0.05735	C1
ENSG00000245532	NEAT1	103.625	56.6273	C1
ENSG00000245556	CTD-2037K23.2	9.60051	1.5427	C1
ENSG00000245651	RP11-620J15.2	0	0.009662	C1
ENSG00000245694	CRNDE	44.8666	4.66709	C2
ENSG00000245750	RP11-279F6.1	0.155155	0.18554	C1
ENSG00000245975	RP11-30K9.6	0.425508	0.842093	C1
ENSG00000246067	RAB30-AS1	20.4674	13.0281	C1
ENSG00000246145	RP11-346I3.4	0.0128555	0.0263075	C1
ENSG00000246375	RP11-10L7.1	0	0	C1
ENSG00000246394	RP11-386I8.6	0	0	C1
ENSG00000246523	RP11-736K20.6	0.517432	0.233322	C1
ENSG00000246526	RP11-539L10.2	0.025678	0.02502	C2
ENSG00000246548	RP11-7F17.5	0	0.0019315	C1
ENSG00000246863	RP11-325N19.3	0.027424	0	C1
ENSG00000247011	RP11-700H6.1	0.0592115	0.115334	C1
ENSG00000247095	MIR210HG	26.5898	1.98845	C1
ENSG00000247624	CPEB2-AS1	0.0103595	0.0517255	C1
ENSG00000248103	CTC-338M12.9	2.38588	1.58911	C1
ENSG00000248187	RP11-184M15.1	0.014403	0	C2
ENSG00000248323	LUCAT1	0.587643	0.601142	C1
ENSG00000248473	CTC-338M12.2	0.02277	0	C1
ENSG00000248484	RP11-375B1.1	0	0	C1
ENSG00000248489	CTD-2007H13.3	0	0	C1
ENSG00000248599	RP11-302J23.1	0.016806	0.0086975	C1
ENSG00000248802	RP11-184M15.2	0	0	C1
ENSG00000248866	USP46-AS1	0.4105	0.64159	C2
ENSG00000249069	LINC01033	24.1252	10.5782	C1
ENSG00000249094	RP1-7G5.6	0	0	C1
ENSG00000249345	RP11-575F12.1	2.07285	1.67461	C2
ENSG00000249375	CASC11	0.113937	0	C2
ENSG00000249483	CTD-2249K22.1	0	0	C1
ENSG00000249487	RP11-97O12.2	0	0	C1
ENSG00000249534	RP11-83C7.2	0.0022725	0	C1
ENSG00000249599	RP11-168E14.1	0	0	C1
ENSG00000249816	LINC00964	0.583569	0.190645	C2
ENSG00000250041	CTD-2003C8.2	0.328993	0.105507	C1
ENSG00000250105	CTD-3074O7.2	0	0	C1
ENSG00000250259	RP11-460I19.2	0	0	C1
ENSG00000250576	CTD-2154B17.1	0	0	C1
ENSG00000250874	CTC-480C2.1	0.35412	0.757273	C2
ENSG00000251072	RP11-434D11.4	0.0051195	0	C1
ENSG00000251093	RP11-414H23.3	0.007831	0	C1
ENSG00000251136	RP11-37B2.1	6.20926	4.38011	C1
ENSG00000251161	RP11-540O11.1	0.0079445	0.030711	C1
ENSG00000251372	LINC00499	0	0	C1
ENSG00000251396	RP11-163N6.2	0.498192	0.105118	C2
ENSG00000251562	MALAT1	358.11	953.695	C1
ENSG00000251580	RP11-539L10.3	1.12661	0.337419	C1
ENSG00000251604	RP11-79P5.7	0	0.0154605	C1
ENSG00000251665	RP11-700H6.2	0.035563	0.0367165	C1
ENSG00000253217	KB-1991G8.1	0	0	C1
ENSG00000253395	KB-1460A1.1	0.0108725	0.0140225	C1
ENSG00000253628	RP11-536N17.1	0.048198	0.0504875	C1
ENSG00000253669	KB-1732A1.1	0.674878	0.210879	C1
ENSG00000253737	KB-1460A1.3	0.0098925	0	C1
ENSG00000253986	CTC-756D1.3	0.176625	0.064792	C1
ENSG00000254028	AC083843.2	0.0551005	0.0891755	C1
ENSG00000254343	RP11-760H22.2	0	0	C1
ENSG00000254533	AF186192.1	0	0	C1
ENSG00000254639	CTD-2589M5.5	0.558695	0.286114	C1
ENSG00000254699	RP11-12D16.2	0	0	C1
ENSG00000254869	RP11-91I20.2	0	0	C1
ENSG00000254927	RP11-98J9.2	0	0	C2
ENSG00000254930	RP11-98J9.3	0	0	C2
ENSG00000254973	RP11-429J17.7	0.005171	0.0062435	C1
ENSG00000255080	RP11-1082L8.3	0.0507475	0.0102125	C2
ENSG00000255121	RP11-110I1.12	2.36527	2.83742	C1
ENSG00000255135	RP11-111M22.3	13.2337	6.28831	C1
ENSG00000255198	SNHG9	11.7493	0.276107	C1
ENSG00000255289	RP11-91I20.1	0	0	C2
ENSG00000255318	RP11-655M14.13	0.157635	0.0620835	C1
ENSG00000255458	RP11-539G18.2	0.114627	0.126091	C1
ENSG00000255491	RP11-1082L8.4	0.053827	0.623843	C1
ENSG00000255553	RP11-810P12.5	0	0	C1
ENSG00000255557	RP11-770G2.2	0	0	C1
ENSG00000255606	AP000439.2	0.0241475	0.010378	C1
ENSG00000255651	RP11-466C23.4	0.079398	0	C1
ENSG00000255652	RP11-313F23.4	0	0	C2
ENSG00000255931	RP11-286N22.10	0.0084465	0	C1
ENSG00000255980	AP000439.1	0	0	C2
ENSG00000255989	RP11-711M9.1	0.039526	0.082233	C1
ENSG00000256001	RP11-575F12.2	0.129721	0	C2
ENSG00000256050	RP11-982M15.6	0	0.004321	C1
ENSG00000256258	RP11-495K9.9	0.507923	0.179483	C2
ENSG00000256582	RP11-75L1.1	0.0250675	0	C2
ENSG00000256642	LINC00273	0	0	C1
ENSG00000257135	RP11-320M2.1	1.8485	0.394515	C1
ENSG00000257193	RP11-818F20.4	0	0	C1
ENSG00000257261	RP11-96H19.1	2.72603	5.80294	C1
ENSG00000257496	RP11-474P2.4	0	0	C1
ENSG00000257526	RP11-20E24.1	0.070469	0.140809	C1
ENSG00000257543	RP11-321F8.4	0	0	C1
ENSG00000257595	RP3-473L9.4	0	0	C1
ENSG00000257698	RP11-620J15.3	35.7564	9.40897	C1
ENSG00000257893	RP11-587P21.2	9.1708	2.18851	C1
ENSG00000258001	RP11-756H6.1	0.008539	0.0323115	C1
ENSG00000258088	RP11-114H23.2	0	0	C1
ENSG00000258102	RP11-809C9.2	0.083074	0.008237	C1
ENSG00000258602	RP11-7F17.7	0	0	C1
ENSG00000258612	RP11-671J11.6	0	0	C1
ENSG00000258678	RP11-1078H9.1	0	0	C1
ENSG00000258701	LINC00638	0.326883	0.224417	C1
ENSG00000258736	RP11-982M15.7	0	0	C1
ENSG00000258798	RP11-895M11.3	0	0	C1
ENSG00000258860	RP11-561B11.3	0.0149845	0	C1
ENSG00000259215	RP11-253M7.4	0.071773	0.0144435	C1
ENSG00000259230	CTD-2555C10.3	0.271329	0.150882	C1
ENSG00000259508	RP11-661D19.3	0	0	C1
ENSG00000259685	CTD-2315E11.1	0	0	C1
ENSG00000259687	RP11-293M10.5	0.039244	0.090091	C1
ENSG00000259714	LINC00594	0	0	C1
ENSG00000259715	CTD-3110H11.1	0	0	C1
ENSG00000259717	LINC00677	0	0	C1
ENSG00000259725	CTD-3032H12.1	0	0	C1
ENSG00000259758	CASC7	6.4831	7.20188	C1
ENSG00000259806	CTD-2196E14.4	2.9278	0.665023	C1
ENSG00000259831	LINC00567	0	0	C1
ENSG00000259840	LA16c-380A1.1	0	0	C1
ENSG00000259894	RP11-697E2.4	0.128921	0.100994	C1
ENSG00000260032	LINC00657	53.4095	65.4646	C1
ENSG00000260077	RP11-254F7.2	1.04747	0.207259	C1
ENSG00000260100	RP11-220I1.5	0.043665	0.024226	C1
ENSG00000260179	RP5-902P8.12	0.195175	0.154504	C1
ENSG00000260193	RP11-83N9.5	0.44969	0.028397	C1
ENSG00000260219	RP11-347C12.10	0.146501	0.014529	C1
ENSG00000260260	RP11-304L19.5	98.6211	0.801812	C1
ENSG00000260331	RP11-111J6.2	0.011422	0	C1
ENSG00000260360	RP11-533E19.5	0.253043	0.221127	C1
ENSG00000260369	CTD-2526A2.2	0.023506	0.146889	C1
ENSG00000260417	CTD-2542L18.1	0.285671	0.704427	C1
ENSG00000260418	RP3-406A7.7	0.0375015	0.0614225	C1
ENSG00000260448	RP11-449H11.1	4.14561	1.43082	C1
ENSG00000260460	RP11-284F21.8	0	0.006597	C2
ENSG00000260464	RP4-561L24.3	0.264874	0.0716515	C1
ENSG00000260482	CTD-2196E14.9	5.75215	5.26744	C1
ENSG00000260492	RP11-686F15.3	0	0	C1
ENSG00000260498	RP4-536B24.4	0.0325515	0	C1
ENSG00000260509	RP11-271M24.2	0.039114	0.040686	C1
ENSG00000260523	RP11-483P21.3	0	0	C1
ENSG00000260563	RP13-516M14.1	15.8726	1.107	C1
ENSG00000260568	CTD-2358C21.3	0	0	C1
ENSG00000260619	RP11-775C24.3	0.0114325	0.0096685	C1
ENSG00000260655	CTA-250D10.23	0.216992	0.075116	C1
ENSG00000260710	RP11-616M22.7	0.0292455	0	C2
ENSG00000260787	RP11-797A18.4	0.155195	0.251139	C2
ENSG00000260805	RP11-61J19.4	0.044321	0.0400695	C1
ENSG00000260814	RP11-107F6.3	0	0	C2
ENSG00000260884	AC009120.5	0.045591	0.033771	C1
ENSG00000260931	RP11-65L3.1	0.0022715	0.0450205	C2
ENSG00000261005	CTB-58E17.1	2.74376	0.462588	C1
ENSG00000261019	RP11-111K18.2	0.191498	0.267902	C1
ENSG00000261024	GS1-279B7.1	0	0	C1
ENSG00000261029	CTD-2588J6.2	0	0	C2
ENSG00000261055	RP11-195M16.3	0.623884	0.7765	C1
ENSG00000261076	RP11-179B15.6	0	0	C1
ENSG00000261087	KB-1460A1.5	0.481839	0.459867	C1
ENSG00000261135	RP4-798A10.7	1.44958	0.372939	C1
ENSG00000261204	AC004449.6	0.0108065	0.013925	C1
ENSG00000261257	RP11-673E11.2	0	0	C1
ENSG00000261341	CTD-2568A17.1	0.01889	0	C1
ENSG00000261392	RP11-473I1.6	0.006209	0.023515	C1
ENSG00000261404	AC009120.4	0.178624	0.055738	C2
ENSG00000261455	LINC01003	8.7681	0.992514	C1
ENSG00000261462	CTA-254O6.1	0.292289	0.278852	C1
ENSG00000261474	RP11-452L6.1	0.406366	0.025156	C1
ENSG00000261501	RP11-63B13.1	0	0	C1
ENSG00000261526	CTB-31O20.2	13.2847	1.14018	C1
ENSG00000261706	AP001505.9	0	0	C1
ENSG00000261775	RP11-10O17.3	0.259059	0.406976	C1
ENSG00000261839	RP1-265C24.8	0.061155	0.177155	C1
ENSG00000261842	RP11-143I21.1	0	0	C1
ENSG00000261889	RP11-473M20.16	0.281382	6.64184	C1
ENSG00000262006	RP11-700H6.4	0	0	C1
ENSG00000262098	CTD-2561B21.10	0	0	C1
ENSG00000262099	CTC-524C5.5	0	0.0141895	C1
ENSG00000262152	LINC00514	0	0	C2
ENSG00000262155	RP11-266L9.5	0.379169	0.601737	C1
ENSG00000262165	RP11-81A22.5	0.024978	0	C1
ENSG00000262179	RP1-302G2.5	0.0686105	0	C1
ENSG00000262188	RP11-353N14.4	0	0	C1
ENSG00000262223	RP11-1055B8.3	0	0.0171785	C1
ENSG00000262343	RP11-353N14.3	0	0	C1
ENSG00000262412	RP11-85G18.6	0.0326815	0.0233075	C1
ENSG00000262454	RP11-65J21.3	0.214758	0.0395385	C1
ENSG00000262468	RP11-95P2.1	2.95782	0.543022	C1
ENSG00000262521	AJ003147.8	0.051507	0	C1
ENSG00000262585	RP11-353N14.5	0	0	C1
ENSG00000262756	AC009133.21	0	0	C1
ENSG00000262772	RP11-353N14.2	0.400243	0.859902	C1
ENSG00000262873	CTD-2561B21.11	1.94559	0.225255	C1
ENSG00000262877	RP11-1055B8.4	2.07943	0.233609	C1
ENSG00000263004	RP11-166P13.3	0.392618	0.0805735	C1
ENSG00000263050	RP11-667K14.3	0.0105625	0.0382445	C1
ENSG00000263063	RP11-388C12.1	0.020843	0	C1
ENSG00000263105	RP11-95P2.3	0.088224	0	C1
ENSG00000263154	RP11-1055B8.2	0	0	C2
ENSG00000263280	LA16c-325D7.2	0.392745	0.025401	C1
ENSG00000263312	RP11-459C13.1	0	0	C1
ENSG00000263427	RP11-599B13.3	0.009043	0	C1
ENSG00000263470	RP11-160O5.1	0.176092	0.0181615	C1
ENSG00000263627	RP11-692N5.1	0.037039	0	C1
ENSG00000263731	RP11-498C9.15	3.2646	5.03786	C1
ENSG00000263859	RP11-498C9.16	0.017951	0	C1
ENSG00000263884	RP11-705O1.8	0.755041	1.43887	C1
ENSG00000263958	RP11-676J15.1	0	0	C1
ENSG00000264066	MIR144	2.45108	4.42094	C1
ENSG00000264254	CTD-3096M3.1	0	0	C1
ENSG00000264334	RP11-671C19.2	21.2403	8.60866	C2
ENSG00000264469	RP11-173M1.8	0.950662	2.28862	C1
ENSG00000264490	WI2-87327B8.1	0	0	C2
ENSG00000264575	LINC00526	10.7592	2.35529	C1
ENSG00000264735	RP11-498C9.17	0	0.006294	C1
ENSG00000264765	RP11-92B11.4	0	0	C2
ENSG00000264964	RP11-888D10.3	0.0200825	0	C1
ENSG00000264968	RP11-387H17.4	0.399959	0.039409	C1
ENSG00000265055	AC145343.2	0	0	C1
ENSG00000265091	RP11-835E18.5	0.025697	0.0209415	C1
ENSG00000265246	RP11-663N22.1	0	0	C2
ENSG00000265282	RP11-269G24.4	0	0.065539	C1
ENSG00000265313	RP11-567L7.6	0	0	C1
ENSG00000265692	RP13-516M14.4	0.186036	0.147326	C1
ENSG00000265843	LINC01029	72.4343	22.0015	C2
ENSG00000266176	RP11-855A2.5	0	0	C1
ENSG00000266289	RP11-1C8.6	0.150493	0.379536	C1
ENSG00000266290	RP11-159D12.10	0.007651	0.0160805	C1
ENSG00000266313	RP11-173M1.4	0.0205955	0	C1
ENSG00000266402	SNORA76	0.704866	1.86054	C1
ENSG00000266578	RP11-838N2.5	0	0	C2
ENSG00000266651	RP11-138I1.3	0	0	C1
ENSG00000266824	RP11-599B13.7	0.0301885	0	C1
ENSG00000266830	CTD-2008P7.8	0.003013	0.0036365	C1
ENSG00000266913	CTC-548K16.2	0	0	C1
ENSG00000266927	AC006273.7	0	0	C1
ENSG00000266950	CTD-2623N2.5	0.0114685	0	C1
ENSG00000266970	RP11-806H10.4	0.515409	0.0476615	C1
ENSG00000266999	AC015849.16	0.312283	0.147169	C1
ENSG00000267002	RP11-242D8.1	6.51421	1.71213	C1
ENSG00000267004	CTD-2659N19.4	0	0	C1
ENSG00000267011	CTB-50L17.16	0.113134	0.029537	C1
ENSG00000267035	RP11-1094M14.10	0	0	C1
ENSG00000267052	CTB-30L5.1	0	0	C1
ENSG00000267069	RP11-64C12.8	0	0	C1
ENSG00000267100	ILF3-AS1	11.59	0.978853	C1
ENSG00000267130	CTD-2540B15.9	0	0	C1
ENSG00000267144	AC067968.3	0	0	C1
ENSG00000267161	AC005943.5	0.136837	0.0853755	C1
ENSG00000267201	AC005624.2	0.025225	0	C1
ENSG00000267211	RP5-1067M6.3	0	0	C1
ENSG00000267232	CTB-31O20.9	0	0	C1
ENSG00000267289	CTD-2623N2.11	0.074841	0.032158	C1
ENSG00000267308	AC004510.3	0	0	C2
ENSG00000267321	RP11-1094M14.11	7.52284	1.33215	C1
ENSG00000267334	CTD-2534I21.8	0.0318505	0.274475	C1
ENSG00000267350	RP1-178F10.3	1.31443	1.07027	C1
ENSG00000267363	CTD-3162L10.4	0	0	C1
ENSG00000267440	CTC-501O10.1	0	0	C2
ENSG00000267473	AC005789.11	0.0329915	0.01705	C1
ENSG00000267475	CTD-2538C1.2	1.94312	1.95235	C1
ENSG00000267517	CTD-2231E14.4	0	0	C1
ENSG00000267519	MIR24-2	5.20216	0.170925	C1
ENSG00000267530	AC006273.5	0	0	C1
ENSG00000267567	CTD-2538C1.3	0	0	C1
ENSG00000267578	AC015849.12	0.0228615	0.0571005	C1
ENSG00000267625	RP11-1094M14.14	0	0	C1
ENSG00000267626	AC002115.9	0.016462	0	C1
ENSG00000267649	CTD-2587H24.10	0.310489	0.459272	C1
ENSG00000267666	AC004156.3	0.0049725	0.003001	C1
ENSG00000267730	CTD-2537I9.5	0.159508	0.0980905	C1
ENSG00000267737	AC061992.2	0	0	C1
ENSG00000267778	AC004221.2	0.027716	0	C1
ENSG00000267804	RP11-665N17.4	0.11997	0.0144805	C1
ENSG00000267898	CTD-2639E6.9	0.109354	0.260286	C1
ENSG00000268205	CTC-444N24.11	3.48667	3.54193	C1
ENSG00000268307	CTD-2619J13.13	0.0101945	0.0131365	C1
ENSG00000268458	CTC-471J1.9	0	0	C1
ENSG00000268518	CTD-2545M3.8	0.007475	0	C1
ENSG00000268536	AC005523.3	0.10073	0	C1
ENSG00000268543	CTD-2619J13.16	1.95593	1.46352	C1
ENSG00000268655	CTB-60B18.10	0	0	C1
ENSG00000268713	CTC-444N24.8	1.82717	1.60234	C1
ENSG00000268816	CTD-3093M3.1	0.105676	0.0090805	C1
ENSG00000268889	CTD-2616J11.14	0.610754	0.804424	C1
ENSG00000269038	AP001462.6	0.351854	0.038329	C1
ENSG00000269086	CTC-523E23.5	0	0	C1
ENSG00000269290	RP11-869B15.1	0.441065	0.0166815	C1
ENSG00000269646	CTD-2331H12.7	0.105851	0.0124065	C1
ENSG00000269720	CTD-2521M24.5	0.114776	0.0625025	C1
ENSG00000269873	CTD-2587H19.3	0.347029	0.560069	C1
ENSG00000269892	RP4-761J14.10	0.007116	0	C1
ENSG00000269893	SNHG8	279.2	291.047	C1
ENSG00000269900	RMRP	220.661	2887.26	C1
ENSG00000269921	RP11-646I6.5	0.999034	1.33784	C1
ENSG00000269928	RP11-849F2.8	0.389796	0.0182715	C1
ENSG00000269929	RP11-2B6.2	8.90098	21.2238	C2
ENSG00000269936	MIR145	0.513856	0.357137	C1
ENSG00000269946	RP11-2B6.3	0	0	C1
ENSG00000269961	CTD-2033C11.1	0.28598	0.254856	C1
ENSG00000270009	RP1-127C7.6	0.050673	0.0915625	C1
ENSG00000270019	RP11-141B14.1	0.184298	0.701913	C1
ENSG00000270022	RNU12	0.380383	12.4608	C1
ENSG00000270036	RP11-685G9.4	0.071049	0.151374	C1
ENSG00000270066	SCARNA2	5.90454	388.932	C1
ENSG00000270097	LA16c-380H5.3	0.013512	0.016322	C1
ENSG00000270103	RNU11	0.53573	27.4253	C1
ENSG00000270104	RP11-245P10.6	0.163012	0.042018	C1
ENSG00000270109	RP11-393M11.2	0.465449	0.316855	C1
ENSG00000270117	AP000769.7	0.035449	0.0884625	C1
ENSG00000270124	RP11-118F19.1	0	0	C1
ENSG00000270141	TERC	0.899254	4.04236	C1
ENSG00000270145	CTD-2267D19.6	1.01718	2.67017	C1
ENSG00000270168	LA16c-380H5.4	0.02859	0	C1
ENSG00000270169	CTC-1337H24.2	0.0153035	0	C1
ENSG00000270170	NCBP2-AS2	23.6723	3.34946	C1
ENSG00000270182	RP1-170O19.21	0	0	C1
ENSG00000270195	RP11-572O17.1	1.84323	0.420809	C1
ENSG00000270346	RP1-90J20.12	0.585263	0.294258	C1
ENSG00000270361	RP11-307C12.13	0.0135515	0.0081845	C1
ENSG00000270457	RP11-467C18.1	0	0	C1
ENSG00000270604	HCG17	0.399605	0.0359305	C1
ENSG00000270755	RP11-138E2.1	0.025362	0	C1
ENSG00000270761	RP11-385F7.1	0.694614	0.251169	C2
ENSG00000270810	RP11-274B21.8	0	0	C1
ENSG00000270828	RP3-466P17.2	0	0	C1
ENSG00000270876	CTC-523E23.8	0.074829	0.027108	C1
ENSG00000270964	RP11-502I4.3	0.646792	0.217213	C1
ENSG00000271020	RP11-10C24.1	0.482599	0.194306	C1
ENSG00000271040	RP5-933K21.3	0.100069	0.125321	C1
ENSG00000271119	CTD-2012J19.3	0	0	C1
ENSG00000271151	RP11-394I13.2	0.867127	0.690883	C1
ENSG00000271185	RP5-855F16.1	0	0	C1
ENSG00000271265	RP11-230C9.4	0.083887	0.15709	C1
ENSG00000271308	AP003900.6	2.77132	7.10841	C2
ENSG00000271324	RP11-10C24.2	0.186327	0.093044	C1
ENSG00000271344	RP11-274B21.9	0	0	C1
ENSG00000271367	RP3-483K16.4	0.0341335	0.0103055	C1
ENSG00000271398	RP5-1092A3.5	0	0	C1
ENSG00000271538	RP11-326I11.4	0.0618595	0.0604655	C1
ENSG00000271551	RP11-230C9.2	0.293127	0.863966	C1
ENSG00000271576	RP11-486G15.2	4.1894	0.312909	C1
ENSG00000271643	RP11-10C24.3	0.725777	0.402868	C1
ENSG00000271646	RP11-326I11.3	0.384908	0.404534	C2
ENSG00000271715	CTD-2256P15.5	0.0108725	0.214581	C1
ENSG00000271732	RP5-1182A14.5	0	0	C1
ENSG00000271737	CTB-113I20.2	0.123692	0.014494	C1
ENSG00000271751	RP11-110I1.14	1.21726	0.687987	C1
ENSG00000271762	RP11-213H15.4	0.155583	0	C1
ENSG00000271780	RP11-1017G21.5	0.645862	0.359963	C1
ENSG00000271788	CTD-2201E18.5	0.276842	0.05063	C1
ENSG00000271840	RP1-224A6.9	0.175099	1.32387	C2
ENSG00000271849	CTC-332L22.1	0.017709	0.032088	C1
ENSG00000271855	RP11-214N9.1	0.608056	0.117654	C1
ENSG00000271856	RP11-861A13.4	1.60957	0.299364	C1
ENSG00000271882	KB-1410C5.5	0.261738	0.129246	C1
ENSG00000271888	RP11-560J1.2	1.84416	0.386845	C1
ENSG00000271912	RP11-661A12.14	0.219819	0.150751	C1
ENSG00000271914	RP4-789D17.5	0.0944795	0.0732365	C1
ENSG00000271958	RP11-617D20.2	0	0	C1
ENSG00000271981	RP11-573G6.8	0	0	C1
ENSG00000271991	RP11-79O8.1	0.223148	0.854928	C1
ENSG00000272003	RP11-23P13.7	0.0575015	0.063954	C1
ENSG00000272016	RP11-215G15.5	0.054605	0.0931045	C1
ENSG00000272021	AC008592.8	0.025663	0.0213475	C1
ENSG00000272023	CTC-350I8.1	0.047354	0	C1
ENSG00000272065	U91328.20	0.070272	0.088933	C1
ENSG00000272068	RP11-284F21.9	3.17323	1.0701	C1
ENSG00000272079	LA16c-380H5.5	0.539396	0.505185	C1
ENSG00000272086	CTD-2186M15.3	2.7004	1.29991	C1
ENSG00000272092	RP11-350N15.5	0.157614	0.182184	C1
ENSG00000272097	RP11-421M1.8	0.750965	0.209888	C1
ENSG00000272138	RP11-27N21.3	0.045197	0.023482	C1
ENSG00000272141	RP11-465B22.8	0	0	C2
ENSG00000272144	CTD-2035E11.5	0.205494	0.141703	C1
ENSG00000272198	RP11-309G3.3	0.23767	1.505	C1
ENSG00000272203	AC004775.5	0.062099	0.070037	C1
ENSG00000272221	XXbac-BPG181B23.7	2.00725	0.697439	C1
ENSG00000272226	RP11-63G10.3	0.0087385	0	C1
ENSG00000272248	RP3-406P24.4	0.085921	0.284409	C1
ENSG00000272334	RP11-129K12.1	0.403833	0.793261	C1
ENSG00000272366	RP11-573G6.10	0	0	C1
ENSG00000272371	RP11-25O10.2	0.030767	0.264271	C1
ENSG00000272382	CTD-2035E11.4	0	0	C1
ENSG00000272438	RP11-54O7.16	0	0	C1
ENSG00000272449	RP3-395M20.12	0.408608	0.0230645	C1
ENSG00000272452	RP11-391M1.4	1.83612	1.57255	C1
ENSG00000272455	RP4-758J18.13	8.62651	1.53638	C1
ENSG00000272456	CTD-2342N23.3	0.009326	0	C2
ENSG00000272459	RP11-1277A3.3	0.069164	0.064753	C1
ENSG00000272462	U91328.19	1.88	0.855234	C1
ENSG00000272468	RP1-86C11.7	25.838	7.51412	C1
ENSG00000272473	AC006273.4	0	0	C2
ENSG00000272482	RP11-474O21.5	1.6674	0.496866	C2
ENSG00000272512	RP11-54O7.17	0.170446	0.033587	C1
ENSG00000272516	RP11-573G6.9	0.0240165	0.0096705	C1
ENSG00000272523	LINC01023	0.396972	0.012953	C1
ENSG00000272524	RP11-254F7.4	0.732566	0.577458	C1
ENSG00000272525	RP11-79P5.9	1.54659	0.50418	C1
ENSG00000272593	RP11-339B21.11	1.78334	0.382158	C1
ENSG00000272619	RP11-563K23.1	0	0	C1
ENSG00000272622	RP11-395N3.2	0	0	C1
ENSG00000272630	RP11-344N10.5	0.689604	0.222103	C1
ENSG00000272654	RP11-422P24.11	2.8763	0.758687	C1
ENSG00000272659	AP000295.10	0.243676	0.117185	C1
ENSG00000272662	RP11-190C22.8	0.436126	0.152492	C1
ENSG00000272667	RP11-395A13.2	0.927949	0.111816	C1
ENSG00000272682	AC004471.10	0.027808	0.018651	C1
ENSG00000272688	RP13-270P17.3	3.46384	1.06904	C1
ENSG00000272691	RP11-290M5.4	0.173256	0	C1
ENSG00000272716	RP11-563N4.1	2.77202	1.34173	C1
ENSG00000272754	AL133245.2	0.0411185	0.210848	C1
ENSG00000272763	RP11-357H14.17	0.890931	0.370321	C1
ENSG00000272777	RP11-571L19.8	0.145162	0.777934	C1
ENSG00000272795	RP11-602N24.3	0.681031	0.447018	C1
ENSG00000272799	RP11-474N24.6	2.51357	0.553119	C1
ENSG00000272810	U91328.22	0.0995275	0.044433	C1
ENSG00000272853	RP11-398C13.6	1.14246	0.194968	C1
ENSG00000272874	RP5-1103G7.10	0	0	C1
ENSG00000272892	RP11-57G10.8	0.294711	0.402902	C1
ENSG00000272899	RP11-309L24.9	0.376955	0.184833	C1
ENSG00000272911	RP11-74E22.6	0	0	C1
ENSG00000272933	RP11-47A8.5	0.0173375	0.0044695	C1
ENSG00000272947	RP11-71H17.9	0.214128	0.376144	C1
ENSG00000272953	RP11-1275H24.2	0.555073	0.0720915	C1
ENSG00000272960	RP11-339B21.15	0.329376	0.232405	C1
ENSG00000272970	RP11-329B9.4	0.01335	0.017203	C1
ENSG00000272971	RP11-284F21.11	0.333481	0.0309735	C2
ENSG00000272993	RP11-196G18.24	4.60772	0.91208	C1
ENSG00000273001	RP11-118K6.3	0.105194	0	C1
ENSG00000273004	GS1-279B7.2	0.416665	0.270977	C2
ENSG00000273009	RP11-352G9.1	0.0231645	0	C2
ENSG00000273015	LINC00938	9.10327	1.72403	C1
ENSG00000273061	RP11-6J24.6	1.42698	0.123824	C1
ENSG00000273077	RP11-130C6.1	0	0	C2
ENSG00000273081	RP4-813F11.4	0.144111	0.167289	C1
ENSG00000273084	RP11-1275H24.3	0.0248325	0.0187965	C1
ENSG00000273091	AP000255.6	0.297478	0.0529515	C1
ENSG00000273107	RP11-165A20.3	0.342551	0.0869455	C1
ENSG00000273117	AC144652.1	8.21141	2.37317	C1
ENSG00000273139	XXbac-B444P24.14	0.9657	2.47458	C1
ENSG00000273143	RP11-525A16.4	0	0	C1
ENSG00000273145	CITF22-92A6.1	0.217031	0.01467	C1
ENSG00000273162	RP11-108L7.15	2.60434	0.770705	C1
ENSG00000273165	RP11-1057B6.1	0.292318	1.02316	C1
ENSG00000273175	RP11-11N7.4	0.113656	1.02869	C1
ENSG00000273181	RP11-778D9.13	1.05615	0.25395	C1
ENSG00000273230	RP11-1246C19.1	0.16848	0.0248935	C1
ENSG00000273265	RP11-353K11.1	0.236655	0.0272165	C1
ENSG00000273270	RP11-212P7.2	0.275817	0.281565	C1
ENSG00000273272	CTA-384D8.34	0	0	C1
ENSG00000273281	RP11-339B21.14	1.65854	2.52302	C1
ENSG00000273295	AP000350.5	0.263043	0.339591	C1
ENSG00000273329	RP11-448A19.1	1.42764	3.0681	C1
ENSG00000273335	RP11-61L19.2	0.319272	0.149776	C1
ENSG00000273342	KB-1440D3.14	0.169668	0.0538235	C1
ENSG00000273344	PAXIP1-AS1	6.38321	0.659384	C1
ENSG00000273355	RP11-672L10.6	1.64607	0.69636	C1
ENSG00000273375	RP11-803P9.1	0.216388	0.559866	C1
ENSG00000273416	RP4-597N16.4	0.0435	0.0280445	C1
ENSG00000273424	CTA-223H9.9	0.137579	0.0920335	C1
ENSG00000273437	RP11-434H6.7	0.376929	0.367708	C1
ENSG00000273443	RP11-54O7.18	0.129793	0	C1
ENSG00000273476	RP11-108L7.14	0.0104445	0.025212	C1
ENSG00000273481	RP11-126K1.9	0.058344	0.110436	C1
ENSG00000273493	RP11-80H18.4	0	0	C1

## Sheet: MCF7
Gene Name	Gene Symbol	RPKM PolyA RNA-Seq	RPKM non PolyA RNA-Seq	Type
ENSG00000170846	AC093323.3	31.1217	2.58255	C1
ENSG00000175873	AC004840.9	0.56038	0.569134	C1
ENSG00000178107	RP11-998D10.4	0	0	C1
ENSG00000178977	LINC00324	0.123931	0.170418	C1
ENSG00000180422	LINC00304	0.425126	0	C1
ENSG00000184274	LINC00315	0	0	C2
ENSG00000185168	LINC00482	0.330805	0.326404	C1
ENSG00000185186	LINC00313	0.086933	0	C1
ENSG00000188070	C11orf95	2.73216	0.589202	C1
ENSG00000188825	LINC00910	2.8609	3.05343	C1
ENSG00000189196	LINC00994	0.007833	0.003439	C2
ENSG00000189419	SPATA41	0.438177	0.145233	C1
ENSG00000196273	LINC00523	0	0	C1
ENSG00000197308	GATA3-AS1	8.13126	0.863986	C1
ENSG00000203266	RP11-560A15.3	0	0	C2
ENSG00000203499	FAM83H-AS1	61.2467	73.4506	C1
ENSG00000203999	RP11-290F20.1	0.794969	0.336069	C1
ENSG00000204792	AC104135.3	4.35515	2.5675	C1
ENSG00000205015	RP11-46C24.3	0	0	C1
ENSG00000207955	MIR219-2	0	0	C1
ENSG00000212930	RP11-414H23.2	0	0	C1
ENSG00000214145	LINC00887	0.296464	0.087408	C1
ENSG00000214146	RP11-699L21.1	0.085118	0	C1
ENSG00000214803	RP11-37N22.1	0.041674	0.061265	C1
ENSG00000215908	CROCCP2	14.6747	1.79358	C1
ENSG00000218510	LINC00339	12.9145	8.35582	C1
ENSG00000219159	AC011298.2	0	0.0076445	C1
ENSG00000223382	RP1-65J11.1	0.66764	0	C2
ENSG00000223396	RPS10P7	1.68285	1.34022	C1
ENSG00000223695	RP4-633O19__A.1	0.0490475	0	C2
ENSG00000223714	RP5-1172N10.2	0.0247595	0	C1
ENSG00000223751	AC116609.2	0	0	C1
ENSG00000223764	RP11-54O7.3	5.46154	4.08217	C1
ENSG00000223768	LINC00205	4.68834	0.044396	C2
ENSG00000223855	AC147651.3	0.249456	0.0336115	C1
ENSG00000223891	OSER1-AS1	3.0584	0.757542	C1
ENSG00000224259	RP11-48O20.4	0	0	C1
ENSG00000224307	RP11-344B5.2	0	0.022278	C2
ENSG00000224342	AC007879.1	0	0	C1
ENSG00000224397	RP11-290F20.3	0	0	C1
ENSG00000224511	LINC00365	0.781666	0.10554	C1
ENSG00000224638	AC106900.6	0	0	C1
ENSG00000224652	LINC00885	0.937745	0.696313	C1
ENSG00000224817	RP11-190J1.3	0	0	C1
ENSG00000224818	RP11-134G8.8	2.54281	1.80648	C1
ENSG00000224934	RP11-441O15.3	0.202724	0.0705015	C1
ENSG00000224950	RP5-1086K13.1	0.399645	0.306428	C2
ENSG00000225039	LINC01058	0.0091785	0	C1
ENSG00000225064	AC007879.6	0	0	C1
ENSG00000225148	RP5-899B16.2	0.026303	0	C1
ENSG00000225285	RP4-758J18.10	0	0	C1
ENSG00000225518	RP11-396C23.2	0.454344	0	C1
ENSG00000225563	AC006076.1	0	0	C1
ENSG00000225791	TRAM2-AS1	5.64626	0.973377	C1
ENSG00000225836	RP11-80H5.6	0	0	C1
ENSG00000225982	RP11-538D16.3	0.0654395	0	C1
ENSG00000226137	BAIAP2-AS1	3.1275	2.05293	C1
ENSG00000226172	RP4-712E4.1	0	0	C1
ENSG00000226266	AC009961.3	0.169246	1.71662	C1
ENSG00000226308	RP4-813D12.3	0.100309	0	C1
ENSG00000226355	RP11-65J3.2	0.01028	0	C1
ENSG00000226447	RP11-393J16.4	0	0	C1
ENSG00000226629	LINC00974	0	0	C1
ENSG00000226825	RP11-363D24.1	0	0	C1
ENSG00000226900	RP11-432J24.5	0.13872	0	C1
ENSG00000227047	AC012065.4	0	0	C1
ENSG00000227630	RP4-781K5.8	0.127199	0.087317	C1
ENSG00000228022	HCG20	0.0357415	0	C1
ENSG00000228044	RP4-781K5.4	0.0359055	0	C1
ENSG00000228126	LINC00568	0.036527	0	C1
ENSG00000228223	HCG11	1.65375	0.42737	C1
ENSG00000228397	RP1-224A6.3	0.027301	0	C1
ENSG00000228412	RP4-625H18.2	1.74523	0.424833	C1
ENSG00000228421	AC005013.5	0.028748	0	C2
ENSG00000228719	RP5-1119A7.14	0.01136	0	C1
ENSG00000228873	AC012307.2	0	0	C1
ENSG00000228950	AC023137.2	0	0	C1
ENSG00000229055	AC034110.1	0.0286405	0	C1
ENSG00000229102	RP11-360P21.2	0	0	C1
ENSG00000229282	RP1-40E16.2	0	0	C1
ENSG00000229388	RP11-442N24__B.1	0.679466	0	C2
ENSG00000229522	RP11-347D21.4	0	0	C2
ENSG00000229582	RP11-423C15.3	0.079529	0.0730125	C1
ENSG00000229607	RP5-1125N11.1	0.0092615	0	C2
ENSG00000229647	AC007879.7	0.0337745	0	C2
ENSG00000229719	MIR194-2	0.0187905	0.087649	C1
ENSG00000229912	AC128709.4	0.082241	0	C1
ENSG00000229964	RP11-135A1.3	0	0	C1
ENSG00000230285	RP11-290M5.2	0	0	C1
ENSG00000230381	RP4-655J12.5	0	0	C2
ENSG00000230415	RP5-902P8.10	0.739639	0	C1
ENSG00000230454	U73166.2	2.33223	1.62814	C1
ENSG00000230555	RP11-517P14.2	0.576208	0.176337	C1
ENSG00000230573	RP11-464C19.2	0	0	C1
ENSG00000230658	KLHL7-AS1	0.12166	0.0421855	C1
ENSG00000230699	RP11-54O7.1	1.5731	0.368229	C1
ENSG00000230834	AC068580.7	0.025006	0.601594	C1
ENSG00000230836	AC104135.4	4.69219	0.504294	C1
ENSG00000230876	LINC00486	0	0	C1
ENSG00000230943	RP11-367G18.1	0.129235	0	C1
ENSG00000230978	LINC00160	0.047963	0	C2
ENSG00000231078	RP11-560A15.4	0	0	C2
ENSG00000231131	RP11-346D6.6	36.058	1.48838	C1
ENSG00000231173	AC116609.3	0	0	C1
ENSG00000231265	TRERNA1	0	0	C1
ENSG00000231327	AC016700.5	0.06246	0.099346	C1
ENSG00000231435	AC011747.3	0.0091935	0	C1
ENSG00000231437	RP11-88H9.2	0.24518	0.147537	C1
ENSG00000231483	RP11-336A10.5	0	0	C2
ENSG00000231485	RP4-535B20.1	0	0	C1
ENSG00000231507	RP11-134P9.3	0	0	C1
ENSG00000231611	AP006216.11	0	0	C1
ENSG00000231690	LINC00574	0.0108895	0.122411	C1
ENSG00000231704	AC004895.4	0	0	C1
ENSG00000231705	RP11-432J24.2	0	0	C1
ENSG00000231881	RP5-1120P11.3	0	0.0686555	C1
ENSG00000231977	RP5-963E22.4	0.007587	0	C1
ENSG00000232019	AC074183.4	0.095962	0	C2
ENSG00000232046	AC007392.3	0	0	C1
ENSG00000232233	RP11-573D15.2	0.0564875	0.0678695	C1
ENSG00000232328	AC011286.1	0.0669725	0	C1
ENSG00000232386	RP11-66B24.2	0.401484	0.269628	C2
ENSG00000232388	LINC00493	56.9692	23.6434	C1
ENSG00000232593	RP11-258C19.5	1.93564	11.0278	C1
ENSG00000232618	RP11-439L18.1	0.014845	0	C1
ENSG00000232638	RP11-379F12.4	0.74244	0.135406	C1
ENSG00000232956	SNHG15	25.4468	9.07872	C1
ENSG00000232987	AC051649.6	0.0117065	0	C1
ENSG00000233017	RP5-908M14.5	0	0	C1
ENSG00000233060	AC016700.2	0	0	C1
ENSG00000233081	RP11-440G5.2	0.087233	0	C1
ENSG00000233208	LINC00642	0.016689	0	C1
ENSG00000233220	LINC00167	0.052884	0.0699	C1
ENSG00000233396	RP11-458D21.1	4.3563	1.46876	C1
ENSG00000233775	RP4-811H24.9	0.036079	0	C1
ENSG00000233791	RP11-134P9.1	0.15637	0.040923	C1
ENSG00000233901	RP11-65J3.1	5.43274	12.6543	C1
ENSG00000233926	RP11-154D17.1	0.021099	0	C1
ENSG00000234019	RP11-236P24.3	0	0.0105595	C1
ENSG00000234035	AP001044.2	0	0	C1
ENSG00000234261	RP11-146I2.1	0.180483	0.371654	C1
ENSG00000234292	RP11-213H15.1	0	0	C1
ENSG00000234378	AC098828.2	0.005512	0	C1
ENSG00000234432	RP11-1275H24.1	0.248235	0.188895	C2
ENSG00000234492	RPL34-AS1	0	0	C1
ENSG00000234546	RP3-510D11.2	0.505346	0.422446	C1
ENSG00000234698	RP11-112L6.2	0	0	C1
ENSG00000234807	RP4-794H19.2	0.175698	0.104321	C2
ENSG00000234864	AL022344.5	0	0	C1
ENSG00000234988	AC068538.4	0	0	C1
ENSG00000234996	RP11-480I12.7	0.747624	0.443349	C1
ENSG00000235021	RP11-439E19.7	0.008096	0	C1
ENSG00000235100	RP11-80H5.9	0.0297515	0	C1
ENSG00000235117	RP11-229P13.20	0.012126	0	C1
ENSG00000235119	RP11-9M16.2	0	0	C1
ENSG00000235126	AC128709.3	0	0	C1
ENSG00000235209	CTA-150C2.13	0.024932	0	C1
ENSG00000235499	AC073046.25	0.502274	4.26865	C1
ENSG00000235621	LINC00494	1.10047	1.32491	C2
ENSG00000236501	AC079305.11	0	0	C1
ENSG00000236651	AC104801.1	0	0	C1
ENSG00000236682	AC068282.3	0.0202535	0.0482825	C2
ENSG00000236892	RP11-482E14.2	0	0	C1
ENSG00000236961	RP1-261G23.5	0	0	C1
ENSG00000237128	RP11-351M16.3	0	0	C1
ENSG00000237167	AC128709.2	0	0	C1
ENSG00000237423	RP11-347D21.3	0.725796	2.13428	C1
ENSG00000237461	RP11-554F20.1	0.0460135	0.105685	C1
ENSG00000237489	LINC00959	0.32165	0.241179	C1
ENSG00000237520	RP11-443B7.2	0	0	C1
ENSG00000237588	RP11-66D17.3	0.0100865	0	C1
ENSG00000237595	RP11-112L6.3	0.00561	0	C1
ENSG00000237751	AC007040.5	0.01992	0.031171	C1
ENSG00000237753	AC079922.3	0.360398	0.084731	C1
ENSG00000237857	RP11-435O5.2	1.02953	0.157526	C2
ENSG00000237864	LINC00322	0	0	C1
ENSG00000238005	RP11-443B7.1	0.231761	0.13707	C1
ENSG00000238290	RP11-431K24.1	0.059233	0	C1
ENSG00000239216	RP4-712E4.2	0	0	C1
ENSG00000239628	RP11-543D10.2	0	0	C1
ENSG00000239715	AC093627.11	0	0	C2
ENSG00000239815	RP11-309L24.4	0	0	C1
ENSG00000240006	RP11-200A1.1	0	0	C1
ENSG00000240440	AC007879.3	0	0	C2
ENSG00000240567	RP11-3P17.4	1.10614	0	C1
ENSG00000240859	AC093627.10	0.853648	2.1179	C2
ENSG00000240875	LINC00886	6.4346	2.20297	C1
ENSG00000240980	RP11-734K21.4	0	0	C1
ENSG00000241084	RP11-344B5.3	0	0	C2
ENSG00000241131	RP11-639B1.1	0	0	C1
ENSG00000241180	RP11-54O7.2	0	0	C1
ENSG00000242147	RP13-463N16.6	0.205002	0.073527	C1
ENSG00000242474	AC093627.9	2.15562	0.66688	C2
ENSG00000242622	RP11-18H7.1	1.98177	1.20461	C1
ENSG00000243350	RP11-379F12.3	12.2017	0	C1
ENSG00000244541	RP11-167H9.6	2.81604	0	C1
ENSG00000244791	RP11-65D17.1	0.0087555	0	C1
ENSG00000245059	RP11-303E16.7	0.0152225	0.104624	C1
ENSG00000245060	LINC00847	12.7873	6.481	C1
ENSG00000245149	RNF139-AS1	9.70385	0.953436	C1
ENSG00000245522	RP11-540A21.2	0.229836	0.159804	C1
ENSG00000245532	NEAT1	192.069	52.1294	C1
ENSG00000245651	RP11-620J15.2	0	0	C1
ENSG00000245694	CRNDE	24.2824	0.820069	C2
ENSG00000245750	RP11-279F6.1	0.244353	0	C1
ENSG00000246067	RAB30-AS1	21.818	8.14173	C1
ENSG00000246095	AC006445.8	0	0	C1
ENSG00000246523	RP11-736K20.6	0.309247	0.306823	C1
ENSG00000246526	RP11-539L10.2	0.412532	0.225123	C1
ENSG00000246548	RP11-7F17.5	0.128906	0.139804	C1
ENSG00000246640	RP11-1094H24.4	0.034586	0.0384565	C1
ENSG00000246863	RP11-325N19.3	0.0593995	0	C1
ENSG00000247011	RP11-700H6.1	0.026414	0.0063235	C1
ENSG00000247095	MIR210HG	1.50363	0.165242	C1
ENSG00000248172	RP11-1094H24.3	0	0	C1
ENSG00000248242	RP11-556I14.2	0	0	C1
ENSG00000248373	RP11-556I14.1	0.10936	0	C1
ENSG00000248473	CTC-338M12.2	0	0	C1
ENSG00000248474	CTD-2292M14.1	0.007324	0	C1
ENSG00000248599	RP11-302J23.1	0.025565	0	C1
ENSG00000248866	USP46-AS1	0.828636	0.055887	C2
ENSG00000249094	RP1-7G5.6	0	0	C1
ENSG00000249131	CTB-35F21.2	0	0	C1
ENSG00000249343	CTD-2275D24.2	0	0	C1
ENSG00000249375	CASC11	1.18819	0	C1
ENSG00000249451	RP11-94C24.6	0	0	C1
ENSG00000249483	CTD-2249K22.1	0.0207155	0	C1
ENSG00000249526	CTB-35F21.1	0.00744	0	C1
ENSG00000250041	CTD-2003C8.2	0.148887	0	C1
ENSG00000250786	SNHG18	3.50189	1.43507	C2
ENSG00000251041	CTD-2275D24.1	0	0	C1
ENSG00000251093	RP11-414H23.3	0	0	C1
ENSG00000251136	RP11-37B2.1	13.9298	7.87228	C1
ENSG00000251161	RP11-540O11.1	0.198188	1.51736	C1
ENSG00000251168	CTD-2072I24.1	0	0	C1
ENSG00000251169	AC005355.2	0.277762	0.57299	C1
ENSG00000251532	CTD-2245E15.3	0.132706	0	C1
ENSG00000251562	MALAT1	724.573	348.424	C1
ENSG00000251580	RP11-539L10.3	2.02877	0	C1
ENSG00000251611	RP11-610P16.1	0	0.126977	C1
ENSG00000251665	RP11-700H6.2	0.0104235	0	C1
ENSG00000253154	CTA-392E5.1	4.16032	0	C1
ENSG00000253161	RP11-150O12.1	0	0	C1
ENSG00000253190	AC084082.3	0.122122	0	C1
ENSG00000253282	KB-1410C5.3	0.005781	0	C1
ENSG00000253339	RP11-434I12.3	0.0278395	0	C1
ENSG00000253395	KB-1460A1.1	0.125113	0	C1
ENSG00000253561	CTD-2588J1.1	0	0	C1
ENSG00000253593	RP11-157E21.1	0	0	C1
ENSG00000253632	RP11-486M23.1	0	0.079826	C1
ENSG00000253669	KB-1732A1.1	3.92868	1.45379	C1
ENSG00000253679	KB-1410C5.2	0	0	C2
ENSG00000253704	RP11-267M23.4	0.158465	0.130679	C1
ENSG00000253737	KB-1460A1.3	0.035015	0	C1
ENSG00000253768	CTB-33O18.1	0.264341	0.128452	C1
ENSG00000253948	RP11-410L14.2	2.952	0	C1
ENSG00000254028	AC083843.2	0.0879865	0.205694	C1
ENSG00000254057	RP3-388N13.3	0	0	C2
ENSG00000254084	KB-1930G5.4	0	0.0561765	C1
ENSG00000254164	CTB-33O18.2	0.009247	0	C1
ENSG00000254290	RP11-150O12.3	1.81648	1.51869	C1
ENSG00000254298	CTB-17P3.4	0	0	C1
ENSG00000254302	RP11-431M3.1	0	0	C2
ENSG00000254416	RP11-347E10.1	19.2069	6.23723	C1
ENSG00000254639	CTD-2589M5.5	0.0064715	0	C1
ENSG00000254869	RP11-91I20.2	0	0	C1
ENSG00000254973	RP11-429J17.7	0.35642	0.424719	C1
ENSG00000254991	RP13-631K18.3	0.027951	0	C2
ENSG00000255002	CTD-2509G16.2	0.0028515	0	C1
ENSG00000255080	RP11-1082L8.3	0.197248	0	C1
ENSG00000255121	RP11-110I1.12	3.87538	6.52123	C1
ENSG00000255135	RP11-111M22.3	14.7176	2.58953	C1
ENSG00000255198	SNHG9	0.811101	0.638794	C1
ENSG00000255269	RP11-702F3.4	0	0	C1
ENSG00000255318	RP11-655M14.13	0.0395865	0.046888	C1
ENSG00000255363	RP11-672A2.5	0	0	C1
ENSG00000255400	RP13-631K18.5	0	0	C2
ENSG00000255458	RP11-539G18.2	0.588438	0	C1
ENSG00000255553	RP11-810P12.5	0	0	C1
ENSG00000255606	AP000439.2	0.035388	0.100808	C1
ENSG00000255651	RP11-466C23.4	0	0	C1
ENSG00000255774	AP000439.3	7.62019	4.96513	C1
ENSG00000255989	RP11-711M9.1	0.035392	0.173783	C1
ENSG00000256050	RP11-982M15.6	0.044308	0	C1
ENSG00000256248	RP11-123O10.4	0	0	C1
ENSG00000256433	RP1-102E24.8	0.529136	0.195387	C1
ENSG00000256568	RP11-800A3.3	0	0	C1
ENSG00000256642	LINC00273	0	0	C1
ENSG00000256955	RP11-417L19.2	0	0	C1
ENSG00000256982	CTD-2555A7.2	0.332321	0.657158	C1
ENSG00000257137	C12orf80	0.684401	0	C1
ENSG00000257261	RP11-96H19.1	1.04533	17.9868	C1
ENSG00000257496	RP11-474P2.4	0.0075195	0	C1
ENSG00000257585	LINC00609	0	0	C1
ENSG00000257660	RP11-579D7.4	0.018734	0	C1
ENSG00000258001	RP11-756H6.1	0	0	C1
ENSG00000258082	RP11-443B7.3	0	0	C1
ENSG00000258249	RP11-497G19.3	0	0	C2
ENSG00000258279	LINC00592	0.271	0.143067	C1
ENSG00000258414	RP11-356O9.1	1.75988	0	C1
ENSG00000258473	RP11-7F17.4	0	0	C1
ENSG00000258534	CTD-2134A5.4	0.007261	0	C1
ENSG00000258602	RP11-7F17.7	0.0070775	0	C1
ENSG00000258678	RP11-1078H9.1	0	0	C1
ENSG00000258701	LINC00638	0.533131	1.27213	C1
ENSG00000258735	LINC00637	0.044666	0.409382	C2
ENSG00000258798	RP11-895M11.3	0	0	C1
ENSG00000258860	RP11-561B11.3	0	0	C1
ENSG00000258946	RP11-58E21.4	0.0187575	0	C1
ENSG00000259087	RP11-356O9.2	0.437368	0.071559	C1
ENSG00000259153	RP6-65G23.3	6.85287	0.964166	C1
ENSG00000259178	CTD-2184D3.3	0	0	C1
ENSG00000259215	RP11-253M7.4	0	0	C1
ENSG00000259252	AC011648.1	0	0	C1
ENSG00000259423	RP11-265N7.2	0	0	C1
ENSG00000259459	RP11-321G12.1	0.477504	0	C1
ENSG00000259579	RP11-66B24.5	0.006395	0	C2
ENSG00000259685	CTD-2315E11.1	0	0	C1
ENSG00000259687	RP11-293M10.5	0.378285	0.76293	C1
ENSG00000259715	CTD-3110H11.1	0	0	C1
ENSG00000259727	RP11-1069G10.2	0.162799	0	C1
ENSG00000259757	RP11-129I19.2	0.048146	0.34052	C1
ENSG00000259758	CASC7	14.6424	16.3883	C1
ENSG00000259831	LINC00567	0	0	C1
ENSG00000259840	LA16c-380A1.1	0	0	C1
ENSG00000259920	RP11-2E11.5	0.0158225	0	C1
ENSG00000260009	RP11-65J21.1	0.19118	0	C2
ENSG00000260177	RP4-536B24.3	0.0164685	0	C1
ENSG00000260193	RP11-83N9.5	0.879531	0.664492	C1
ENSG00000260205	RP11-108B14.5	0	0	C1
ENSG00000260219	RP11-347C12.10	0.402383	0	C1
ENSG00000260260	RP11-304L19.5	18.7384	0.6843	C1
ENSG00000260360	RP11-533E19.5	0.162742	0	C1
ENSG00000260369	CTD-2526A2.2	0.0835705	0.192015	C1
ENSG00000260417	CTD-2542L18.1	0.144898	1.14956	C1
ENSG00000260498	RP4-536B24.4	0	0	C1
ENSG00000260509	RP11-271M24.2	0.129768	0.0315175	C1
ENSG00000260563	RP13-516M14.1	3.59089	0.306839	C1
ENSG00000260568	CTD-2358C21.3	0	0	C1
ENSG00000260613	RP3-522J7.6	0.002697	0	C1
ENSG00000260619	RP11-775C24.3	0.14795	0.048001	C1
ENSG00000260633	RP11-375I20.6	0.119855	0.295429	C1
ENSG00000260792	RP11-982M15.8	0.0504645	0.0690355	C1
ENSG00000260895	RP11-554A11.7	0	0.0939645	C1
ENSG00000260911	RP11-196G11.2	0.27155	0	C1
ENSG00000261005	CTB-58E17.1	0.574584	0.824789	C1
ENSG00000261087	KB-1460A1.5	0.353937	0.0045975	C2
ENSG00000261104	RP11-734K21.5	0.152713	0.117138	C1
ENSG00000261185	RP11-317P15.5	0.0055885	0	C1
ENSG00000261204	AC004449.6	0.0192565	0.0299955	C1
ENSG00000261220	RP11-629O1.2	1.5762	0.009564	C2
ENSG00000261334	RP11-65J3.14	0.226608	0.881431	C1
ENSG00000261404	AC009120.4	0.0599715	0.170782	C2
ENSG00000261455	LINC01003	4.81962	0.22719	C1
ENSG00000261526	CTB-31O20.2	2.40979	0.169144	C1
ENSG00000261795	RP11-90P13.1	0	0	C2
ENSG00000261863	RP11-141J13.5	0.026289	0	C1
ENSG00000261888	AC144831.1	1.3651	0.728958	C1
ENSG00000261889	RP11-473M20.16	0.440235	0.231422	C2
ENSG00000261925	RP11-388M20.9	0.0104615	0.032443	C1
ENSG00000262098	CTD-2561B21.10	0	0	C1
ENSG00000262152	LINC00514	0.0449695	0.046043	C1
ENSG00000262188	RP11-353N14.4	0.010829	0	C1
ENSG00000262223	RP11-1055B8.3	0.239388	0.192084	C1
ENSG00000262343	RP11-353N14.3	0	0	C2
ENSG00000262412	RP11-85G18.6	0.162097	0.685746	C1
ENSG00000262454	RP11-65J21.3	2.67513	0.224921	C2
ENSG00000262468	RP11-95P2.1	3.64563	1.96008	C1
ENSG00000262521	AJ003147.8	0	0	C2
ENSG00000262585	RP11-353N14.5	0.059005	0.422559	C2
ENSG00000262772	RP11-353N14.2	2.30024	1.24354	C1
ENSG00000262837	RP11-304F15.7	0.030476	1.91253	C2
ENSG00000262877	RP11-1055B8.4	1.60948	1.07337	C1
ENSG00000262890	RP11-424M24.5	0	0	C1
ENSG00000263004	RP11-166P13.3	4.11134	0	C1
ENSG00000263105	RP11-95P2.3	0.145465	0	C1
ENSG00000263280	LA16c-325D7.2	0.412868	0.087625	C1
ENSG00000263627	RP11-692N5.1	0	0	C1
ENSG00000263931	RP11-180P8.1	0.035302	0.078255	C1
ENSG00000263958	RP11-676J15.1	0	0	C2
ENSG00000264243	RP11-6N17.1	0	0	C1
ENSG00000264486	CTD-2008P7.3	0.0108915	0	C1
ENSG00000265000	RP11-453A12.1	0.403206	1.83773	C2
ENSG00000265055	AC145343.2	0.526519	0	C1
ENSG00000265246	RP11-663N22.1	0.61705	0	C1
ENSG00000265282	RP11-269G24.4	0.284315	0.901885	C1
ENSG00000265542	RP11-60A24.3	0	0	C1
ENSG00000265692	RP13-516M14.4	0.147162	0.150505	C1
ENSG00000266114	RP11-963H4.5	0	0	C1
ENSG00000266176	RP11-855A2.5	0	0	C1
ENSG00000266290	RP11-159D12.10	0.0068385	0	C1
ENSG00000266313	RP11-173M1.4	0	0	C2
ENSG00000266402	SNORA76	1.07099	1.96741	C1
ENSG00000266411	RP11-180P8.3	1.49699	2.56005	C1
ENSG00000266651	RP11-138I1.3	0	0	C1
ENSG00000266824	RP11-599B13.7	0	0	C1
ENSG00000266877	RP1-41C23.1	0	0	C2
ENSG00000266904	LINC00663	1.08951	0.574161	C1
ENSG00000266950	CTD-2623N2.5	0.010358	0	C2
ENSG00000266970	RP11-806H10.4	0.304901	0	C1
ENSG00000267004	CTD-2659N19.4	0	0	C1
ENSG00000267011	CTB-50L17.16	0	0	C1
ENSG00000267100	ILF3-AS1	10.0677	0.753124	C1
ENSG00000267130	CTD-2540B15.9	0.03065	0.183202	C1
ENSG00000267161	AC005943.5	0.821717	0.38947	C1
ENSG00000267211	RP5-1067M6.3	0	0	C1
ENSG00000267232	CTB-31O20.9	0	0	C1
ENSG00000267289	CTD-2623N2.11	0.011117	0	C1
ENSG00000267308	AC004510.3	0	0	C2
ENSG00000267321	RP11-1094M14.11	2.9978	0.276729	C1
ENSG00000267416	CTD-2319I12.2	0.19053	0.495465	C1
ENSG00000267475	CTD-2538C1.2	1.54197	0.102898	C1
ENSG00000267519	MIR24-2	4.25456	1.99954	C1
ENSG00000267530	AC006273.5	3.62855	3.35021	C1
ENSG00000267567	CTD-2538C1.3	0	0	C1
ENSG00000267626	AC002115.9	0	0	C1
ENSG00000267649	CTD-2587H24.10	0.466398	0.456538	C1
ENSG00000267666	AC004156.3	0.0419985	0.021143	C1
ENSG00000267737	AC061992.2	0	0	C1
ENSG00000267778	AC004221.2	0.005007	0	C1
ENSG00000267898	CTD-2639E6.9	0	0	C1
ENSG00000267919	RP11-256I23.3	0	0	C1
ENSG00000268266	AC003005.2	0.106806	0	C1
ENSG00000268307	CTD-2619J13.13	0.054249	0	C1
ENSG00000268333	RP4-806M20.3	1.66316	14.266	C2
ENSG00000268340	RP3-477O4.16	0.097902	0	C1
ENSG00000268458	CTC-471J1.9	0	0	C1
ENSG00000268518	CTD-2545M3.8	0	0	C1
ENSG00000268543	CTD-2619J13.16	0.386503	0.285779	C1
ENSG00000268615	RP11-65J3.15	0	0	C1
ENSG00000268707	RP11-247A12.7	0.31382	0	C1
ENSG00000268816	CTD-3093M3.1	0.363647	0	C1
ENSG00000268889	CTD-2616J11.14	0.0964445	0	C1
ENSG00000268913	AC026806.2	3.65531	0.014659	C1
ENSG00000268945	CTD-2192J16.26	0.151274	0	C1
ENSG00000269038	AP001462.6	0.202917	0	C1
ENSG00000269635	AC004257.1	0	0	C1
ENSG00000269814	CTC-273B12.10	0.211081	0.075164	C1
ENSG00000269873	CTD-2587H19.3	0.469083	0.209882	C1
ENSG00000269888	RP11-3P17.5	0	0	C1
ENSG00000269900	RMRP	72.0396	13629.6	C1
ENSG00000269921	RP11-646I6.5	0.417368	0	C1
ENSG00000269928	RP11-849F2.8	0.207157	0	C1
ENSG00000269946	RP11-2B6.3	0	0	C1
ENSG00000269949	RP11-738E22.3	0.11243	0	C1
ENSG00000269961	CTD-2033C11.1	0.55826	0.336532	C1
ENSG00000269962	RP13-238F13.5	0.077211	0	C1
ENSG00000269972	RP3-430N8.10	0	0	C1
ENSG00000269975	RP11-58B17.2	0	0	C1
ENSG00000269987	RP3-430N8.11	0	0	C1
ENSG00000270019	RP11-141B14.1	0.199515	0.328685	C1
ENSG00000270022	RNU12	0.464448	9.95355	C1
ENSG00000270066	SCARNA2	6.60347	423.007	C1
ENSG00000270097	LA16c-380H5.3	0.0118845	0	C1
ENSG00000270103	RNU11	0.480413	3.38733	C1
ENSG00000270117	AP000769.7	0.0522075	0.018488	C1
ENSG00000270141	TERC	1.11013	9.3632	C1
ENSG00000270145	CTD-2267D19.6	0.857554	0.89085	C2
ENSG00000270168	LA16c-380H5.4	0.220531	0	C1
ENSG00000270169	CTC-1337H24.2	0.0682325	0.063771	C1
ENSG00000270170	NCBP2-AS2	14.9816	3.77402	C1
ENSG00000270195	RP11-572O17.1	1.35256	1.05475	C1
ENSG00000270212	CTD-2540B15.12	0	0	C2
ENSG00000270361	RP11-307C12.13	0.054626	0.29931	C1
ENSG00000270482	RP11-131L12.2	0.197222	0	C2
ENSG00000270604	HCG17	0.116459	0	C1
ENSG00000270659	RP11-105N14.1	1.75898	0	C2
ENSG00000270755	RP11-138E2.1	0.0225965	0	C1
ENSG00000270761	RP11-385F7.1	0.0996865	0	C1
ENSG00000270964	RP11-502I4.3	1.30179	0.147887	C1
ENSG00000271151	RP11-394I13.2	0.907764	0.28071	C2
ENSG00000271185	RP5-855F16.1	0.0131375	0	C1
ENSG00000271200	RP11-430G17.3	0.097102	0	C1
ENSG00000271259	RP11-1109F11.5	0.163078	0	C1
ENSG00000271387	RP11-382D12.2	0.293109	0.0068215	C2
ENSG00000271398	RP5-1092A3.5	0	0	C1
ENSG00000271427	RP11-188D8.1	0.906607	0.135527	C1
ENSG00000271538	RP11-326I11.4	0.069516	0	C1
ENSG00000271646	RP11-326I11.3	0.24975	0.315354	C2
ENSG00000271715	CTD-2256P15.5	0.028954	0	C1
ENSG00000271737	CTB-113I20.2	0.189727	0	C2
ENSG00000271751	RP11-110I1.14	0.279361	0.187778	C1
ENSG00000271780	RP11-1017G21.5	0.947323	0.352599	C1
ENSG00000271788	CTD-2201E18.5	0.117883	0.0880815	C1
ENSG00000271815	CTD-2235C13.3	0.103343	0.33347	C1
ENSG00000271843	RP11-245J9.5	1.06518	0.200991	C1
ENSG00000271855	RP11-214N9.1	0.242246	0.029619	C1
ENSG00000271882	KB-1410C5.5	0.204258	0	C1
ENSG00000271888	RP11-560J1.2	0.937066	0.006024	C2
ENSG00000271912	RP11-661A12.14	0.39611	0.394336	C1
ENSG00000271930	RP11-44N12.5	0.288272	0	C1
ENSG00000271938	RP11-589C21.6	0	0	C1
ENSG00000271958	RP11-617D20.2	0	0	C1
ENSG00000272023	CTC-350I8.1	0.0104105	0.0185345	C1
ENSG00000272043	RP11-44N11.3	0.053814	0	C1
ENSG00000272065	U91328.20	0.0448545	0.0557425	C1
ENSG00000272068	RP11-284F21.9	2.34977	0.987676	C2
ENSG00000272070	AC005618.6	5.26802	5.81419	C2
ENSG00000272079	LA16c-380H5.5	3.04153	9.26312	C1
ENSG00000272097	RP11-421M1.8	0.690667	0.240038	C1
ENSG00000272144	CTD-2035E11.5	0.174984	0	C1
ENSG00000272192	CTD-2532N20.1	0.187084	0	C1
ENSG00000272198	RP11-309G3.3	0.270529	0.0644115	C1
ENSG00000272226	RP11-63G10.3	0.0309575	0	C1
ENSG00000272233	RP11-503E24.3	0.030817	0	C1
ENSG00000272248	RP3-406P24.4	0.025641	0	C2
ENSG00000272255	CTD-3224K15.3	0.076778	0.038925	C1
ENSG00000272342	RP13-539J13.1	0.014253	0	C1
ENSG00000272366	RP11-573G6.10	0	0	C1
ENSG00000272384	RP11-44N11.2	0.276517	0	C1
ENSG00000272438	RP11-54O7.16	0	0	C1
ENSG00000272449	RP3-395M20.12	0.308031	0.0726755	C1
ENSG00000272452	RP11-391M1.4	0.387979	0.0336635	C1
ENSG00000272455	RP4-758J18.13	2.48997	0.769327	C1
ENSG00000272456	CTD-2342N23.3	0.0081995	0	C2
ENSG00000272462	U91328.19	0.286573	0.142406	C1
ENSG00000272473	AC006273.4	0.194609	0.166076	C1
ENSG00000272512	RP11-54O7.17	1.26068	0.671502	C1
ENSG00000272525	RP11-79P5.9	0.929879	0.0852275	C1
ENSG00000272619	RP11-563K23.1	0	0	C1
ENSG00000272622	RP11-395N3.2	56.5972	9.72722	C1
ENSG00000272654	RP11-422P24.11	1.13592	0.100257	C1
ENSG00000272662	RP11-190C22.8	0.231386	0	C1
ENSG00000272666	CTA-384D8.35	0	0	C1
ENSG00000272688	RP13-270P17.3	1.83518	1.5417	C1
ENSG00000272691	RP11-290M5.4	0	0	C2
ENSG00000272692	RP11-399K21.14	0.178884	0.042107	C1
ENSG00000272715	RP4-753F5.1	0.0217705	0	C2
ENSG00000272716	RP11-563N4.1	0.763613	0.009121	C1
ENSG00000272799	RP11-474N24.6	0.062244	0	C1
ENSG00000272808	RP11-66B24.7	4.03112	3.4488	C2
ENSG00000272848	RP1-137D17.2	0.0195045	0	C1
ENSG00000272853	RP11-398C13.6	0.461001	0.327176	C1
ENSG00000272899	RP11-309L24.9	0.33962	0.680026	C1
ENSG00000272933	RP11-47A8.5	0.024555	0	C1
ENSG00000272953	RP11-1275H24.2	0.650986	0.109297	C2
ENSG00000272993	RP11-196G18.24	8.37108	0.683134	C1
ENSG00000273008	RP11-351D16.3	0.280299	0.041965	C1
ENSG00000273015	LINC00938	9.8099	0.442233	C1
ENSG00000273030	RP11-285F16.1	0.169694	0	C2
ENSG00000273061	RP11-6J24.6	0.252662	0	C1
ENSG00000273069	RP5-1186P10.2	0	0.073534	C1
ENSG00000273084	RP11-1275H24.3	0.679867	1.12865	C2
ENSG00000273107	RP11-165A20.3	0	0	C1
ENSG00000273117	AC144652.1	2.38435	2.06379	C1
ENSG00000273125	RP11-115H18.1	0.005684	0	C1
ENSG00000273145	CITF22-92A6.1	0.255315	0.261097	C1
ENSG00000273162	RP11-108L7.15	2.05224	0.397625	C1
ENSG00000273175	RP11-11N7.4	0.0696005	0.273689	C1
ENSG00000273181	RP11-778D9.13	0.30305	0	C1
ENSG00000273209	RP11-107N15.1	0.097563	0.033823	C1
ENSG00000273230	RP11-1246C19.1	1.04297	0.274354	C1
ENSG00000273248	RP11-399K21.13	0.034848	0	C1
ENSG00000273258	RP11-394I13.3	0	0	C1
ENSG00000273265	RP11-353K11.1	0.290918	0.158773	C1
ENSG00000273272	CTA-384D8.34	0.035022	0	C1
ENSG00000273295	AP000350.5	0.335627	1.05841	C1
ENSG00000273329	RP11-448A19.1	2.02245	1.77228	C1
ENSG00000273342	KB-1440D3.14	0	0	C1
ENSG00000273344	PAXIP1-AS1	3.52989	0.190514	C1
ENSG00000273355	RP11-672L10.6	0.918008	0.107561	C1
ENSG00000273437	RP11-434H6.7	0.300037	0.058155	C1
ENSG00000273443	RP11-54O7.18	0.015156	0	C1
ENSG00000273481	RP11-126K1.9	0.0175715	0	C1
