# Supplementary material for: A Comprehensive Characterization of the Function of LincRNAs in Transcriptional Regulation Through Long-Range Chromatin Interactions
Source: Sci Rep. 2016 Nov 8;6:36572. doi: 10.1038/srep36572 (PMC5099911; doi:10.1038/srep36572)
Supplement: Supplementary Information [file srep36572-s3.xml]

<?xml version="1.0" encoding="UTF-8" standalone="no"?>
<graphml>
    <key attr.name="SUID" attr.type="long" for="node" id="SUID"/>
    <key attr.name="shared name" attr.type="string" for="node" id="shared name"/>
    <key attr.name="name" attr.type="string" for="node" id="name"/>
    <key attr.name="selected" attr.type="boolean" for="node" id="selected"/>
    <key attr.name="EnName2" attr.type="string" for="node" id="EnName2"/>
    <key attr.name="Module_Color" attr.type="int" for="node" id="Module_Color"/>
    <key attr.name="canonicalName" attr.type="string" for="node" id="canonicalName"/>
    <key attr.name="chrom" attr.type="string" for="node" id="chrom"/>
    <key attr.name="cytoscape.alias.list" attr.type="string" for="node" id="cytoscape.alias.list"/>
    <key attr.name="end" attr.type="int" for="node" id="end"/>
    <key attr.name="level" attr.type="string" for="node" id="level"/>
    <key attr.name="name2" attr.type="string" for="node" id="name2"/>
    <key attr.name="proEnd" attr.type="int" for="node" id="proEnd"/>
    <key attr.name="proStart" attr.type="int" for="node" id="proStart"/>
    <key attr.name="start" attr.type="int" for="node" id="start"/>
    <key attr.name="strand" attr.type="string" for="node" id="strand"/>
    <key attr.name="type" attr.type="string" for="node" id="type"/>
    <key attr.name="SUID" attr.type="long" for="node" id="SUID"/>
    <key attr.name="shared name" attr.type="string" for="node" id="shared name"/>
    <key attr.name="shared interaction" attr.type="string" for="node" id="shared interaction"/>
    <key attr.name="name" attr.type="string" for="node" id="name"/>
    <key attr.name="selected" attr.type="boolean" for="node" id="selected"/>
    <key attr.name="interaction" attr.type="string" for="node" id="interaction"/>
    <key attr.name="canonicalName" attr.type="string" for="node" id="canonicalName"/>
    <key attr.name="moduland_weight_lev_1" attr.type="double" for="node" id="moduland_weight_lev_1"/>
    <key attr.name="SUID" attr.type="long" for="node" id="SUID"/>
    <key attr.name="shared name" attr.type="string" for="node" id="shared name"/>
    <key attr.name="name" attr.type="string" for="node" id="name"/>
    <key attr.name="selected" attr.type="boolean" for="node" id="selected"/>
    <key attr.name="__Annotations" attr.type="string" for="node" id="__Annotations"/>
    <graph edgedefault="directed" id="K562_cytoscape.txt">
        <node id="12223">
            <data key="SUID">12223</data>
            <data key="shared name">ENSG00000171130</data>
            <data key="name">ENSG00000171130</data>
            <data key="selected">false</data>
            <data key="EnName2">ENSG00000171130</data>
            <data key="Module_Color">519</data>
            <data key="canonicalName">ENSG00000171130</data>
            <data key="chrom">chr7</data>
            <data key="cytoscape.alias.list">[ENSG00000171130]</data>
            <data key="end">149577784</data>
            <data key="level">KNOWN</data>
            <data key="name2">ATP6V0E2</data>
            <data key="proEnd">149572557</data>
            <data key="proStart">149567557</data>
            <data key="start">149570057</data>
            <data key="strand">+</data>
            <data key="type">protein_coding</data>
        </node>
        <node id="12222">
            <data key="SUID">12222</data>
            <data key="shared name">ENSG00000272836</data>
            <data key="name">ENSG00000272836</data>
            <data key="selected">false</data>
            <data key="EnName2">ENSG00000272836</data>
            <data key="Module_Color">153</data>
            <data key="canonicalName">ENSG00000272836</data>
            <data key="chrom">chr22</data>
            <data key="cytoscape.alias.list">[ENSG00000272836]</data>
            <data key="end">50644491</data>
            <data key="level">NOVEL</data>
            <data key="name2">RP3-402G11</data>
            <data key="proEnd">50646991</data>
            <data key="proStart">50641991</data>
            <data key="start">50644014</data>
            <data key="strand">-</data>
            <data key="type">antisense</data>
        </node>
        <node id="12221">
            <data key="SUID">12221</data>
            <data key="shared name">ENSG00000273247</data>
            <data key="name">ENSG00000273247</data>
            <data key="selected">false</data>
            <data key="EnName2">ENSG00000273247</data>
            <data key="Module_Color">947</data>
            <data key="canonicalName">ENSG00000273247</data>
            <data key="chrom">chr4</data>
            <data key="cytoscape.alias.list">[ENSG00000273247]</data>
            <data key="end">140375188</data>
            <data key="level">NOVEL</data>
            <data key="name2">RP11-83A24</data>
            <data key="proEnd">140377688</data>
            <data key="proStart">140372688</data>
            <data key="start">140333081</data>
            <data key="strand">-</data>
            <data key="type">antisense</data>
        </node>
        <node id="12220">
            <data key="SUID">12220</data>
            <data key="shared name">ENSG00000273149</data>
            <data key="name">ENSG00000273149</data>
            <data key="selected">false</data>
            <data key="EnName2">ENSG00000273149</data>
            <data key="Module_Color">594</data>
            <data key="canonicalName">ENSG00000273149</data>
            <data key="chrom">chr13</data>
            <data key="cytoscape.alias.list">[ENSG00000273149]</data>
            <data key="end">45915318</data>
            <data key="level">NOVEL</data>
            <data key="name2">RP11-290D2</data>
            <data key="proEnd">45916674</data>
            <data key="proStart">45911674</data>
            <data key="start">45914174</data>
            <data key="strand">+</data>
            <data key="type">antisense</data>
        </node>
        <node id="12219">
            <data key="SUID">12219</data>
            <data key="shared name">ENSG00000248187</data>
            <data key="name">ENSG00000248187</data>
            <data key="selected">false</data>
            <data key="EnName2">ENSG00000248187</data>
            <data key="Module_Color">1210</data>
            <data key="canonicalName">ENSG00000248187</data>
            <data key="chrom">chr4</data>
            <data key="cytoscape.alias.list">[ENSG00000248187]</data>
            <data key="end">129491686</data>
            <data key="level">NOVEL</data>
            <data key="name2">RP11-184M15</data>
            <data key="proEnd">129494186</data>
            <data key="proStart">129489186</data>
            <data key="start">129489127</data>
            <data key="strand">-</data>
            <data key="type">lincRNA</data>
        </node>
        <node id="12218">
            <data key="SUID">12218</data>
            <data key="shared name">ENSG00000273077</data>
            <data key="name">ENSG00000273077</data>
            <data key="selected">false</data>
            <data key="EnName2">ENSG00000273077</data>
            <data key="Module_Color">1210</data>
            <data key="canonicalName">ENSG00000273077</data>
            <data key="chrom">chr4</data>
            <data key="cytoscape.alias.list">[ENSG00000273077]</data>
            <data key="end">129474571</data>
            <data key="level">NOVEL</data>
            <data key="name2">RP11-130C6</data>
            <data key="proEnd">129477071</data>
            <data key="proStart">129472071</data>
            <data key="start">129473745</data>
            <data key="strand">-</data>
            <data key="type">lincRNA</data>
        </node>
        <node id="12217">
            <data key="SUID">12217</data>
            <data key="shared name">ENSG00000273071</data>
            <data key="name">ENSG00000273071</data>
            <data key="selected">false</data>
            <data key="EnName2">ENSG00000273071</data>
            <data key="Module_Color">526</data>
            <data key="canonicalName">ENSG00000273071</data>
            <data key="chrom">chr1</data>
            <data key="cytoscape.alias.list">[ENSG00000273071]</data>
            <data key="end">146724314</data>
            <data key="level">KNOWN</data>
            <data key="name2">RP11-337C18</data>
            <data key="proEnd">146647265</data>
            <data key="proStart">146642265</data>
            <data key="start">146644765</data>
            <data key="strand">+</data>
            <data key="type">processed_transcript</data>
        </node>
        <node id="12216">
            <data key="SUID">12216</data>
            <data key="shared name">ENSG00000273004</data>
            <data key="name">ENSG00000273004</data>
            <data key="selected">false</data>
            <data key="EnName2">ENSG00000273004</data>
            <data key="Module_Color">420</data>
            <data key="canonicalName">ENSG00000273004</data>
            <data key="chrom">chr1</data>
            <data key="cytoscape.alias.list">[ENSG00000273004]</data>
            <data key="end">185287662</data>
            <data key="level">NOVEL</data>
            <data key="name2">GS1-279B7</data>
            <data key="proEnd">185289411</data>
            <data key="proStart">185284411</data>
            <data key="start">185286911</data>
            <data key="strand">+</data>
            <data key="type">lincRNA</data>
        </node>
        <node id="12215">
            <data key="SUID">12215</data>
            <data key="shared name">ENSG00000273221</data>
            <data key="name">ENSG00000273221</data>
            <data key="selected">false</data>
            <data key="EnName2">ENSG00000273221</data>
            <data key="Module_Color">1211</data>
            <data key="canonicalName">ENSG00000273221</data>
            <data key="chrom">chr1</data>
            <data key="cytoscape.alias.list">[ENSG00000273221]</data>
            <data key="end">111727683</data>
            <data key="level">NOVEL</data>
            <data key="name2">RP5-1180E21</data>
            <data key="proEnd">111730183</data>
            <data key="proStart">111725183</data>
            <data key="start">111727037</data>
            <data key="strand">-</data>
            <data key="type">antisense</data>
        </node>
        <node id="12214">
            <data key="SUID">12214</data>
            <data key="shared name">ENSG00000272982</data>
            <data key="name">ENSG00000272982</data>
            <data key="selected">false</data>
            <data key="EnName2">ENSG00000272982</data>
            <data key="Module_Color">1211</data>
            <data key="canonicalName">ENSG00000272982</data>
            <data key="chrom">chr1</data>
            <data key="cytoscape.alias.list">[ENSG00000272982]</data>
            <data key="end">111724113</data>
            <data key="level">NOVEL</data>
            <data key="name2">RP5-1180E21</data>
            <data key="proEnd">111726613</data>
            <data key="proStart">111721613</data>
            <data key="start">111723996</data>
            <data key="strand">-</data>
            <data key="type">antisense</data>
        </node>
        <node id="12213">
            <data key="SUID">12213</data>
            <data key="shared name">ENSG00000184674</data>
            <data key="name">ENSG00000184674</data>
            <data key="selected">false</data>
            <data key="EnName2">ENSG00000184674</data>
            <data key="Module_Color">1212</data>
            <data key="canonicalName">ENSG00000184674</data>
            <data key="chrom">chr22</data>
            <data key="cytoscape.alias.list">[ENSG00000184674]</data>
            <data key="end">24384680</data>
            <data key="level">KNOWN</data>
            <data key="name2">GSTT1</data>
            <data key="proEnd">24387180</data>
            <data key="proStart">24382180</data>
            <data key="start">24376133</data>
            <data key="strand">-</data>
            <data key="type">protein_coding</data>
        </node>
        <node id="12212">
            <data key="SUID">12212</data>
            <data key="shared name">ENSG00000272955</data>
            <data key="name">ENSG00000272955</data>
            <data key="selected">false</data>
            <data key="EnName2">ENSG00000272955</data>
            <data key="Module_Color">1212</data>
            <data key="canonicalName">ENSG00000272955</data>
            <data key="chrom">chr22</data>
            <data key="cytoscape.alias.list">[ENSG00000272955]</data>
            <data key="end">24376211</data>
            <data key="level">NOVEL</data>
            <data key="name2">KB-226F1</data>
            <data key="proEnd">24378062</data>
            <data key="proStart">24373062</data>
            <data key="start">24375562</data>
            <data key="strand">+</data>
            <data key="type">antisense</data>
        </node>
        <node id="12211">
            <data key="SUID">12211</data>
            <data key="shared name">ENSG00000170482</data>
            <data key="name">ENSG00000170482</data>
            <data key="selected">false</data>
            <data key="EnName2">ENSG00000170482</data>
            <data key="Module_Color">1213</data>
            <data key="canonicalName">ENSG00000170482</data>
            <data key="chrom">chr5</data>
            <data key="cytoscape.alias.list">[ENSG00000170482]</data>
            <data key="end">138720242</data>
            <data key="level">KNOWN</data>
            <data key="name2">SLC23A1</data>
            <data key="proEnd">138722742</data>
            <data key="proStart">138717742</data>
            <data key="start">138702885</data>
            <data key="strand">-</data>
            <data key="type">protein_coding</data>
        </node>
        <node id="12210">
            <data key="SUID">12210</data>
            <data key="shared name">ENSG00000272742</data>
            <data key="name">ENSG00000272742</data>
            <data key="selected">false</data>
            <data key="EnName2">ENSG00000272742</data>
            <data key="Module_Color">1213</data>
            <data key="canonicalName">ENSG00000272742</data>
            <data key="chrom">chr5</data>
            <data key="cytoscape.alias.list">[ENSG00000272742]</data>
            <data key="end">138705406</data>
            <data key="level">NOVEL</data>
            <data key="name2">CTB-43P18</data>
            <data key="proEnd">138707906</data>
            <data key="proStart">138702906</data>
            <data key="start">138700366</data>
            <data key="strand">-</data>
            <data key="type">antisense</data>
        </node>
        <node id="12209">
            <data key="SUID">12209</data>
            <data key="shared name">ENSG00000135631</data>
            <data key="name">ENSG00000135631</data>
            <data key="selected">false</data>
            <data key="EnName2">ENSG00000135631</data>
            <data key="Module_Color">1214</data>
            <data key="canonicalName">ENSG00000135631</data>
            <data key="chrom">chr2</data>
            <data key="cytoscape.alias.list">[ENSG00000135631]</data>
            <data key="end">73383849</data>
            <data key="level">KNOWN</data>
            <data key="name2">RAB11FIP5</data>
            <data key="proEnd">73386349</data>
            <data key="proStart">73381349</data>
            <data key="start">73300510</data>
            <data key="strand">-</data>
            <data key="type">protein_coding</data>
        </node>
        <node id="12208">
            <data key="SUID">12208</data>
            <data key="shared name">ENSG00000272702</data>
            <data key="name">ENSG00000272702</data>
            <data key="selected">false</data>
            <data key="EnName2">ENSG00000272702</data>
            <data key="Module_Color">1214</data>
            <data key="canonicalName">ENSG00000272702</data>
            <data key="chrom">chr2</data>
            <data key="cytoscape.alias.list">[ENSG00000272702]</data>
            <data key="end">73343035</data>
            <data key="level">NOVEL</data>
            <data key="name2">RP11-44N22</data>
            <data key="proEnd">73342646</data>
            <data key="proStart">73337646</data>
            <data key="start">73340146</data>
            <data key="strand">+</data>
            <data key="type">processed_transcript</data>
        </node>
        <node id="12207">
            <data key="SUID">12207</data>
            <data key="shared name">ENSG00000272691</data>
            <data key="name">ENSG00000272691</data>
            <data key="selected">false</data>
            <data key="EnName2">ENSG00000272691</data>
            <data key="Module_Color">595</data>
            <data key="canonicalName">ENSG00000272691</data>
            <data key="chrom">chr1</data>
            <data key="cytoscape.alias.list">[ENSG00000272691]</data>
            <data key="end">86044425</data>
            <data key="level">NOVEL</data>
            <data key="name2">RP11-290M5</data>
            <data key="proEnd">86046925</data>
            <data key="proStart">86041925</data>
            <data key="start">86044183</data>
            <data key="strand">-</data>
            <data key="type">lincRNA</data>
        </node>
        <node id="12206">
            <data key="SUID">12206</data>
            <data key="shared name">ENSG00000272324</data>
            <data key="name">ENSG00000272324</data>
            <data key="selected">false</data>
            <data key="EnName2">ENSG00000272324</data>
            <data key="Module_Color">948</data>
            <data key="canonicalName">ENSG00000272324</data>
            <data key="chrom">chr5</data>
            <data key="cytoscape.alias.list">[ENSG00000272324]</data>
            <data key="end">10770406</data>
            <data key="level">NOVEL</data>
            <data key="name2">CTD-2154B17</data>
            <data key="proEnd">10763677</data>
            <data key="proStart">10758677</data>
            <data key="start">10761177</data>
            <data key="strand">+</data>
            <data key="type">antisense</data>
        </node>
        <node id="12205">
            <data key="SUID">12205</data>
            <data key="shared name">ENSG00000271721</data>
            <data key="name">ENSG00000271721</data>
            <data key="selected">false</data>
            <data key="EnName2">ENSG00000271721</data>
            <data key="Module_Color">526</data>
            <data key="canonicalName">ENSG00000271721</data>
            <data key="chrom">chr1</data>
            <data key="cytoscape.alias.list">[ENSG00000271721]</data>
            <data key="end">146649319</data>
            <data key="level">KNOWN</data>
            <data key="name2">RP11-337C18</data>
            <data key="proEnd">146649681</data>
            <data key="proStart">146644681</data>
            <data key="start">146647181</data>
            <data key="strand">+</data>
            <data key="type">antisense</data>
        </node>
        <node id="12204">
            <data key="SUID">12204</data>
            <data key="shared name">ENSG00000271646</data>
            <data key="name">ENSG00000271646</data>
            <data key="selected">false</data>
            <data key="EnName2">ENSG00000271646</data>
            <data key="Module_Color">528</data>
            <data key="canonicalName">ENSG00000271646</data>
            <data key="chrom">chr4</data>
            <data key="cytoscape.alias.list">[ENSG00000271646]</data>
            <data key="end">185398458</data>
            <data key="level">NOVEL</data>
            <data key="name2">RP11-326I11</data>
            <data key="proEnd">185398456</data>
            <data key="proStart">185393456</data>
            <data key="start">185395956</data>
            <data key="strand">+</data>
            <data key="type">lincRNA</data>
        </node>
        <node id="12203">
            <data key="SUID">12203</data>
            <data key="shared name">ENSG00000271360</data>
            <data key="name">ENSG00000271360</data>
            <data key="selected">false</data>
            <data key="EnName2">ENSG00000271360</data>
            <data key="Module_Color">949</data>
            <data key="canonicalName">ENSG00000271360</data>
            <data key="chrom">chr10</data>
            <data key="cytoscape.alias.list">[ENSG00000271360]</data>
            <data key="end">11654226</data>
            <data key="level">NOVEL</data>
            <data key="name2">RP11-138I18</data>
            <data key="proEnd">11655804</data>
            <data key="proStart">11650804</data>
            <data key="start">11653304</data>
            <data key="strand">+</data>
            <data key="type">antisense</data>
        </node>
        <node id="12202">
            <data key="SUID">12202</data>
            <data key="shared name">ENSG00000237438</data>
            <data key="name">ENSG00000237438</data>
            <data key="selected">false</data>
            <data key="EnName2">ENSG00000237438</data>
            <data key="Module_Color">1215</data>
            <data key="canonicalName">ENSG00000237438</data>
            <data key="chrom">chr22</data>
            <data key="cytoscape.alias.list">[ENSG00000237438]</data>
            <data key="end">17541715</data>
            <data key="level">KNOWN</data>
            <data key="name2">CECR7</data>
            <data key="proEnd">17519960</data>
            <data key="proStart">17514960</data>
            <data key="start">17517460</data>
            <data key="strand">+</data>
            <data key="type">lincRNA</data>
        </node>
        <node id="12201">
            <data key="SUID">12201</data>
            <data key="shared name">ENSG00000271308</data>
            <data key="name">ENSG00000271308</data>
            <data key="selected">false</data>
            <data key="EnName2">ENSG00000271308</data>
            <data key="Module_Color">1215</data>
            <data key="canonicalName">ENSG00000271308</data>
            <data key="chrom">chr21</data>
            <data key="cytoscape.alias.list">[ENSG00000271308]</data>
            <data key="end">11184046</data>
            <data key="level">NOVEL</data>
            <data key="name2">AP003900</data>
            <data key="proEnd">11172220</data>
            <data key="proStart">11167220</data>
            <data key="start">11169720</data>
            <data key="strand">+</data>
            <data key="type">lincRNA</data>
        </node>
        <node id="12200">
            <data key="SUID">12200</data>
            <data key="shared name">ENSG00000271092</data>
            <data key="name">ENSG00000271092</data>
            <data key="selected">false</data>
            <data key="EnName2">ENSG00000271092</data>
            <data key="Module_Color">527</data>
            <data key="canonicalName">ENSG00000271092</data>
            <data key="chrom">chr1</data>
            <data key="cytoscape.alias.list">[ENSG00000271092]</data>
            <data key="end">95712781</data>
            <data key="level">NOVEL</data>
            <data key="name2">RP11-57H12</data>
            <data key="proEnd">95585979</data>
            <data key="proStart">95580979</data>
            <data key="start">95583479</data>
            <data key="strand">+</data>
            <data key="type">protein_coding</data>
        </node>
        <node id="12199">
            <data key="SUID">12199</data>
            <data key="shared name">ENSG00000270755</data>
            <data key="name">ENSG00000270755</data>
            <data key="selected">false</data>
            <data key="EnName2">ENSG00000270755</data>
            <data key="Module_Color">950</data>
            <data key="canonicalName">ENSG00000270755</data>
            <data key="chrom">chr9</data>
            <data key="cytoscape.alias.list">[ENSG00000270755]</data>
            <data key="end">132807360</data>
            <data key="level">NOVEL</data>
            <data key="name2">RP11-138E2</data>
            <data key="proEnd">132809492</data>
            <data key="proStart">132804492</data>
            <data key="start">132806992</data>
            <data key="strand">+</data>
            <data key="type">lincRNA</data>
        </node>
        <node id="12198">
            <data key="SUID">12198</data>
            <data key="shared name">ENSG00000270426</data>
            <data key="name">ENSG00000270426</data>
            <data key="selected">false</data>
            <data key="EnName2">ENSG00000270426</data>
            <data key="Module_Color">528</data>
            <data key="canonicalName">ENSG00000270426</data>
            <data key="chrom">chr4</data>
            <data key="cytoscape.alias.list">[ENSG00000270426]</data>
            <data key="end">185393763</data>
            <data key="level">NOVEL</data>
            <data key="name2">RP11-326I11</data>
            <data key="proEnd">185396263</data>
            <data key="proStart">185391263</data>
            <data key="start">185393078</data>
            <data key="strand">-</data>
            <data key="type">sense_intronic</data>
        </node>
        <node id="12197">
            <data key="SUID">12197</data>
            <data key="shared name">ENSG00000270299</data>
            <data key="name">ENSG00000270299</data>
            <data key="selected">false</data>
            <data key="EnName2">ENSG00000270299</data>
            <data key="Module_Color">726</data>
            <data key="canonicalName">ENSG00000270299</data>
            <data key="chrom">chr20</data>
            <data key="cytoscape.alias.list">[ENSG00000270299]</data>
            <data key="end">656444</data>
            <data key="level">PUTATIVE</data>
            <data key="name2">RP5-850E9</data>
            <data key="proEnd">658944</data>
            <data key="proStart">653944</data>
            <data key="start">627270</data>
            <data key="strand">-</data>
            <data key="type">protein_coding</data>
        </node>
        <node id="12196">
            <data key="SUID">12196</data>
            <data key="shared name">ENSG00000270096</data>
            <data key="name">ENSG00000270096</data>
            <data key="selected">false</data>
            <data key="EnName2">ENSG00000270096</data>
            <data key="Module_Color">205</data>
            <data key="canonicalName">ENSG00000270096</data>
            <data key="chrom">chr3</data>
            <data key="cytoscape.alias.list">[ENSG00000270096]</data>
            <data key="end">169514001</data>
            <data key="level">NOVEL</data>
            <data key="name2">RP11-362K14</data>
            <data key="proEnd">169515250</data>
            <data key="proStart">169510250</data>
            <data key="start">169512750</data>
            <data key="strand">+</data>
            <data key="type">antisense</data>
        </node>
        <node id="12195">
            <data key="SUID">12195</data>
            <data key="shared name">ENSG00000270130</data>
            <data key="name">ENSG00000270130</data>
            <data key="selected">false</data>
            <data key="EnName2">ENSG00000270130</data>
            <data key="Module_Color">99</data>
            <data key="canonicalName">ENSG00000270130</data>
            <data key="chrom">chr12</data>
            <data key="cytoscape.alias.list">[ENSG00000270130]</data>
            <data key="end">124445791</data>
            <data key="level">NOVEL</data>
            <data key="name2">RP11-214K3</data>
            <data key="proEnd">124448291</data>
            <data key="proStart">124443291</data>
            <data key="start">124445264</data>
            <data key="strand">-</data>
            <data key="type">sense_intronic</data>
        </node>
        <node id="12194">
            <data key="SUID">12194</data>
            <data key="shared name">ENSG00000233427</data>
            <data key="name">ENSG00000233427</data>
            <data key="selected">false</data>
            <data key="EnName2">ENSG00000233427</data>
            <data key="Module_Color">0</data>
            <data key="canonicalName">ENSG00000233427</data>
            <data key="chrom">chr1</data>
            <data key="cytoscape.alias.list">[ENSG00000233427]</data>
            <data key="end">29203848</data>
            <data key="level">NOVEL</data>
            <data key="name2">RP1-212P9</data>
            <data key="proEnd">29206348</data>
            <data key="proStart">29201348</data>
            <data key="start">29196995</data>
            <data key="strand">-</data>
            <data key="type">antisense</data>
        </node>
        <node id="12193">
            <data key="SUID">12193</data>
            <data key="shared name">ENSG00000270048</data>
            <data key="name">ENSG00000270048</data>
            <data key="selected">false</data>
            <data key="EnName2">ENSG00000270048</data>
            <data key="Module_Color">99</data>
            <data key="canonicalName">ENSG00000270048</data>
            <data key="chrom">chr12</data>
            <data key="cytoscape.alias.list">[ENSG00000270048]</data>
            <data key="end">124447364</data>
            <data key="level">NOVEL</data>
            <data key="name2">RP11-214K3</data>
            <data key="proEnd">124449864</data>
            <data key="proStart">124444864</data>
            <data key="start">124447102</data>
            <data key="strand">-</data>
            <data key="type">sense_intronic</data>
        </node>
        <node id="12192">
            <data key="SUID">12192</data>
            <data key="shared name">ENSG00000162704</data>
            <data key="name">ENSG00000162704</data>
            <data key="selected">false</data>
            <data key="EnName2">ENSG00000162704</data>
            <data key="Module_Color">1068</data>
            <data key="canonicalName">ENSG00000162704</data>
            <data key="chrom">chr1</data>
            <data key="cytoscape.alias.list">[ENSG00000162704]</data>
            <data key="end">183604892</data>
            <data key="level">KNOWN</data>
            <data key="name2">ARPC5</data>
            <data key="proEnd">183607392</data>
            <data key="proStart">183602392</data>
            <data key="start">183592401</data>
            <data key="strand">-</data>
            <data key="type">protein_coding</data>
        </node>
        <node id="12191">
            <data key="SUID">12191</data>
            <data key="shared name">ENSG00000269929</data>
            <data key="name">ENSG00000269929</data>
            <data key="selected">false</data>
            <data key="EnName2">ENSG00000269929</data>
            <data key="Module_Color">677</data>
            <data key="canonicalName">ENSG00000269929</data>
            <data key="chrom">chr9</data>
            <data key="cytoscape.alias.list">[ENSG00000269929]</data>
            <data key="end">96940174</data>
            <data key="level">NOVEL</data>
            <data key="name2">RP11-2B6</data>
            <data key="proEnd">96941240</data>
            <data key="proStart">96936240</data>
            <data key="start">96938740</data>
            <data key="strand">+</data>
            <data key="type">lincRNA</data>
        </node>
        <node id="12190">
            <data key="SUID">12190</data>
            <data key="shared name">ENSG00000164099</data>
            <data key="name">ENSG00000164099</data>
            <data key="selected">false</data>
            <data key="EnName2">ENSG00000164099</data>
            <data key="Module_Color">1216</data>
            <data key="canonicalName">ENSG00000164099</data>
            <data key="chrom">chr4</data>
            <data key="cytoscape.alias.list">[ENSG00000164099]</data>
            <data key="end">119274158</data>
            <data key="level">KNOWN</data>
            <data key="name2">PRSS12</data>
            <data key="proEnd">119276658</data>
            <data key="proStart">119271658</data>
            <data key="start">119201193</data>
            <data key="strand">-</data>
            <data key="type">protein_coding</data>
        </node>
        <node id="12189">
            <data key="SUID">12189</data>
            <data key="shared name">ENSG00000269893</data>
            <data key="name">ENSG00000269893</data>
            <data key="selected">false</data>
            <data key="EnName2">ENSG00000269893</data>
            <data key="Module_Color">1216</data>
            <data key="canonicalName">ENSG00000269893</data>
            <data key="chrom">chr4</data>
            <data key="cytoscape.alias.list">[ENSG00000269893]</data>
            <data key="end">119200978</data>
            <data key="level">KNOWN</data>
            <data key="name2">SNHG8</data>
            <data key="proEnd">119202364</data>
            <data key="proStart">119197364</data>
            <data key="start">119199864</data>
            <data key="strand">+</data>
            <data key="type">lincRNA</data>
        </node>
        <node id="12188">
            <data key="SUID">12188</data>
            <data key="shared name">ENSG00000178980</data>
            <data key="name">ENSG00000178980</data>
            <data key="selected">false</data>
            <data key="EnName2">ENSG00000178980</data>
            <data key="Module_Color">1217</data>
            <data key="canonicalName">ENSG00000178980</data>
            <data key="chrom">chr19</data>
            <data key="cytoscape.alias.list">[ENSG00000178980]</data>
            <data key="end">48287943</data>
            <data key="level">KNOWN</data>
            <data key="name2">SEPW1</data>
            <data key="proEnd">48284329</data>
            <data key="proStart">48279329</data>
            <data key="start">48281829</data>
            <data key="strand">+</data>
            <data key="type">protein_coding</data>
        </node>
        <node id="12187">
            <data key="SUID">12187</data>
            <data key="shared name">ENSG00000269656</data>
            <data key="name">ENSG00000269656</data>
            <data key="selected">false</data>
            <data key="EnName2">ENSG00000269656</data>
            <data key="Module_Color">1217</data>
            <data key="canonicalName">ENSG00000269656</data>
            <data key="chrom">chr19</data>
            <data key="cytoscape.alias.list">[ENSG00000269656]</data>
            <data key="end">48272097</data>
            <data key="level">NOVEL</data>
            <data key="name2">CTD-2571L23</data>
            <data key="proEnd">48274597</data>
            <data key="proStart">48269597</data>
            <data key="start">48260293</data>
            <data key="strand">-</data>
            <data key="type">antisense</data>
        </node>
        <node id="12186">
            <data key="SUID">12186</data>
            <data key="shared name">ENSG00000254420</data>
            <data key="name">ENSG00000254420</data>
            <data key="selected">false</data>
            <data key="EnName2">ENSG00000254420</data>
            <data key="Module_Color">199</data>
            <data key="canonicalName">ENSG00000254420</data>
            <data key="chrom">chr11</data>
            <data key="cytoscape.alias.list">[ENSG00000254420]</data>
            <data key="end">78155095</data>
            <data key="level">NOVEL</data>
            <data key="name2">RP11-452H21</data>
            <data key="proEnd">78038304</data>
            <data key="proStart">78033304</data>
            <data key="start">78035804</data>
            <data key="strand">+</data>
            <data key="type">antisense</data>
        </node>
        <node id="12185">
            <data key="SUID">12185</data>
            <data key="shared name">ENSG00000269400</data>
            <data key="name">ENSG00000269400</data>
            <data key="selected">false</data>
            <data key="EnName2">ENSG00000269400</data>
            <data key="Module_Color">857</data>
            <data key="canonicalName">ENSG00000269400</data>
            <data key="chrom">chr19</data>
            <data key="cytoscape.alias.list">[ENSG00000269400]</data>
            <data key="end">8944217</data>
            <data key="level">NOVEL</data>
            <data key="name2">CTD-2529P6</data>
            <data key="proEnd">8946241</data>
            <data key="proStart">8941241</data>
            <data key="start">8943741</data>
            <data key="strand">+</data>
            <data key="type">sense_intronic</data>
        </node>
        <node id="12184">
            <data key="SUID">12184</data>
            <data key="shared name">ENSG00000170948</data>
            <data key="name">ENSG00000170948</data>
            <data key="selected">false</data>
            <data key="EnName2">ENSG00000170948</data>
            <data key="Module_Color">857</data>
            <data key="canonicalName">ENSG00000170948</data>
            <data key="chrom">chr19</data>
            <data key="cytoscape.alias.list">[ENSG00000170948]</data>
            <data key="end">8954016</data>
            <data key="level">KNOWN</data>
            <data key="name2">MBD3L1</data>
            <data key="proEnd">8945574</data>
            <data key="proStart">8940574</data>
            <data key="start">8943074</data>
            <data key="strand">+</data>
            <data key="type">protein_coding</data>
        </node>
        <node id="12183">
            <data key="SUID">12183</data>
            <data key="shared name">ENSG00000167785</data>
            <data key="name">ENSG00000167785</data>
            <data key="selected">false</data>
            <data key="EnName2">ENSG00000167785</data>
            <data key="Module_Color">857</data>
            <data key="canonicalName">ENSG00000167785</data>
            <data key="chrom">chr19</data>
            <data key="cytoscape.alias.list">[ENSG00000167785]</data>
            <data key="end">8943004</data>
            <data key="level">KNOWN</data>
            <data key="name2">ZNF558</data>
            <data key="proEnd">8945504</data>
            <data key="proStart">8940504</data>
            <data key="start">8920380</data>
            <data key="strand">-</data>
            <data key="type">protein_coding</data>
        </node>
        <node id="12182">
            <data key="SUID">12182</data>
            <data key="shared name">ENSG00000269300</data>
            <data key="name">ENSG00000269300</data>
            <data key="selected">false</data>
            <data key="EnName2">ENSG00000269300</data>
            <data key="Module_Color">857</data>
            <data key="canonicalName">ENSG00000269300</data>
            <data key="chrom">chr19</data>
            <data key="cytoscape.alias.list">[ENSG00000269300]</data>
            <data key="end">8934786</data>
            <data key="level">NOVEL</data>
            <data key="name2">CTD-2529P6</data>
            <data key="proEnd">8934677</data>
            <data key="proStart">8929677</data>
            <data key="start">8932177</data>
            <data key="strand">+</data>
            <data key="type">antisense</data>
        </node>
        <node id="12181">
            <data key="SUID">12181</data>
            <data key="shared name">ENSG00000269026</data>
            <data key="name">ENSG00000269026</data>
            <data key="selected">false</data>
            <data key="EnName2">ENSG00000269026</data>
            <data key="Module_Color">596</data>
            <data key="canonicalName">ENSG00000269026</data>
            <data key="chrom">chr19</data>
            <data key="cytoscape.alias.list">[ENSG00000269026]</data>
            <data key="end">58264943</data>
            <data key="level">NOVEL</data>
            <data key="name2">AC003006</data>
            <data key="proEnd">58195913</data>
            <data key="proStart">58190913</data>
            <data key="start">58193413</data>
            <data key="strand">+</data>
            <data key="type">protein_coding</data>
        </node>
        <node id="12180">
            <data key="SUID">12180</data>
            <data key="shared name">ENSG00000268030</data>
            <data key="name">ENSG00000268030</data>
            <data key="selected">false</data>
            <data key="EnName2">ENSG00000268030</data>
            <data key="Module_Color">182</data>
            <data key="canonicalName">ENSG00000268030</data>
            <data key="chrom">chr19</data>
            <data key="cytoscape.alias.list">[ENSG00000268030]</data>
            <data key="end">18672370</data>
            <data key="level">NOVEL</data>
            <data key="name2">AC005253</data>
            <data key="proEnd">18674870</data>
            <data key="proStart">18669870</data>
            <data key="start">18668585</data>
            <data key="strand">-</data>
            <data key="type">antisense</data>
        </node>
        <node id="12179">
            <data key="SUID">12179</data>
            <data key="shared name">ENSG00000271781</data>
            <data key="name">ENSG00000271781</data>
            <data key="selected">false</data>
            <data key="EnName2">ENSG00000271781</data>
            <data key="Module_Color">1218</data>
            <data key="canonicalName">ENSG00000271781</data>
            <data key="chrom">chr5</data>
            <data key="cytoscape.alias.list">[ENSG00000271781]</data>
            <data key="end">676731</data>
            <data key="level">NOVEL</data>
            <data key="name2">CTD-2589H19</data>
            <data key="proEnd">678441</data>
            <data key="proStart">673441</data>
            <data key="start">675941</data>
            <data key="strand">+</data>
            <data key="type">antisense</data>
        </node>
        <node id="12178">
            <data key="SUID">12178</data>
            <data key="shared name">ENSG00000268885</data>
            <data key="name">ENSG00000268885</data>
            <data key="selected">false</data>
            <data key="EnName2">ENSG00000268885</data>
            <data key="Module_Color">1218</data>
            <data key="canonicalName">ENSG00000268885</data>
            <data key="chrom">chr5</data>
            <data key="cytoscape.alias.list">[ENSG00000268885]</data>
            <data key="end">668839</data>
            <data key="level">KNOWN</data>
            <data key="name2">AC026740</data>
            <data key="proEnd">670259</data>
            <data key="proStart">665259</data>
            <data key="start">667759</data>
            <data key="strand">+</data>
            <data key="type">protein_coding</data>
        </node>
        <node id="12177">
            <data key="SUID">12177</data>
            <data key="shared name">ENSG00000268475</data>
            <data key="name">ENSG00000268475</data>
            <data key="selected">false</data>
            <data key="EnName2">ENSG00000268475</data>
            <data key="Module_Color">242</data>
            <data key="canonicalName">ENSG00000268475</data>
            <data key="chrom">chr19</data>
            <data key="cytoscape.alias.list">[ENSG00000268475]</data>
            <data key="end">41932142</data>
            <data key="level">NOVEL</data>
            <data key="name2">CTC-435M10</data>
            <data key="proEnd">41933764</data>
            <data key="proStart">41928764</data>
            <data key="start">41931264</data>
            <data key="strand">+</data>
            <data key="type">antisense</data>
        </node>
        <node id="12176">
            <data key="SUID">12176</data>
            <data key="shared name">ENSG00000268432</data>
            <data key="name">ENSG00000268432</data>
            <data key="selected">false</data>
            <data key="EnName2">ENSG00000268432</data>
            <data key="Module_Color">951</data>
            <data key="canonicalName">ENSG00000268432</data>
            <data key="chrom">chr5</data>
            <data key="cytoscape.alias.list">[ENSG00000268432]</data>
            <data key="end">157161727</data>
            <data key="level">NOVEL</data>
            <data key="name2">AC026407</data>
            <data key="proEnd">157164227</data>
            <data key="proStart">157159227</data>
            <data key="start">157160003</data>
            <data key="strand">-</data>
            <data key="type">protein_coding</data>
        </node>
        <node id="12175">
            <data key="SUID">12175</data>
            <data key="shared name">ENSG00000142515</data>
            <data key="name">ENSG00000142515</data>
            <data key="selected">false</data>
            <data key="EnName2">ENSG00000142515</data>
            <data key="Module_Color">125</data>
            <data key="canonicalName">ENSG00000142515</data>
            <data key="chrom">chr19</data>
            <data key="cytoscape.alias.list">[ENSG00000142515]</data>
            <data key="end">51364020</data>
            <data key="level">KNOWN</data>
            <data key="name2">KLK3</data>
            <data key="proEnd">51360671</data>
            <data key="proStart">51355671</data>
            <data key="start">51358171</data>
            <data key="strand">+</data>
            <data key="type">protein_coding</data>
        </node>
        <node id="12174">
            <data key="SUID">12174</data>
            <data key="shared name">ENSG00000268172</data>
            <data key="name">ENSG00000268172</data>
            <data key="selected">false</data>
            <data key="EnName2">ENSG00000268172</data>
            <data key="Module_Color">22</data>
            <data key="canonicalName">ENSG00000268172</data>
            <data key="chrom">chr1</data>
            <data key="cytoscape.alias.list">[ENSG00000268172]</data>
            <data key="end">144991365</data>
            <data key="level">KNOWN</data>
            <data key="name2">AL590452</data>
            <data key="proEnd">144991809</data>
            <data key="proStart">144986809</data>
            <data key="start">144989309</data>
            <data key="strand">+</data>
            <data key="type">protein_coding</data>
        </node>
        <node id="12173">
            <data key="SUID">12173</data>
            <data key="shared name">ENSG00000211574</data>
            <data key="name">ENSG00000211574</data>
            <data key="selected">false</data>
            <data key="EnName2">ENSG00000211574</data>
            <data key="Module_Color">1219</data>
            <data key="canonicalName">ENSG00000211574</data>
            <data key="chrom">chr14</data>
            <data key="cytoscape.alias.list">[ENSG00000211574]</data>
            <data key="end">101318824</data>
            <data key="level">KNOWN</data>
            <data key="name2">MIR770</data>
            <data key="proEnd">101321227</data>
            <data key="proStart">101316227</data>
            <data key="start">101318727</data>
            <data key="strand">+</data>
            <data key="type">miRNA</data>
        </node>
        <node id="12172">
            <data key="SUID">12172</data>
            <data key="shared name">ENSG00000267918</data>
            <data key="name">ENSG00000267918</data>
            <data key="selected">false</data>
            <data key="EnName2">ENSG00000267918</data>
            <data key="Module_Color">1219</data>
            <data key="canonicalName">ENSG00000267918</data>
            <data key="chrom">chr14</data>
            <data key="cytoscape.alias.list">[ENSG00000267918]</data>
            <data key="end">101295537</data>
            <data key="level">NOVEL</data>
            <data key="name2">AL117190</data>
            <data key="proEnd">101298037</data>
            <data key="proStart">101293037</data>
            <data key="start">101295066</data>
            <data key="strand">-</data>
            <data key="type">protein_coding</data>
        </node>
        <node id="12171">
            <data key="SUID">12171</data>
            <data key="shared name">ENSG00000262484</data>
            <data key="name">ENSG00000262484</data>
            <data key="selected">false</data>
            <data key="EnName2">ENSG00000262484</data>
            <data key="Module_Color">563</data>
            <data key="canonicalName">ENSG00000262484</data>
            <data key="chrom">chr19</data>
            <data key="cytoscape.alias.list">[ENSG00000262484]</data>
            <data key="end">39402798</data>
            <data key="level">NOVEL</data>
            <data key="name2">CTC-360G5</data>
            <data key="proEnd">39405298</data>
            <data key="proStart">39400298</data>
            <data key="start">39399620</data>
            <data key="strand">-</data>
            <data key="type">protein_coding</data>
        </node>
        <node id="12170">
            <data key="SUID">12170</data>
            <data key="shared name">ENSG00000267440</data>
            <data key="name">ENSG00000267440</data>
            <data key="selected">false</data>
            <data key="EnName2">ENSG00000267440</data>
            <data key="Module_Color">0</data>
            <data key="canonicalName">ENSG00000267440</data>
            <data key="chrom">chr17</data>
            <data key="cytoscape.alias.list">[ENSG00000267440]</data>
            <data key="end">41783252</data>
            <data key="level">NOVEL</data>
            <data key="name2">CTC-501O10</data>
            <data key="proEnd">41760141</data>
            <data key="proStart">41755141</data>
            <data key="start">41757641</data>
            <data key="strand">+</data>
            <data key="type">lincRNA</data>
        </node>
        <node id="12169">
            <data key="SUID">12169</data>
            <data key="shared name">ENSG00000167220</data>
            <data key="name">ENSG00000167220</data>
            <data key="selected">false</data>
            <data key="EnName2">ENSG00000167220</data>
            <data key="Module_Color">1220</data>
            <data key="canonicalName">ENSG00000167220</data>
            <data key="chrom">chr18</data>
            <data key="cytoscape.alias.list">[ENSG00000167220]</data>
            <data key="end">44676891</data>
            <data key="level">KNOWN</data>
            <data key="name2">HDHD2</data>
            <data key="proEnd">44679391</data>
            <data key="proStart">44674391</data>
            <data key="start">44633774</data>
            <data key="strand">-</data>
            <data key="type">protein_coding</data>
        </node>
        <node id="12168">
            <data key="SUID">12168</data>
            <data key="shared name">ENSG00000267724</data>
            <data key="name">ENSG00000267724</data>
            <data key="selected">false</data>
            <data key="EnName2">ENSG00000267724</data>
            <data key="Module_Color">1220</data>
            <data key="canonicalName">ENSG00000267724</data>
            <data key="chrom">chr18</data>
            <data key="cytoscape.alias.list">[ENSG00000267724]</data>
            <data key="end">44634433</data>
            <data key="level">NOVEL</data>
            <data key="name2">RP11-49K24</data>
            <data key="proEnd">44634817</data>
            <data key="proStart">44629817</data>
            <data key="start">44632317</data>
            <data key="strand">+</data>
            <data key="type">antisense</data>
        </node>
        <node id="12167">
            <data key="SUID">12167</data>
            <data key="shared name">ENSG00000267715</data>
            <data key="name">ENSG00000267715</data>
            <data key="selected">false</data>
            <data key="EnName2">ENSG00000267715</data>
            <data key="Module_Color">10</data>
            <data key="canonicalName">ENSG00000267715</data>
            <data key="chrom">chr19</data>
            <data key="cytoscape.alias.list">[ENSG00000267715]</data>
            <data key="end">1485273</data>
            <data key="level">NOVEL</data>
            <data key="name2">CTB-25B13</data>
            <data key="proEnd">1487035</data>
            <data key="proStart">1482035</data>
            <data key="start">1484535</data>
            <data key="strand">+</data>
            <data key="type">antisense</data>
        </node>
        <node id="12166">
            <data key="SUID">12166</data>
            <data key="shared name">ENSG00000269808</data>
            <data key="name">ENSG00000269808</data>
            <data key="selected">false</data>
            <data key="EnName2">ENSG00000269808</data>
            <data key="Module_Color">26</data>
            <data key="canonicalName">ENSG00000269808</data>
            <data key="chrom">chr19</data>
            <data key="cytoscape.alias.list">[ENSG00000269808]</data>
            <data key="end">55741647</data>
            <data key="level">KNOWN</data>
            <data key="name2">AC010327</data>
            <data key="proEnd">55741087</data>
            <data key="proStart">55736087</data>
            <data key="start">55738587</data>
            <data key="strand">+</data>
            <data key="type">protein_coding</data>
        </node>
        <node id="12165">
            <data key="SUID">12165</data>
            <data key="shared name">ENSG00000267542</data>
            <data key="name">ENSG00000267542</data>
            <data key="selected">false</data>
            <data key="EnName2">ENSG00000267542</data>
            <data key="Module_Color">727</data>
            <data key="canonicalName">ENSG00000267542</data>
            <data key="chrom">chr17</data>
            <data key="cytoscape.alias.list">[ENSG00000267542]</data>
            <data key="end">35973886</data>
            <data key="level">NOVEL</data>
            <data key="name2">RP11-697E22</data>
            <data key="proEnd">35972287</data>
            <data key="proStart">35967287</data>
            <data key="start">35969787</data>
            <data key="strand">+</data>
            <data key="type">antisense</data>
        </node>
        <node id="12164">
            <data key="SUID">12164</data>
            <data key="shared name">ENSG00000267390</data>
            <data key="name">ENSG00000267390</data>
            <data key="selected">false</data>
            <data key="EnName2">ENSG00000267390</data>
            <data key="Module_Color">728</data>
            <data key="canonicalName">ENSG00000267390</data>
            <data key="chrom">chr18</data>
            <data key="cytoscape.alias.list">[ENSG00000267390]</data>
            <data key="end">61048862</data>
            <data key="level">NOVEL</data>
            <data key="name2">RP11-635N19</data>
            <data key="proEnd">61037061</data>
            <data key="proStart">61032061</data>
            <data key="start">61034561</data>
            <data key="strand">+</data>
            <data key="type">antisense</data>
        </node>
        <node id="12163">
            <data key="SUID">12163</data>
            <data key="shared name">ENSG00000267179</data>
            <data key="name">ENSG00000267179</data>
            <data key="selected">false</data>
            <data key="EnName2">ENSG00000267179</data>
            <data key="Module_Color">858</data>
            <data key="canonicalName">ENSG00000267179</data>
            <data key="chrom">chr19</data>
            <data key="cytoscape.alias.list">[ENSG00000267179]</data>
            <data key="end">12090105</data>
            <data key="level">NOVEL</data>
            <data key="name2">ZNF763</data>
            <data key="proEnd">12038390</data>
            <data key="proStart">12033390</data>
            <data key="start">12035890</data>
            <data key="strand">+</data>
            <data key="type">protein_coding</data>
        </node>
        <node id="12162">
            <data key="SUID">12162</data>
            <data key="shared name">ENSG00000267144</data>
            <data key="name">ENSG00000267144</data>
            <data key="selected">false</data>
            <data key="EnName2">ENSG00000267144</data>
            <data key="Module_Color">859</data>
            <data key="canonicalName">ENSG00000267144</data>
            <data key="chrom">chr19</data>
            <data key="cytoscape.alias.list">[ENSG00000267144]</data>
            <data key="end">44529414</data>
            <data key="level">NOVEL</data>
            <data key="name2">AC067968</data>
            <data key="proEnd">44531914</data>
            <data key="proStart">44526914</data>
            <data key="start">44527756</data>
            <data key="strand">-</data>
            <data key="type">lincRNA</data>
        </node>
        <node id="12161">
            <data key="SUID">12161</data>
            <data key="shared name">ENSG00000233175</data>
            <data key="name">ENSG00000233175</data>
            <data key="selected">false</data>
            <data key="EnName2">ENSG00000233175</data>
            <data key="Module_Color">22</data>
            <data key="canonicalName">ENSG00000233175</data>
            <data key="chrom">chr17</data>
            <data key="cytoscape.alias.list">[ENSG00000233175]</data>
            <data key="end">43319101</data>
            <data key="level">NOVEL</data>
            <data key="name2">CTD-2020K17</data>
            <data key="proEnd">43321601</data>
            <data key="proStart">43316601</data>
            <data key="start">43315395</data>
            <data key="strand">-</data>
            <data key="type">antisense</data>
        </node>
        <node id="12160">
            <data key="SUID">12160</data>
            <data key="shared name">ENSG00000267049</data>
            <data key="name">ENSG00000267049</data>
            <data key="selected">false</data>
            <data key="EnName2">ENSG00000267049</data>
            <data key="Module_Color">40</data>
            <data key="canonicalName">ENSG00000267049</data>
            <data key="chrom">chr19</data>
            <data key="cytoscape.alias.list">[ENSG00000267049]</data>
            <data key="end">36261930</data>
            <data key="level">NOVEL</data>
            <data key="name2">AC002398</data>
            <data key="proEnd">36264430</data>
            <data key="proStart">36259430</data>
            <data key="start">36260046</data>
            <data key="strand">-</data>
            <data key="type">antisense</data>
        </node>
        <node id="12159">
            <data key="SUID">12159</data>
            <data key="shared name">ENSG00000267022</data>
            <data key="name">ENSG00000267022</data>
            <data key="selected">false</data>
            <data key="EnName2">ENSG00000267022</data>
            <data key="Module_Color">859</data>
            <data key="canonicalName">ENSG00000267022</data>
            <data key="chrom">chr19</data>
            <data key="cytoscape.alias.list">[ENSG00000267022]</data>
            <data key="end">44591471</data>
            <data key="level">NOVEL</data>
            <data key="name2">ZNF223</data>
            <data key="proEnd">44532006</data>
            <data key="proStart">44527006</data>
            <data key="start">44529506</data>
            <data key="strand">+</data>
            <data key="type">protein_coding</data>
        </node>
        <node id="12158">
            <data key="SUID">12158</data>
            <data key="shared name">ENSG00000187456</data>
            <data key="name">ENSG00000187456</data>
            <data key="selected">false</data>
            <data key="EnName2">ENSG00000187456</data>
            <data key="Module_Color">1221</data>
            <data key="canonicalName">ENSG00000187456</data>
            <data key="chrom">chr17</data>
            <data key="cytoscape.alias.list">[ENSG00000187456]</data>
            <data key="end">34257777</data>
            <data key="level">KNOWN</data>
            <data key="name2">RDM1</data>
            <data key="proEnd">34260277</data>
            <data key="proStart">34255277</data>
            <data key="start">34245070</data>
            <data key="strand">-</data>
            <data key="type">protein_coding</data>
        </node>
        <node id="12157">
            <data key="SUID">12157</data>
            <data key="shared name">ENSG00000266999</data>
            <data key="name">ENSG00000266999</data>
            <data key="selected">false</data>
            <data key="EnName2">ENSG00000266999</data>
            <data key="Module_Color">1221</data>
            <data key="canonicalName">ENSG00000266999</data>
            <data key="chrom">chr17</data>
            <data key="cytoscape.alias.list">[ENSG00000266999]</data>
            <data key="end">34238027</data>
            <data key="level">KNOWN</data>
            <data key="name2">AC015849</data>
            <data key="proEnd">34240527</data>
            <data key="proStart">34235527</data>
            <data key="start">34220711</data>
            <data key="strand">-</data>
            <data key="type">lincRNA</data>
        </node>
        <node id="12156">
            <data key="SUID">12156</data>
            <data key="shared name">ENSG00000266970</data>
            <data key="name">ENSG00000266970</data>
            <data key="selected">false</data>
            <data key="EnName2">ENSG00000266970</data>
            <data key="Module_Color">597</data>
            <data key="canonicalName">ENSG00000266970</data>
            <data key="chrom">chr17</data>
            <data key="cytoscape.alias.list">[ENSG00000266970]</data>
            <data key="end">76369992</data>
            <data key="level">NOVEL</data>
            <data key="name2">RP11-806H10</data>
            <data key="proEnd">76359034</data>
            <data key="proStart">76354034</data>
            <data key="start">76356534</data>
            <data key="strand">+</data>
            <data key="type">lincRNA</data>
        </node>
        <node id="12155">
            <data key="SUID">12155</data>
            <data key="shared name">ENSG00000272473</data>
            <data key="name">ENSG00000272473</data>
            <data key="selected">false</data>
            <data key="EnName2">ENSG00000272473</data>
            <data key="Module_Color">10</data>
            <data key="canonicalName">ENSG00000272473</data>
            <data key="chrom">chr19</data>
            <data key="cytoscape.alias.list">[ENSG00000272473]</data>
            <data key="end">781862</data>
            <data key="level">NOVEL</data>
            <data key="name2">AC006273</data>
            <data key="proEnd">784362</data>
            <data key="proStart">779362</data>
            <data key="start">781002</data>
            <data key="strand">-</data>
            <data key="type">lincRNA</data>
        </node>
        <node id="12154">
            <data key="SUID">12154</data>
            <data key="shared name">ENSG00000266921</data>
            <data key="name">ENSG00000266921</data>
            <data key="selected">false</data>
            <data key="EnName2">ENSG00000266921</data>
            <data key="Module_Color">729</data>
            <data key="canonicalName">ENSG00000266921</data>
            <data key="chrom">chr19</data>
            <data key="cytoscape.alias.list">[ENSG00000266921]</data>
            <data key="end">44506988</data>
            <data key="level">NOVEL</data>
            <data key="name2">RP11-15A1</data>
            <data key="proEnd">44509488</data>
            <data key="proStart">44504488</data>
            <data key="start">44501048</data>
            <data key="strand">-</data>
            <data key="type">antisense</data>
        </node>
        <node id="12153">
            <data key="SUID">12153</data>
            <data key="shared name">ENSG00000266913</data>
            <data key="name">ENSG00000266913</data>
            <data key="selected">false</data>
            <data key="EnName2">ENSG00000266913</data>
            <data key="Module_Color">55</data>
            <data key="canonicalName">ENSG00000266913</data>
            <data key="chrom">chr19</data>
            <data key="cytoscape.alias.list">[ENSG00000266913]</data>
            <data key="end">14481008</data>
            <data key="level">NOVEL</data>
            <data key="name2">CTC-548K16</data>
            <data key="proEnd">14483508</data>
            <data key="proStart">14478508</data>
            <data key="start">14416270</data>
            <data key="strand">-</data>
            <data key="type">lincRNA</data>
        </node>
        <node id="12152">
            <data key="SUID">12152</data>
            <data key="shared name">ENSG00000256072</data>
            <data key="name">ENSG00000256072</data>
            <data key="selected">false</data>
            <data key="EnName2">ENSG00000256072</data>
            <data key="Module_Color">1222</data>
            <data key="canonicalName">ENSG00000256072</data>
            <data key="chrom">chr12</data>
            <data key="cytoscape.alias.list">[ENSG00000256072]</data>
            <data key="end">66651214</data>
            <data key="level">NOVEL</data>
            <data key="name2">RP11-335I12</data>
            <data key="proEnd">66653714</data>
            <data key="proStart">66648714</data>
            <data key="start">66645525</data>
            <data key="strand">-</data>
            <data key="type">antisense</data>
        </node>
        <node id="12151">
            <data key="SUID">12151</data>
            <data key="shared name">ENSG00000266539</data>
            <data key="name">ENSG00000266539</data>
            <data key="selected">false</data>
            <data key="EnName2">ENSG00000266539</data>
            <data key="Module_Color">1222</data>
            <data key="canonicalName">ENSG00000266539</data>
            <data key="chrom">chr12</data>
            <data key="cytoscape.alias.list">[ENSG00000266539]</data>
            <data key="end">66629402</data>
            <data key="level">NOVEL</data>
            <data key="name2">AC078889</data>
            <data key="proEnd">66631902</data>
            <data key="proStart">66626902</data>
            <data key="start">66629336</data>
            <data key="strand">-</data>
            <data key="type">miRNA</data>
        </node>
        <node id="12150">
            <data key="SUID">12150</data>
            <data key="shared name">ENSG00000267255</data>
            <data key="name">ENSG00000267255</data>
            <data key="selected">false</data>
            <data key="EnName2">ENSG00000267255</data>
            <data key="Module_Color">121</data>
            <data key="canonicalName">ENSG00000267255</data>
            <data key="chrom">chr19</data>
            <data key="cytoscape.alias.list">[ENSG00000267255]</data>
            <data key="end">4430931</data>
            <data key="level">NOVEL</data>
            <data key="name2">CTB-50L17</data>
            <data key="proEnd">4433431</data>
            <data key="proStart">4428431</data>
            <data key="start">4429686</data>
            <data key="strand">-</data>
            <data key="type">antisense</data>
        </node>
        <node id="12149">
            <data key="SUID">12149</data>
            <data key="shared name">ENSG00000270761</data>
            <data key="name">ENSG00000270761</data>
            <data key="selected">false</data>
            <data key="EnName2">ENSG00000270761</data>
            <data key="Module_Color">994</data>
            <data key="canonicalName">ENSG00000270761</data>
            <data key="chrom">chr6</data>
            <data key="cytoscape.alias.list">[ENSG00000270761]</data>
            <data key="end">47445308</data>
            <data key="level">NOVEL</data>
            <data key="name2">RP11-385F7</data>
            <data key="proEnd">47447808</data>
            <data key="proStart">47442808</data>
            <data key="start">47444979</data>
            <data key="strand">-</data>
            <data key="type">lincRNA</data>
        </node>
        <node id="12148">
            <data key="SUID">12148</data>
            <data key="shared name">ENSG00000266226</data>
            <data key="name">ENSG00000266226</data>
            <data key="selected">false</data>
            <data key="EnName2">ENSG00000266226</data>
            <data key="Module_Color">952</data>
            <data key="canonicalName">ENSG00000266226</data>
            <data key="chrom">chr19</data>
            <data key="cytoscape.alias.list">[ENSG00000266226]</data>
            <data key="end">42637665</data>
            <data key="level">KNOWN</data>
            <data key="name2">MIR4323</data>
            <data key="proEnd">42640165</data>
            <data key="proStart">42635165</data>
            <data key="start">42637597</data>
            <data key="strand">-</data>
            <data key="type">miRNA</data>
        </node>
        <node id="12147">
            <data key="SUID">12147</data>
            <data key="shared name">ENSG00000265981</data>
            <data key="name">ENSG00000265981</data>
            <data key="selected">false</data>
            <data key="EnName2">ENSG00000265981</data>
            <data key="Module_Color">953</data>
            <data key="canonicalName">ENSG00000265981</data>
            <data key="chrom">chr3</data>
            <data key="cytoscape.alias.list">[ENSG00000265981]</data>
            <data key="end">124451363</data>
            <data key="level">KNOWN</data>
            <data key="name2">MIR544B</data>
            <data key="proEnd">124453786</data>
            <data key="proStart">124448786</data>
            <data key="start">124451286</data>
            <data key="strand">+</data>
            <data key="type">miRNA</data>
        </node>
        <node id="12146">
            <data key="SUID">12146</data>
            <data key="shared name">ENSG00000250012</data>
            <data key="name">ENSG00000250012</data>
            <data key="selected">false</data>
            <data key="EnName2">ENSG00000250012</data>
            <data key="Module_Color">1223</data>
            <data key="canonicalName">ENSG00000250012</data>
            <data key="chrom">chr3</data>
            <data key="cytoscape.alias.list">[ENSG00000250012]</data>
            <data key="end">125814192</data>
            <data key="level">NOVEL</data>
            <data key="name2">RP11-124N2</data>
            <data key="proEnd">125805563</data>
            <data key="proStart">125800563</data>
            <data key="start">125803063</data>
            <data key="strand">+</data>
            <data key="type">antisense</data>
        </node>
        <node id="12145">
            <data key="SUID">12145</data>
            <data key="shared name">ENSG00000265911</data>
            <data key="name">ENSG00000265911</data>
            <data key="selected">false</data>
            <data key="EnName2">ENSG00000265911</data>
            <data key="Module_Color">1223</data>
            <data key="canonicalName">ENSG00000265911</data>
            <data key="chrom">chr3</data>
            <data key="cytoscape.alias.list">[ENSG00000265911]</data>
            <data key="end">125787990</data>
            <data key="level">NOVEL</data>
            <data key="name2">AC117422</data>
            <data key="proEnd">125790407</data>
            <data key="proStart">125785407</data>
            <data key="start">125787907</data>
            <data key="strand">+</data>
            <data key="type">miRNA</data>
        </node>
        <node id="12144">
            <data key="SUID">12144</data>
            <data key="shared name">ENSG00000103355</data>
            <data key="name">ENSG00000103355</data>
            <data key="selected">false</data>
            <data key="EnName2">ENSG00000103355</data>
            <data key="Module_Color">3</data>
            <data key="canonicalName">ENSG00000103355</data>
            <data key="chrom">chr16</data>
            <data key="cytoscape.alias.list">[ENSG00000103355]</data>
            <data key="end">2837949</data>
            <data key="level">KNOWN</data>
            <data key="name2">PRSS33</data>
            <data key="proEnd">2840449</data>
            <data key="proStart">2835449</data>
            <data key="start">2833954</data>
            <data key="strand">-</data>
            <data key="type">protein_coding</data>
        </node>
        <node id="12143">
            <data key="SUID">12143</data>
            <data key="shared name">ENSG00000250874</data>
            <data key="name">ENSG00000250874</data>
            <data key="selected">false</data>
            <data key="EnName2">ENSG00000250874</data>
            <data key="Module_Color">1224</data>
            <data key="canonicalName">ENSG00000250874</data>
            <data key="chrom">chr5</data>
            <data key="cytoscape.alias.list">[ENSG00000250874]</data>
            <data key="end">84960502</data>
            <data key="level">NOVEL</data>
            <data key="name2">CTC-480C2</data>
            <data key="proEnd">84961550</data>
            <data key="proStart">84956550</data>
            <data key="start">84959050</data>
            <data key="strand">+</data>
            <data key="type">lincRNA</data>
        </node>
        <node id="12142">
            <data key="SUID">12142</data>
            <data key="shared name">ENSG00000265704</data>
            <data key="name">ENSG00000265704</data>
            <data key="selected">false</data>
            <data key="EnName2">ENSG00000265704</data>
            <data key="Module_Color">1224</data>
            <data key="canonicalName">ENSG00000265704</data>
            <data key="chrom">chr5</data>
            <data key="cytoscape.alias.list">[ENSG00000265704]</data>
            <data key="end">84930291</data>
            <data key="level">NOVEL</data>
            <data key="name2">AC010595</data>
            <data key="proEnd">84932730</data>
            <data key="proStart">84927730</data>
            <data key="start">84930230</data>
            <data key="strand">+</data>
            <data key="type">miRNA</data>
        </node>
        <node id="12141">
            <data key="SUID">12141</data>
            <data key="shared name">ENSG00000265610</data>
            <data key="name">ENSG00000265610</data>
            <data key="selected">false</data>
            <data key="EnName2">ENSG00000265610</data>
            <data key="Module_Color">678</data>
            <data key="canonicalName">ENSG00000265610</data>
            <data key="chrom">chr22</data>
            <data key="cytoscape.alias.list">[ENSG00000265610]</data>
            <data key="end">46372834</data>
            <data key="level">NOVEL</data>
            <data key="name2">CR536603</data>
            <data key="proEnd">46375334</data>
            <data key="proStart">46370334</data>
            <data key="start">46372758</data>
            <data key="strand">-</data>
            <data key="type">miRNA</data>
        </node>
        <node id="12140">
            <data key="SUID">12140</data>
            <data key="shared name">ENSG00000270072</data>
            <data key="name">ENSG00000270072</data>
            <data key="selected">false</data>
            <data key="EnName2">ENSG00000270072</data>
            <data key="Module_Color">1225</data>
            <data key="canonicalName">ENSG00000270072</data>
            <data key="chrom">chr11</data>
            <data key="cytoscape.alias.list">[ENSG00000270072]</data>
            <data key="end">47536441</data>
            <data key="level">NOVEL</data>
            <data key="name2">RP11-750H9</data>
            <data key="proEnd">47538941</data>
            <data key="proStart">47533941</data>
            <data key="start">47535157</data>
            <data key="strand">-</data>
            <data key="type">sense_intronic</data>
        </node>
        <node id="12139">
            <data key="SUID">12139</data>
            <data key="shared name">ENSG00000265467</data>
            <data key="name">ENSG00000265467</data>
            <data key="selected">false</data>
            <data key="EnName2">ENSG00000265467</data>
            <data key="Module_Color">1225</data>
            <data key="canonicalName">ENSG00000265467</data>
            <data key="chrom">chr11</data>
            <data key="cytoscape.alias.list">[ENSG00000265467]</data>
            <data key="end">47507465</data>
            <data key="level">NOVEL</data>
            <data key="name2">AC090559</data>
            <data key="proEnd">47509965</data>
            <data key="proStart">47504965</data>
            <data key="start">47507374</data>
            <data key="strand">-</data>
            <data key="type">miRNA</data>
        </node>
        <node id="12138">
            <data key="SUID">12138</data>
            <data key="shared name">ENSG00000265246</data>
            <data key="name">ENSG00000265246</data>
            <data key="selected">false</data>
            <data key="EnName2">ENSG00000265246</data>
            <data key="Module_Color">679</data>
            <data key="canonicalName">ENSG00000265246</data>
            <data key="chrom">chr17</data>
            <data key="cytoscape.alias.list">[ENSG00000265246]</data>
            <data key="end">25568687</data>
            <data key="level">NOVEL</data>
            <data key="name2">RP11-663N22</data>
            <data key="proEnd">25571187</data>
            <data key="proStart">25566187</data>
            <data key="start">25564885</data>
            <data key="strand">-</data>
            <data key="type">lincRNA</data>
        </node>
        <node id="12137">
            <data key="SUID">12137</data>
            <data key="shared name">ENSG00000265100</data>
            <data key="name">ENSG00000265100</data>
            <data key="selected">false</data>
            <data key="EnName2">ENSG00000265100</data>
            <data key="Module_Color">998</data>
            <data key="canonicalName">ENSG00000265100</data>
            <data key="chrom">chr17</data>
            <data key="cytoscape.alias.list">[ENSG00000265100]</data>
            <data key="end">66244079</data>
            <data key="level">NOVEL</data>
            <data key="name2">RP11-147L13</data>
            <data key="proEnd">66246579</data>
            <data key="proStart">66241579</data>
            <data key="start">66242770</data>
            <data key="strand">-</data>
            <data key="type">antisense</data>
        </node>
        <node id="12136">
            <data key="SUID">12136</data>
            <data key="shared name">ENSG00000264783</data>
            <data key="name">ENSG00000264783</data>
            <data key="selected">false</data>
            <data key="EnName2">ENSG00000264783</data>
            <data key="Module_Color">157</data>
            <data key="canonicalName">ENSG00000264783</data>
            <data key="chrom">chrX</data>
            <data key="cytoscape.alias.list">[ENSG00000264783]</data>
            <data key="end">153722545</data>
            <data key="level">NOVEL</data>
            <data key="name2">BX664739</data>
            <data key="proEnd">153724976</data>
            <data key="proStart">153719976</data>
            <data key="start">153722476</data>
            <data key="strand">+</data>
            <data key="type">miRNA</data>
        </node>
        <node id="12135">
            <data key="SUID">12135</data>
            <data key="shared name">ENSG00000268896</data>
            <data key="name">ENSG00000268896</data>
            <data key="selected">false</data>
            <data key="EnName2">ENSG00000268896</data>
            <data key="Module_Color">372</data>
            <data key="canonicalName">ENSG00000268896</data>
            <data key="chrom">chr2</data>
            <data key="cytoscape.alias.list">[ENSG00000268896]</data>
            <data key="end">220412380</data>
            <data key="level">NOVEL</data>
            <data key="name2">RP11-256I23</data>
            <data key="proEnd">220414880</data>
            <data key="proStart">220409880</data>
            <data key="start">220411933</data>
            <data key="strand">-</data>
            <data key="type">antisense</data>
        </node>
        <node id="12134">
            <data key="SUID">12134</data>
            <data key="shared name">ENSG00000107521</data>
            <data key="name">ENSG00000107521</data>
            <data key="selected">false</data>
            <data key="EnName2">ENSG00000107521</data>
            <data key="Module_Color">1226</data>
            <data key="canonicalName">ENSG00000107521</data>
            <data key="chrom">chr10</data>
            <data key="cytoscape.alias.list">[ENSG00000107521]</data>
            <data key="end">100206684</data>
            <data key="level">KNOWN</data>
            <data key="name2">HPS1</data>
            <data key="proEnd">100209184</data>
            <data key="proStart">100204184</data>
            <data key="start">100175955</data>
            <data key="strand">-</data>
            <data key="type">protein_coding</data>
        </node>
        <node id="12133">
            <data key="SUID">12133</data>
            <data key="shared name">ENSG00000264610</data>
            <data key="name">ENSG00000264610</data>
            <data key="selected">false</data>
            <data key="EnName2">ENSG00000264610</data>
            <data key="Module_Color">1226</data>
            <data key="canonicalName">ENSG00000264610</data>
            <data key="chrom">chr10</data>
            <data key="cytoscape.alias.list">[ENSG00000264610]</data>
            <data key="end">100191117</data>
            <data key="level">KNOWN</data>
            <data key="name2">MIR4685</data>
            <data key="proEnd">100193617</data>
            <data key="proStart">100188617</data>
            <data key="start">100191049</data>
            <data key="strand">-</data>
            <data key="type">miRNA</data>
        </node>
        <node id="12132">
            <data key="SUID">12132</data>
            <data key="shared name">ENSG00000265843</data>
            <data key="name">ENSG00000265843</data>
            <data key="selected">false</data>
            <data key="EnName2">ENSG00000265843</data>
            <data key="Module_Color">1227</data>
            <data key="canonicalName">ENSG00000265843</data>
            <data key="chrom">chr18</data>
            <data key="cytoscape.alias.list">[ENSG00000265843]</data>
            <data key="end">75705678</data>
            <data key="level">NOVEL</data>
            <data key="name2">LINC01029</data>
            <data key="proEnd">75708178</data>
            <data key="proStart">75703178</data>
            <data key="start">75683250</data>
            <data key="strand">-</data>
            <data key="type">lincRNA</data>
        </node>
        <node id="12131">
            <data key="SUID">12131</data>
            <data key="shared name">ENSG00000264334</data>
            <data key="name">ENSG00000264334</data>
            <data key="selected">false</data>
            <data key="EnName2">ENSG00000264334</data>
            <data key="Module_Color">1227</data>
            <data key="canonicalName">ENSG00000264334</data>
            <data key="chrom">chr18</data>
            <data key="cytoscape.alias.list">[ENSG00000264334]</data>
            <data key="end">75698566</data>
            <data key="level">NOVEL</data>
            <data key="name2">RP11-671C19</data>
            <data key="proEnd">75701066</data>
            <data key="proStart">75696066</data>
            <data key="start">75694976</data>
            <data key="strand">-</data>
            <data key="type">lincRNA</data>
        </node>
        <node id="12130">
            <data key="SUID">12130</data>
            <data key="shared name">ENSG00000264278</data>
            <data key="name">ENSG00000264278</data>
            <data key="selected">false</data>
            <data key="EnName2">ENSG00000264278</data>
            <data key="Module_Color">954</data>
            <data key="canonicalName">ENSG00000264278</data>
            <data key="chrom">chr18</data>
            <data key="cytoscape.alias.list">[ENSG00000264278]</data>
            <data key="end">74534251</data>
            <data key="level">PUTATIVE</data>
            <data key="name2">RP11-162A12</data>
            <data key="proEnd">74536751</data>
            <data key="proStart">74531751</data>
            <data key="start">74506688</data>
            <data key="strand">-</data>
            <data key="type">protein_coding</data>
        </node>
        <node id="12129">
            <data key="SUID">12129</data>
            <data key="shared name">ENSG00000264147</data>
            <data key="name">ENSG00000264147</data>
            <data key="selected">false</data>
            <data key="EnName2">ENSG00000264147</data>
            <data key="Module_Color">678</data>
            <data key="canonicalName">ENSG00000264147</data>
            <data key="chrom">chr22</data>
            <data key="cytoscape.alias.list">[ENSG00000264147]</data>
            <data key="end">46509537</data>
            <data key="level">KNOWN</data>
            <data key="name2">MIR4763</data>
            <data key="proEnd">46511946</data>
            <data key="proStart">46506946</data>
            <data key="start">46509446</data>
            <data key="strand">+</data>
            <data key="type">miRNA</data>
        </node>
        <node id="12128">
            <data key="SUID">12128</data>
            <data key="shared name">ENSG00000180720</data>
            <data key="name">ENSG00000180720</data>
            <data key="selected">false</data>
            <data key="EnName2">ENSG00000180720</data>
            <data key="Module_Color">461</data>
            <data key="canonicalName">ENSG00000180720</data>
            <data key="chrom">chr11</data>
            <data key="cytoscape.alias.list">[ENSG00000180720]</data>
            <data key="end">46408107</data>
            <data key="level">KNOWN</data>
            <data key="name2">CHRM4</data>
            <data key="proEnd">46410607</data>
            <data key="proStart">46405607</data>
            <data key="start">46406640</data>
            <data key="strand">-</data>
            <data key="type">protein_coding</data>
        </node>
        <node id="12127">
            <data key="SUID">12127</data>
            <data key="shared name">ENSG00000146374</data>
            <data key="name">ENSG00000146374</data>
            <data key="selected">false</data>
            <data key="EnName2">ENSG00000146374</data>
            <data key="Module_Color">171</data>
            <data key="canonicalName">ENSG00000146374</data>
            <data key="chrom">chr6</data>
            <data key="cytoscape.alias.list">[ENSG00000146374]</data>
            <data key="end">127518910</data>
            <data key="level">KNOWN</data>
            <data key="name2">RSPO3</data>
            <data key="proEnd">127442249</data>
            <data key="proStart">127437249</data>
            <data key="start">127439749</data>
            <data key="strand">+</data>
            <data key="type">protein_coding</data>
        </node>
        <node id="12126">
            <data key="SUID">12126</data>
            <data key="shared name">ENSG00000108465</data>
            <data key="name">ENSG00000108465</data>
            <data key="selected">false</data>
            <data key="EnName2">ENSG00000108465</data>
            <data key="Module_Color">1228</data>
            <data key="canonicalName">ENSG00000108465</data>
            <data key="chrom">chr17</data>
            <data key="cytoscape.alias.list">[ENSG00000108465]</data>
            <data key="end">46059140</data>
            <data key="level">KNOWN</data>
            <data key="name2">CDK5RAP3</data>
            <data key="proEnd">46047676</data>
            <data key="proStart">46042676</data>
            <data key="start">46045176</data>
            <data key="strand">+</data>
            <data key="type">protein_coding</data>
        </node>
        <node id="12125">
            <data key="SUID">12125</data>
            <data key="shared name">ENSG00000264019</data>
            <data key="name">ENSG00000264019</data>
            <data key="selected">false</data>
            <data key="EnName2">ENSG00000264019</data>
            <data key="Module_Color">1228</data>
            <data key="canonicalName">ENSG00000264019</data>
            <data key="chrom">chr17</data>
            <data key="cytoscape.alias.list">[ENSG00000264019]</data>
            <data key="end">46025641</data>
            <data key="level">NOVEL</data>
            <data key="name2">RP11-6N17</data>
            <data key="proEnd">46028141</data>
            <data key="proStart">46023141</data>
            <data key="start">46024168</data>
            <data key="strand">-</data>
            <data key="type">antisense</data>
        </node>
        <node id="12124">
            <data key="SUID">12124</data>
            <data key="shared name">ENSG00000265681</data>
            <data key="name">ENSG00000265681</data>
            <data key="selected">false</data>
            <data key="EnName2">ENSG00000265681</data>
            <data key="Module_Color">529</data>
            <data key="canonicalName">ENSG00000265681</data>
            <data key="chrom">chr18</data>
            <data key="cytoscape.alias.list">[ENSG00000265681]</data>
            <data key="end">47018906</data>
            <data key="level">KNOWN</data>
            <data key="name2">RPL17</data>
            <data key="proEnd">47021406</data>
            <data key="proStart">47016406</data>
            <data key="start">47014851</data>
            <data key="strand">-</data>
            <data key="type">protein_coding</data>
        </node>
        <node id="12123">
            <data key="SUID">12123</data>
            <data key="shared name">ENSG00000265008</data>
            <data key="name">ENSG00000265008</data>
            <data key="selected">false</data>
            <data key="EnName2">ENSG00000265008</data>
            <data key="Module_Color">730</data>
            <data key="canonicalName">ENSG00000265008</data>
            <data key="chrom">chr18</data>
            <data key="cytoscape.alias.list">[ENSG00000265008]</data>
            <data key="end">29672082</data>
            <data key="level">NOVEL</data>
            <data key="name2">RP11-53I6</data>
            <data key="proEnd">29674582</data>
            <data key="proStart">29669582</data>
            <data key="start">29671258</data>
            <data key="strand">-</data>
            <data key="type">antisense</data>
        </node>
        <node id="12122">
            <data key="SUID">12122</data>
            <data key="shared name">ENSG00000006744</data>
            <data key="name">ENSG00000006744</data>
            <data key="selected">false</data>
            <data key="EnName2">ENSG00000006744</data>
            <data key="Module_Color">1229</data>
            <data key="canonicalName">ENSG00000006744</data>
            <data key="chrom">chr17</data>
            <data key="cytoscape.alias.list">[ENSG00000006744]</data>
            <data key="end">12921504</data>
            <data key="level">KNOWN</data>
            <data key="name2">ELAC2</data>
            <data key="proEnd">12924004</data>
            <data key="proStart">12919004</data>
            <data key="start">12895708</data>
            <data key="strand">-</data>
            <data key="type">protein_coding</data>
        </node>
        <node id="12121">
            <data key="SUID">12121</data>
            <data key="shared name">ENSG00000263707</data>
            <data key="name">ENSG00000263707</data>
            <data key="selected">false</data>
            <data key="EnName2">ENSG00000263707</data>
            <data key="Module_Color">1229</data>
            <data key="canonicalName">ENSG00000263707</data>
            <data key="chrom">chr17</data>
            <data key="cytoscape.alias.list">[ENSG00000263707]</data>
            <data key="end">12893927</data>
            <data key="level">NOVEL</data>
            <data key="name2">RP11-597M12</data>
            <data key="proEnd">12896427</data>
            <data key="proStart">12891427</data>
            <data key="start">12893466</data>
            <data key="strand">-</data>
            <data key="type">antisense</data>
        </node>
        <node id="12120">
            <data key="SUID">12120</data>
            <data key="shared name">ENSG00000263583</data>
            <data key="name">ENSG00000263583</data>
            <data key="selected">false</data>
            <data key="EnName2">ENSG00000263583</data>
            <data key="Module_Color">679</data>
            <data key="canonicalName">ENSG00000263583</data>
            <data key="chrom">chr17</data>
            <data key="cytoscape.alias.list">[ENSG00000263583]</data>
            <data key="end">25621022</data>
            <data key="level">KNOWN</data>
            <data key="name2">MIR4522</data>
            <data key="proEnd">25623522</data>
            <data key="proStart">25618522</data>
            <data key="start">25620936</data>
            <data key="strand">-</data>
            <data key="type">miRNA</data>
        </node>
        <node id="12119">
            <data key="SUID">12119</data>
            <data key="shared name">ENSG00000263506</data>
            <data key="name">ENSG00000263506</data>
            <data key="selected">false</data>
            <data key="EnName2">ENSG00000263506</data>
            <data key="Module_Color">281</data>
            <data key="canonicalName">ENSG00000263506</data>
            <data key="chrom">chr3</data>
            <data key="cytoscape.alias.list">[ENSG00000263506]</data>
            <data key="end">49843678</data>
            <data key="level">KNOWN</data>
            <data key="name2">MIR5193</data>
            <data key="proEnd">49846178</data>
            <data key="proStart">49841178</data>
            <data key="start">49843570</data>
            <data key="strand">-</data>
            <data key="type">miRNA</data>
        </node>
        <node id="12118">
            <data key="SUID">12118</data>
            <data key="shared name">ENSG00000107831</data>
            <data key="name">ENSG00000107831</data>
            <data key="selected">false</data>
            <data key="EnName2">ENSG00000107831</data>
            <data key="Module_Color">1230</data>
            <data key="canonicalName">ENSG00000107831</data>
            <data key="chrom">chr10</data>
            <data key="cytoscape.alias.list">[ENSG00000107831]</data>
            <data key="end">103535854</data>
            <data key="level">KNOWN</data>
            <data key="name2">FGF8</data>
            <data key="proEnd">103538354</data>
            <data key="proStart">103533354</data>
            <data key="start">103529899</data>
            <data key="strand">-</data>
            <data key="type">protein_coding</data>
        </node>
        <node id="12117">
            <data key="SUID">12117</data>
            <data key="shared name">ENSG00000263436</data>
            <data key="name">ENSG00000263436</data>
            <data key="selected">false</data>
            <data key="EnName2">ENSG00000263436</data>
            <data key="Module_Color">1230</data>
            <data key="canonicalName">ENSG00000263436</data>
            <data key="chrom">chr10</data>
            <data key="cytoscape.alias.list">[ENSG00000263436]</data>
            <data key="end">103361254</data>
            <data key="level">KNOWN</data>
            <data key="name2">MIR3158-1</data>
            <data key="proEnd">103363674</data>
            <data key="proStart">103358674</data>
            <data key="start">103361174</data>
            <data key="strand">+</data>
            <data key="type">miRNA</data>
        </node>
        <node id="12116">
            <data key="SUID">12116</data>
            <data key="shared name">ENSG00000270742</data>
            <data key="name">ENSG00000270742</data>
            <data key="selected">false</data>
            <data key="EnName2">ENSG00000270742</data>
            <data key="Module_Color">1231</data>
            <data key="canonicalName">ENSG00000270742</data>
            <data key="chrom">chr1</data>
            <data key="cytoscape.alias.list">[ENSG00000270742]</data>
            <data key="end">61590874</data>
            <data key="level">NOVEL</data>
            <data key="name2">RP4-802A10</data>
            <data key="proEnd">61592905</data>
            <data key="proStart">61587905</data>
            <data key="start">61590405</data>
            <data key="strand">+</data>
            <data key="type">sense_intronic</data>
        </node>
        <node id="12115">
            <data key="SUID">12115</data>
            <data key="shared name">ENSG00000263380</data>
            <data key="name">ENSG00000263380</data>
            <data key="selected">false</data>
            <data key="EnName2">ENSG00000263380</data>
            <data key="Module_Color">1231</data>
            <data key="canonicalName">ENSG00000263380</data>
            <data key="chrom">chr1</data>
            <data key="cytoscape.alias.list">[ENSG00000263380]</data>
            <data key="end">61549202</data>
            <data key="level">NOVEL</data>
            <data key="name2">AC096534</data>
            <data key="proEnd">61551702</data>
            <data key="proStart">61546702</data>
            <data key="start">61549127</data>
            <data key="strand">-</data>
            <data key="type">miRNA</data>
        </node>
        <node id="12114">
            <data key="SUID">12114</data>
            <data key="shared name">ENSG00000176927</data>
            <data key="name">ENSG00000176927</data>
            <data key="selected">false</data>
            <data key="EnName2">ENSG00000176927</data>
            <data key="Module_Color">955</data>
            <data key="canonicalName">ENSG00000176927</data>
            <data key="chrom">chr17</data>
            <data key="cytoscape.alias.list">[ENSG00000176927]</data>
            <data key="end">28435470</data>
            <data key="level">KNOWN</data>
            <data key="name2">EFCAB5</data>
            <data key="proEnd">28258718</data>
            <data key="proStart">28253718</data>
            <data key="start">28256218</data>
            <data key="strand">+</data>
            <data key="type">protein_coding</data>
        </node>
        <node id="12113">
            <data key="SUID">12113</data>
            <data key="shared name">ENSG00000141298</data>
            <data key="name">ENSG00000141298</data>
            <data key="selected">false</data>
            <data key="EnName2">ENSG00000141298</data>
            <data key="Module_Color">955</data>
            <data key="canonicalName">ENSG00000141298</data>
            <data key="chrom">chr17</data>
            <data key="cytoscape.alias.list">[ENSG00000141298]</data>
            <data key="end">28257294</data>
            <data key="level">KNOWN</data>
            <data key="name2">SSH2</data>
            <data key="proEnd">28259794</data>
            <data key="proStart">28254794</data>
            <data key="start">27952956</data>
            <data key="strand">-</data>
            <data key="type">protein_coding</data>
        </node>
        <node id="12112">
            <data key="SUID">12112</data>
            <data key="shared name">ENSG00000263370</data>
            <data key="name">ENSG00000263370</data>
            <data key="selected">false</data>
            <data key="EnName2">ENSG00000263370</data>
            <data key="Module_Color">955</data>
            <data key="canonicalName">ENSG00000263370</data>
            <data key="chrom">chr17</data>
            <data key="cytoscape.alias.list">[ENSG00000263370]</data>
            <data key="end">27967843</data>
            <data key="level">NOVEL</data>
            <data key="name2">RP11-68I3</data>
            <data key="proEnd">27969145</data>
            <data key="proStart">27964145</data>
            <data key="start">27966645</data>
            <data key="strand">+</data>
            <data key="type">antisense</data>
        </node>
        <node id="12111">
            <data key="SUID">12111</data>
            <data key="shared name">ENSG00000263063</data>
            <data key="name">ENSG00000263063</data>
            <data key="selected">false</data>
            <data key="EnName2">ENSG00000263063</data>
            <data key="Module_Color">19</data>
            <data key="canonicalName">ENSG00000263063</data>
            <data key="chrom">chr17</data>
            <data key="cytoscape.alias.list">[ENSG00000263063]</data>
            <data key="end">80674131</data>
            <data key="level">NOVEL</data>
            <data key="name2">RP11-388C12</data>
            <data key="proEnd">80676631</data>
            <data key="proStart">80671631</data>
            <data key="start">80671784</data>
            <data key="strand">-</data>
            <data key="type">lincRNA</data>
        </node>
        <node id="12110">
            <data key="SUID">12110</data>
            <data key="shared name">ENSG00000167380</data>
            <data key="name">ENSG00000167380</data>
            <data key="selected">false</data>
            <data key="EnName2">ENSG00000167380</data>
            <data key="Module_Color">1232</data>
            <data key="canonicalName">ENSG00000167380</data>
            <data key="chrom">chr19</data>
            <data key="cytoscape.alias.list">[ENSG00000167380]</data>
            <data key="end">44682534</data>
            <data key="level">KNOWN</data>
            <data key="name2">ZNF226</data>
            <data key="proEnd">44671726</data>
            <data key="proStart">44666726</data>
            <data key="start">44669226</data>
            <data key="strand">+</data>
            <data key="type">protein_coding</data>
        </node>
        <node id="12109">
            <data key="SUID">12109</data>
            <data key="shared name">ENSG00000263002</data>
            <data key="name">ENSG00000263002</data>
            <data key="selected">false</data>
            <data key="EnName2">ENSG00000263002</data>
            <data key="Module_Color">1232</data>
            <data key="canonicalName">ENSG00000263002</data>
            <data key="chrom">chr19</data>
            <data key="cytoscape.alias.list">[ENSG00000263002]</data>
            <data key="end">44663156</data>
            <data key="level">KNOWN</data>
            <data key="name2">ZNF234</data>
            <data key="proEnd">44648210</data>
            <data key="proStart">44643210</data>
            <data key="start">44645710</data>
            <data key="strand">+</data>
            <data key="type">protein_coding</data>
        </node>
        <node id="12108">
            <data key="SUID">12108</data>
            <data key="shared name">ENSG00000263154</data>
            <data key="name">ENSG00000263154</data>
            <data key="selected">false</data>
            <data key="EnName2">ENSG00000263154</data>
            <data key="Module_Color">69</data>
            <data key="canonicalName">ENSG00000263154</data>
            <data key="chrom">chr17</data>
            <data key="cytoscape.alias.list">[ENSG00000263154]</data>
            <data key="end">79348014</data>
            <data key="level">NOVEL</data>
            <data key="name2">RP11-1055B8</data>
            <data key="proEnd">79338572</data>
            <data key="proStart">79333572</data>
            <data key="start">79336072</data>
            <data key="strand">+</data>
            <data key="type">lincRNA</data>
        </node>
        <node id="12107">
            <data key="SUID">12107</data>
            <data key="shared name">ENSG00000262152</data>
            <data key="name">ENSG00000262152</data>
            <data key="selected">false</data>
            <data key="EnName2">ENSG00000262152</data>
            <data key="Module_Color">22</data>
            <data key="canonicalName">ENSG00000262152</data>
            <data key="chrom">chr16</data>
            <data key="cytoscape.alias.list">[ENSG00000262152]</data>
            <data key="end">3044510</data>
            <data key="level">NOVEL</data>
            <data key="name2">LINC00514</data>
            <data key="proEnd">3041462</data>
            <data key="proStart">3036462</data>
            <data key="start">3038962</data>
            <data key="strand">+</data>
            <data key="type">lincRNA</data>
        </node>
        <node id="12106">
            <data key="SUID">12106</data>
            <data key="shared name">ENSG00000266578</data>
            <data key="name">ENSG00000266578</data>
            <data key="selected">false</data>
            <data key="EnName2">ENSG00000266578</data>
            <data key="Module_Color">136</data>
            <data key="canonicalName">ENSG00000266578</data>
            <data key="chrom">chr18</data>
            <data key="cytoscape.alias.list">[ENSG00000266578]</data>
            <data key="end">3327290</data>
            <data key="level">NOVEL</data>
            <data key="name2">RP11-838N2</data>
            <data key="proEnd">3286643</data>
            <data key="proStart">3281643</data>
            <data key="start">3284143</data>
            <data key="strand">+</data>
            <data key="type">lincRNA</data>
        </node>
        <node id="12105">
            <data key="SUID">12105</data>
            <data key="shared name">ENSG00000085831</data>
            <data key="name">ENSG00000085831</data>
            <data key="selected">false</data>
            <data key="EnName2">ENSG00000085831</data>
            <data key="Module_Color">117</data>
            <data key="canonicalName">ENSG00000085831</data>
            <data key="chrom">chr1</data>
            <data key="cytoscape.alias.list">[ENSG00000085831]</data>
            <data key="end">51810788</data>
            <data key="level">KNOWN</data>
            <data key="name2">TTC39A</data>
            <data key="proEnd">51813288</data>
            <data key="proStart">51808288</data>
            <data key="start">51752930</data>
            <data key="strand">-</data>
            <data key="type">protein_coding</data>
        </node>
        <node id="12104">
            <data key="SUID">12104</data>
            <data key="shared name">ENSG00000261404</data>
            <data key="name">ENSG00000261404</data>
            <data key="selected">false</data>
            <data key="EnName2">ENSG00000261404</data>
            <data key="Module_Color">956</data>
            <data key="canonicalName">ENSG00000261404</data>
            <data key="chrom">chr16</data>
            <data key="cytoscape.alias.list">[ENSG00000261404]</data>
            <data key="end">74330660</data>
            <data key="level">NOVEL</data>
            <data key="name2">AC009120</data>
            <data key="proEnd">74333160</data>
            <data key="proStart">74328160</data>
            <data key="start">74088050</data>
            <data key="strand">-</data>
            <data key="type">lincRNA</data>
        </node>
        <node id="12103">
            <data key="SUID">12103</data>
            <data key="shared name">ENSG00000261374</data>
            <data key="name">ENSG00000261374</data>
            <data key="selected">false</data>
            <data key="EnName2">ENSG00000261374</data>
            <data key="Module_Color">860</data>
            <data key="canonicalName">ENSG00000261374</data>
            <data key="chrom">chr15</data>
            <data key="cytoscape.alias.list">[ENSG00000261374]</data>
            <data key="end">40668192</data>
            <data key="level">NOVEL</data>
            <data key="name2">RP11-64K12</data>
            <data key="proEnd">40669099</data>
            <data key="proStart">40664099</data>
            <data key="start">40666599</data>
            <data key="strand">+</data>
            <data key="type">sense_overlapping</data>
        </node>
        <node id="12102">
            <data key="SUID">12102</data>
            <data key="shared name">ENSG00000261029</data>
            <data key="name">ENSG00000261029</data>
            <data key="selected">false</data>
            <data key="EnName2">ENSG00000261029</data>
            <data key="Module_Color">957</data>
            <data key="canonicalName">ENSG00000261029</data>
            <data key="chrom">chr16</data>
            <data key="cytoscape.alias.list">[ENSG00000261029]</data>
            <data key="end">82209408</data>
            <data key="level">NOVEL</data>
            <data key="name2">CTD-2588J6</data>
            <data key="proEnd">82206401</data>
            <data key="proStart">82201401</data>
            <data key="start">82203901</data>
            <data key="strand">+</data>
            <data key="type">lincRNA</data>
        </node>
        <node id="12101">
            <data key="SUID">12101</data>
            <data key="shared name">ENSG00000135698</data>
            <data key="name">ENSG00000135698</data>
            <data key="selected">false</data>
            <data key="EnName2">ENSG00000135698</data>
            <data key="Module_Color">957</data>
            <data key="canonicalName">ENSG00000135698</data>
            <data key="chrom">chr16</data>
            <data key="cytoscape.alias.list">[ENSG00000135698]</data>
            <data key="end">82203831</data>
            <data key="level">KNOWN</data>
            <data key="name2">MPHOSPH6</data>
            <data key="proEnd">82206331</data>
            <data key="proStart">82201331</data>
            <data key="start">82181403</data>
            <data key="strand">-</data>
            <data key="type">protein_coding</data>
        </node>
        <node id="12100">
            <data key="SUID">12100</data>
            <data key="shared name">ENSG00000261235</data>
            <data key="name">ENSG00000261235</data>
            <data key="selected">false</data>
            <data key="EnName2">ENSG00000261235</data>
            <data key="Module_Color">957</data>
            <data key="canonicalName">ENSG00000261235</data>
            <data key="chrom">chr16</data>
            <data key="cytoscape.alias.list">[ENSG00000261235]</data>
            <data key="end">82173236</data>
            <data key="level">NOVEL</data>
            <data key="name2">RP11-510J16</data>
            <data key="proEnd">82175736</data>
            <data key="proStart">82170736</data>
            <data key="start">82077941</data>
            <data key="strand">-</data>
            <data key="type">antisense</data>
        </node>
        <node id="12099">
            <data key="SUID">12099</data>
            <data key="shared name">ENSG00000261057</data>
            <data key="name">ENSG00000261057</data>
            <data key="selected">false</data>
            <data key="EnName2">ENSG00000261057</data>
            <data key="Module_Color">731</data>
            <data key="canonicalName">ENSG00000261057</data>
            <data key="chrom">chr13</data>
            <data key="cytoscape.alias.list">[ENSG00000261057]</data>
            <data key="end">103242163</data>
            <data key="level">NOVEL</data>
            <data key="name2">LINC00555</data>
            <data key="proEnd">103244663</data>
            <data key="proStart">103239663</data>
            <data key="start">103241722</data>
            <data key="strand">-</data>
            <data key="type">antisense</data>
        </node>
        <node id="12098">
            <data key="SUID">12098</data>
            <data key="shared name">ENSG00000140465</data>
            <data key="name">ENSG00000140465</data>
            <data key="selected">false</data>
            <data key="EnName2">ENSG00000140465</data>
            <data key="Module_Color">401</data>
            <data key="canonicalName">ENSG00000140465</data>
            <data key="chrom">chr15</data>
            <data key="cytoscape.alias.list">[ENSG00000140465]</data>
            <data key="end">75017951</data>
            <data key="level">KNOWN</data>
            <data key="name2">CYP1A1</data>
            <data key="proEnd">75020451</data>
            <data key="proStart">75015451</data>
            <data key="start">75011883</data>
            <data key="strand">-</data>
            <data key="type">protein_coding</data>
        </node>
        <node id="12097">
            <data key="SUID">12097</data>
            <data key="shared name">ENSG00000260853</data>
            <data key="name">ENSG00000260853</data>
            <data key="selected">false</data>
            <data key="EnName2">ENSG00000260853</data>
            <data key="Module_Color">133</data>
            <data key="canonicalName">ENSG00000260853</data>
            <data key="chrom">chr16</data>
            <data key="cytoscape.alias.list">[ENSG00000260853]</data>
            <data key="end">28978204</data>
            <data key="level">NOVEL</data>
            <data key="name2">RP11-264B17</data>
            <data key="proEnd">28980704</data>
            <data key="proStart">28975704</data>
            <data key="start">28968008</data>
            <data key="strand">-</data>
            <data key="type">antisense</data>
        </node>
        <node id="12096">
            <data key="SUID">12096</data>
            <data key="shared name">ENSG00000260814</data>
            <data key="name">ENSG00000260814</data>
            <data key="selected">false</data>
            <data key="EnName2">ENSG00000260814</data>
            <data key="Module_Color">958</data>
            <data key="canonicalName">ENSG00000260814</data>
            <data key="chrom">chr15</data>
            <data key="cytoscape.alias.list">[ENSG00000260814]</data>
            <data key="end">42064930</data>
            <data key="level">NOVEL</data>
            <data key="name2">RP11-107F6</data>
            <data key="proEnd">42067430</data>
            <data key="proStart">42062430</data>
            <data key="start">42062954</data>
            <data key="strand">-</data>
            <data key="type">lincRNA</data>
        </node>
        <node id="12095">
            <data key="SUID">12095</data>
            <data key="shared name">ENSG00000260787</data>
            <data key="name">ENSG00000260787</data>
            <data key="selected">false</data>
            <data key="EnName2">ENSG00000260787</data>
            <data key="Module_Color">530</data>
            <data key="canonicalName">ENSG00000260787</data>
            <data key="chrom">chr15</data>
            <data key="cytoscape.alias.list">[ENSG00000260787]</data>
            <data key="end">77335533</data>
            <data key="level">NOVEL</data>
            <data key="name2">RP11-797A18</data>
            <data key="proEnd">77338033</data>
            <data key="proStart">77333033</data>
            <data key="start">77334178</data>
            <data key="strand">-</data>
            <data key="type">lincRNA</data>
        </node>
        <node id="12094">
            <data key="SUID">12094</data>
            <data key="shared name">ENSG00000260710</data>
            <data key="name">ENSG00000260710</data>
            <data key="selected">false</data>
            <data key="EnName2">ENSG00000260710</data>
            <data key="Module_Color">132</data>
            <data key="canonicalName">ENSG00000260710</data>
            <data key="chrom">chr16</data>
            <data key="cytoscape.alias.list">[ENSG00000260710]</data>
            <data key="end">1349167</data>
            <data key="level">NOVEL</data>
            <data key="name2">RP11-616M22</data>
            <data key="proEnd">1351667</data>
            <data key="proStart">1346667</data>
            <data key="start">1344552</data>
            <data key="strand">-</data>
            <data key="type">lincRNA</data>
        </node>
        <node id="12093">
            <data key="SUID">12093</data>
            <data key="shared name">ENSG00000260686</data>
            <data key="name">ENSG00000260686</data>
            <data key="selected">false</data>
            <data key="EnName2">ENSG00000260686</data>
            <data key="Module_Color">861</data>
            <data key="canonicalName">ENSG00000260686</data>
            <data key="chrom">chr5</data>
            <data key="cytoscape.alias.list">[ENSG00000260686]</data>
            <data key="end">122170228</data>
            <data key="level">NOVEL</data>
            <data key="name2">CTB-36H16</data>
            <data key="proEnd">122170551</data>
            <data key="proStart">122165551</data>
            <data key="start">122168051</data>
            <data key="strand">+</data>
            <data key="type">sense_overlapping</data>
        </node>
        <node id="12092">
            <data key="SUID">12092</data>
            <data key="shared name">ENSG00000260790</data>
            <data key="name">ENSG00000260790</data>
            <data key="selected">false</data>
            <data key="EnName2">ENSG00000260790</data>
            <data key="Module_Color">1233</data>
            <data key="canonicalName">ENSG00000260790</data>
            <data key="chrom">chr16</data>
            <data key="cytoscape.alias.list">[ENSG00000260790]</data>
            <data key="end">22389501</data>
            <data key="level">NOVEL</data>
            <data key="name2">RP11-21M24</data>
            <data key="proEnd">22388680</data>
            <data key="proStart">22383680</data>
            <data key="start">22386180</data>
            <data key="strand">+</data>
            <data key="type">antisense</data>
        </node>
        <node id="12091">
            <data key="SUID">12091</data>
            <data key="shared name">ENSG00000260635</data>
            <data key="name">ENSG00000260635</data>
            <data key="selected">false</data>
            <data key="EnName2">ENSG00000260635</data>
            <data key="Module_Color">1233</data>
            <data key="canonicalName">ENSG00000260635</data>
            <data key="chrom">chr16</data>
            <data key="cytoscape.alias.list">[ENSG00000260635]</data>
            <data key="end">22380368</data>
            <data key="level">NOVEL</data>
            <data key="name2">RP11-21M24</data>
            <data key="proEnd">22378942</data>
            <data key="proStart">22373942</data>
            <data key="start">22376442</data>
            <data key="strand">+</data>
            <data key="type">antisense</data>
        </node>
        <node id="12090">
            <data key="SUID">12090</data>
            <data key="shared name">ENSG00000006007</data>
            <data key="name">ENSG00000006007</data>
            <data key="selected">false</data>
            <data key="EnName2">ENSG00000006007</data>
            <data key="Module_Color">923</data>
            <data key="canonicalName">ENSG00000006007</data>
            <data key="chrom">chr16</data>
            <data key="cytoscape.alias.list">[ENSG00000006007]</data>
            <data key="end">19533467</data>
            <data key="level">KNOWN</data>
            <data key="name2">GDE1</data>
            <data key="proEnd">19535967</data>
            <data key="proStart">19530967</data>
            <data key="start">19513015</data>
            <data key="strand">-</data>
            <data key="type">protein_coding</data>
        </node>
        <node id="12089">
            <data key="SUID">12089</data>
            <data key="shared name">ENSG00000261731</data>
            <data key="name">ENSG00000261731</data>
            <data key="selected">false</data>
            <data key="EnName2">ENSG00000261731</data>
            <data key="Module_Color">17</data>
            <data key="canonicalName">ENSG00000261731</data>
            <data key="chrom">chr16</data>
            <data key="cytoscape.alias.list">[ENSG00000261731]</data>
            <data key="end">31723305</data>
            <data key="level">NOVEL</data>
            <data key="name2">CTD-2358C21</data>
            <data key="proEnd">31725805</data>
            <data key="proStart">31720805</data>
            <data key="start">31720434</data>
            <data key="strand">-</data>
            <data key="type">antisense</data>
        </node>
        <node id="12088">
            <data key="SUID">12088</data>
            <data key="shared name">ENSG00000268852</data>
            <data key="name">ENSG00000268852</data>
            <data key="selected">false</data>
            <data key="EnName2">ENSG00000268852</data>
            <data key="Module_Color">107</data>
            <data key="canonicalName">ENSG00000268852</data>
            <data key="chrom">chr17</data>
            <data key="cytoscape.alias.list">[ENSG00000268852]</data>
            <data key="end">80216080</data>
            <data key="level">KNOWN</data>
            <data key="name2">AC132872</data>
            <data key="proEnd">80216631</data>
            <data key="proStart">80211631</data>
            <data key="start">80214131</data>
            <data key="strand">+</data>
            <data key="type">protein_coding</data>
        </node>
        <node id="12087">
            <data key="SUID">12087</data>
            <data key="shared name">ENSG00000260228</data>
            <data key="name">ENSG00000260228</data>
            <data key="selected">false</data>
            <data key="EnName2">ENSG00000260228</data>
            <data key="Module_Color">959</data>
            <data key="canonicalName">ENSG00000260228</data>
            <data key="chrom">chr16</data>
            <data key="cytoscape.alias.list">[ENSG00000260228]</data>
            <data key="end">83841439</data>
            <data key="level">NOVEL</data>
            <data key="name2">RP11-483P21</data>
            <data key="proEnd">83843939</data>
            <data key="proStart">83838939</data>
            <data key="start">83823572</data>
            <data key="strand">-</data>
            <data key="type">antisense</data>
        </node>
        <node id="12086">
            <data key="SUID">12086</data>
            <data key="shared name">ENSG00000230989</data>
            <data key="name">ENSG00000230989</data>
            <data key="selected">false</data>
            <data key="EnName2">ENSG00000230989</data>
            <data key="Module_Color">959</data>
            <data key="canonicalName">ENSG00000230989</data>
            <data key="chrom">chr16</data>
            <data key="cytoscape.alias.list">[ENSG00000230989]</data>
            <data key="end">83853342</data>
            <data key="level">KNOWN</data>
            <data key="name2">HSBP1</data>
            <data key="proEnd">83843948</data>
            <data key="proStart">83838948</data>
            <data key="start">83841448</data>
            <data key="strand">+</data>
            <data key="type">protein_coding</data>
        </node>
        <node id="12085">
            <data key="SUID">12085</data>
            <data key="shared name">ENSG00000260523</data>
            <data key="name">ENSG00000260523</data>
            <data key="selected">false</data>
            <data key="EnName2">ENSG00000260523</data>
            <data key="Module_Color">959</data>
            <data key="canonicalName">ENSG00000260523</data>
            <data key="chrom">chr16</data>
            <data key="cytoscape.alias.list">[ENSG00000260523]</data>
            <data key="end">83834245</data>
            <data key="level">NOVEL</data>
            <data key="name2">RP11-483P21</data>
            <data key="proEnd">83833766</data>
            <data key="proStart">83828766</data>
            <data key="start">83831266</data>
            <data key="strand">+</data>
            <data key="type">lincRNA</data>
        </node>
        <node id="12084">
            <data key="SUID">12084</data>
            <data key="shared name">ENSG00000270082</data>
            <data key="name">ENSG00000270082</data>
            <data key="selected">false</data>
            <data key="EnName2">ENSG00000270082</data>
            <data key="Module_Color">370</data>
            <data key="canonicalName">ENSG00000270082</data>
            <data key="chrom">chr16</data>
            <data key="cytoscape.alias.list">[ENSG00000270082]</data>
            <data key="end">87361190</data>
            <data key="level">NOVEL</data>
            <data key="name2">RP11-178L8</data>
            <data key="proEnd">87363093</data>
            <data key="proStart">87358093</data>
            <data key="start">87360593</data>
            <data key="strand">+</data>
            <data key="type">antisense</data>
        </node>
        <node id="12083">
            <data key="SUID">12083</data>
            <data key="shared name">ENSG00000196557</data>
            <data key="name">ENSG00000196557</data>
            <data key="selected">false</data>
            <data key="EnName2">ENSG00000196557</data>
            <data key="Module_Color">1234</data>
            <data key="canonicalName">ENSG00000196557</data>
            <data key="chrom">chr16</data>
            <data key="cytoscape.alias.list">[ENSG00000196557]</data>
            <data key="end">1271771</data>
            <data key="level">KNOWN</data>
            <data key="name2">CACNA1H</data>
            <data key="proEnd">1205741</data>
            <data key="proStart">1200741</data>
            <data key="start">1203241</data>
            <data key="strand">+</data>
            <data key="type">protein_coding</data>
        </node>
        <node id="12082">
            <data key="SUID">12082</data>
            <data key="shared name">ENSG00000260439</data>
            <data key="name">ENSG00000260439</data>
            <data key="selected">false</data>
            <data key="EnName2">ENSG00000260439</data>
            <data key="Module_Color">1234</data>
            <data key="canonicalName">ENSG00000260439</data>
            <data key="chrom">chr16</data>
            <data key="cytoscape.alias.list">[ENSG00000260439]</data>
            <data key="end">984495</data>
            <data key="level">NOVEL</data>
            <data key="name2">LA16c-366D3</data>
            <data key="proEnd">973533</data>
            <data key="proStart">968533</data>
            <data key="start">971033</data>
            <data key="strand">+</data>
            <data key="type">antisense</data>
        </node>
        <node id="12081">
            <data key="SUID">12081</data>
            <data key="shared name">ENSG00000214353</data>
            <data key="name">ENSG00000214353</data>
            <data key="selected">false</data>
            <data key="EnName2">ENSG00000214353</data>
            <data key="Module_Color">1235</data>
            <data key="canonicalName">ENSG00000214353</data>
            <data key="chrom">chr16</data>
            <data key="cytoscape.alias.list">[ENSG00000214353]</data>
            <data key="end">70807154</data>
            <data key="level">NOVEL</data>
            <data key="name2">VAC14-AS1</data>
            <data key="proEnd">70791501</data>
            <data key="proStart">70786501</data>
            <data key="start">70789001</data>
            <data key="strand">+</data>
            <data key="type">antisense</data>
        </node>
        <node id="12080">
            <data key="SUID">12080</data>
            <data key="shared name">ENSG00000260156</data>
            <data key="name">ENSG00000260156</data>
            <data key="selected">false</data>
            <data key="EnName2">ENSG00000260156</data>
            <data key="Module_Color">1235</data>
            <data key="canonicalName">ENSG00000260156</data>
            <data key="chrom">chr16</data>
            <data key="cytoscape.alias.list">[ENSG00000260156]</data>
            <data key="end">70781829</data>
            <data key="level">NOVEL</data>
            <data key="name2">RP11-394B2</data>
            <data key="proEnd">70783460</data>
            <data key="proStart">70778460</data>
            <data key="start">70780960</data>
            <data key="strand">+</data>
            <data key="type">antisense</data>
        </node>
        <node id="12079">
            <data key="SUID">12079</data>
            <data key="shared name">ENSG00000260132</data>
            <data key="name">ENSG00000260132</data>
            <data key="selected">false</data>
            <data key="EnName2">ENSG00000260132</data>
            <data key="Module_Color">132</data>
            <data key="canonicalName">ENSG00000260132</data>
            <data key="chrom">chr16</data>
            <data key="cytoscape.alias.list">[ENSG00000260132]</data>
            <data key="end">1462249</data>
            <data key="level">NOVEL</data>
            <data key="name2">LA16c-312E8</data>
            <data key="proEnd">1461335</data>
            <data key="proStart">1456335</data>
            <data key="start">1458835</data>
            <data key="strand">+</data>
            <data key="type">antisense</data>
        </node>
        <node id="12078">
            <data key="SUID">12078</data>
            <data key="shared name">ENSG00000261641</data>
            <data key="name">ENSG00000261641</data>
            <data key="selected">false</data>
            <data key="EnName2">ENSG00000261641</data>
            <data key="Module_Color">869</data>
            <data key="canonicalName">ENSG00000261641</data>
            <data key="chrom">chr16</data>
            <data key="cytoscape.alias.list">[ENSG00000261641]</data>
            <data key="end">1496520</data>
            <data key="level">NOVEL</data>
            <data key="name2">LA16c-390E6</data>
            <data key="proEnd">1497844</data>
            <data key="proStart">1492844</data>
            <data key="start">1495344</data>
            <data key="strand">+</data>
            <data key="type">antisense</data>
        </node>
        <node id="12077">
            <data key="SUID">12077</data>
            <data key="shared name">ENSG00000260018</data>
            <data key="name">ENSG00000260018</data>
            <data key="selected">false</data>
            <data key="EnName2">ENSG00000260018</data>
            <data key="Module_Color">732</data>
            <data key="canonicalName">ENSG00000260018</data>
            <data key="chrom">chr16</data>
            <data key="cytoscape.alias.list">[ENSG00000260018]</data>
            <data key="end">84151176</data>
            <data key="level">NOVEL</data>
            <data key="name2">RP11-505K9</data>
            <data key="proEnd">84153156</data>
            <data key="proStart">84148156</data>
            <data key="start">84150656</data>
            <data key="strand">+</data>
            <data key="type">antisense</data>
        </node>
        <node id="12076">
            <data key="SUID">12076</data>
            <data key="shared name">ENSG00000259986</data>
            <data key="name">ENSG00000259986</data>
            <data key="selected">false</data>
            <data key="EnName2">ENSG00000259986</data>
            <data key="Module_Color">211</data>
            <data key="canonicalName">ENSG00000259986</data>
            <data key="chrom">chr15</data>
            <data key="cytoscape.alias.list">[ENSG00000259986]</data>
            <data key="end">84108197</data>
            <data key="level">NOVEL</data>
            <data key="name2">RP11-382A20</data>
            <data key="proEnd">83850434</data>
            <data key="proStart">83845434</data>
            <data key="start">83847934</data>
            <data key="strand">+</data>
            <data key="type">antisense</data>
        </node>
        <node id="12075">
            <data key="SUID">12075</data>
            <data key="shared name">ENSG00000259714</data>
            <data key="name">ENSG00000259714</data>
            <data key="selected">false</data>
            <data key="EnName2">ENSG00000259714</data>
            <data key="Module_Color">860</data>
            <data key="canonicalName">ENSG00000259714</data>
            <data key="chrom">chr15</data>
            <data key="cytoscape.alias.list">[ENSG00000259714]</data>
            <data key="end">40664677</data>
            <data key="level">KNOWN</data>
            <data key="name2">LINC00594</data>
            <data key="proEnd">40666526</data>
            <data key="proStart">40661526</data>
            <data key="start">40664026</data>
            <data key="strand">+</data>
            <data key="type">lincRNA</data>
        </node>
        <node id="12074">
            <data key="SUID">12074</data>
            <data key="shared name">ENSG00000239117</data>
            <data key="name">ENSG00000239117</data>
            <data key="selected">false</data>
            <data key="EnName2">ENSG00000239117</data>
            <data key="Module_Color">1236</data>
            <data key="canonicalName">ENSG00000239117</data>
            <data key="chrom">chr14</data>
            <data key="cytoscape.alias.list">[ENSG00000239117]</data>
            <data key="end">103669601</data>
            <data key="level">NOVEL</data>
            <data key="name2">AL161669</data>
            <data key="proEnd">103672023</data>
            <data key="proStart">103667023</data>
            <data key="start">103669523</data>
            <data key="strand">+</data>
            <data key="type">miRNA</data>
        </node>
        <node id="12073">
            <data key="SUID">12073</data>
            <data key="shared name">ENSG00000259444</data>
            <data key="name">ENSG00000259444</data>
            <data key="selected">false</data>
            <data key="EnName2">ENSG00000259444</data>
            <data key="Module_Color">1236</data>
            <data key="canonicalName">ENSG00000259444</data>
            <data key="chrom">chr14</data>
            <data key="cytoscape.alias.list">[ENSG00000259444]</data>
            <data key="end">103565222</data>
            <data key="level">NOVEL</data>
            <data key="name2">RP11-736N17</data>
            <data key="proEnd">103563560</data>
            <data key="proStart">103558560</data>
            <data key="start">103561060</data>
            <data key="strand">+</data>
            <data key="type">sense_overlapping</data>
        </node>
        <node id="12072">
            <data key="SUID">12072</data>
            <data key="shared name">ENSG00000128944</data>
            <data key="name">ENSG00000128944</data>
            <data key="selected">false</data>
            <data key="EnName2">ENSG00000128944</data>
            <data key="Module_Color">860</data>
            <data key="canonicalName">ENSG00000128944</data>
            <data key="chrom">chr15</data>
            <data key="cytoscape.alias.list">[ENSG00000128944]</data>
            <data key="end">40686447</data>
            <data key="level">KNOWN</data>
            <data key="name2">KNSTRN</data>
            <data key="proEnd">40677422</data>
            <data key="proStart">40672422</data>
            <data key="start">40674922</data>
            <data key="strand">+</data>
            <data key="type">protein_coding</data>
        </node>
        <node id="12071">
            <data key="SUID">12071</data>
            <data key="shared name">ENSG00000259368</data>
            <data key="name">ENSG00000259368</data>
            <data key="selected">false</data>
            <data key="EnName2">ENSG00000259368</data>
            <data key="Module_Color">860</data>
            <data key="canonicalName">ENSG00000259368</data>
            <data key="chrom">chr15</data>
            <data key="cytoscape.alias.list">[ENSG00000259368]</data>
            <data key="end">40661841</data>
            <data key="level">NOVEL</data>
            <data key="name2">RP11-64K12</data>
            <data key="proEnd">40664341</data>
            <data key="proStart">40659341</data>
            <data key="start">40661126</data>
            <data key="strand">-</data>
            <data key="type">antisense</data>
        </node>
        <node id="12070">
            <data key="SUID">12070</data>
            <data key="shared name">ENSG00000188549</data>
            <data key="name">ENSG00000188549</data>
            <data key="selected">false</data>
            <data key="EnName2">ENSG00000188549</data>
            <data key="Module_Color">866</data>
            <data key="canonicalName">ENSG00000188549</data>
            <data key="chrom">chr15</data>
            <data key="cytoscape.alias.list">[ENSG00000188549]</data>
            <data key="end">40633168</data>
            <data key="level">KNOWN</data>
            <data key="name2">C15orf52</data>
            <data key="proEnd">40635668</data>
            <data key="proStart">40630668</data>
            <data key="start">40623653</data>
            <data key="strand">-</data>
            <data key="type">protein_coding</data>
        </node>
        <node id="12069">
            <data key="SUID">12069</data>
            <data key="shared name">ENSG00000262880</data>
            <data key="name">ENSG00000262880</data>
            <data key="selected">false</data>
            <data key="EnName2">ENSG00000262880</data>
            <data key="Module_Color">2</data>
            <data key="canonicalName">ENSG00000262880</data>
            <data key="chrom">chr17</data>
            <data key="cytoscape.alias.list">[ENSG00000262880]</data>
            <data key="end">7347400</data>
            <data key="level">NOVEL</data>
            <data key="name2">RP11-104H15</data>
            <data key="proEnd">7325922</data>
            <data key="proStart">7320922</data>
            <data key="start">7323422</data>
            <data key="strand">+</data>
            <data key="type">processed_transcript</data>
        </node>
        <node id="12068">
            <data key="SUID">12068</data>
            <data key="shared name">ENSG00000258740</data>
            <data key="name">ENSG00000258740</data>
            <data key="selected">false</data>
            <data key="EnName2">ENSG00000258740</data>
            <data key="Module_Color">296</data>
            <data key="canonicalName">ENSG00000258740</data>
            <data key="chrom">chr14</data>
            <data key="cytoscape.alias.list">[ENSG00000258740]</data>
            <data key="end">75735986</data>
            <data key="level">PUTATIVE</data>
            <data key="name2">RP11-293M10</data>
            <data key="proEnd">75738486</data>
            <data key="proStart">75733486</data>
            <data key="start">75705319</data>
            <data key="strand">-</data>
            <data key="type">protein_coding</data>
        </node>
        <node id="12067">
            <data key="SUID">12067</data>
            <data key="shared name">ENSG00000258736</data>
            <data key="name">ENSG00000258736</data>
            <data key="selected">false</data>
            <data key="EnName2">ENSG00000258736</data>
            <data key="Module_Color">531</data>
            <data key="canonicalName">ENSG00000258736</data>
            <data key="chrom">chr14</data>
            <data key="cytoscape.alias.list">[ENSG00000258736]</data>
            <data key="end">105122124</data>
            <data key="level">NOVEL</data>
            <data key="name2">RP11-982M15</data>
            <data key="proEnd">105124624</data>
            <data key="proStart">105119624</data>
            <data key="start">105119885</data>
            <data key="strand">-</data>
            <data key="type">lincRNA</data>
        </node>
        <node id="12066">
            <data key="SUID">12066</data>
            <data key="shared name">ENSG00000258708</data>
            <data key="name">ENSG00000258708</data>
            <data key="selected">false</data>
            <data key="EnName2">ENSG00000258708</data>
            <data key="Module_Color">960</data>
            <data key="canonicalName">ENSG00000258708</data>
            <data key="chrom">chr14</data>
            <data key="cytoscape.alias.list">[ENSG00000258708]</data>
            <data key="end">37643016</data>
            <data key="level">PUTATIVE</data>
            <data key="name2">SLC25A21-AS1</data>
            <data key="proEnd">37643593</data>
            <data key="proStart">37638593</data>
            <data key="start">37641093</data>
            <data key="strand">+</data>
            <data key="type">protein_coding</data>
        </node>
        <node id="12065">
            <data key="SUID">12065</data>
            <data key="shared name">ENSG00000260371</data>
            <data key="name">ENSG00000260371</data>
            <data key="selected">false</data>
            <data key="EnName2">ENSG00000260371</data>
            <data key="Module_Color">237</data>
            <data key="canonicalName">ENSG00000260371</data>
            <data key="chrom">chr16</data>
            <data key="cytoscape.alias.list">[ENSG00000260371]</data>
            <data key="end">69390209</data>
            <data key="level">PUTATIVE</data>
            <data key="name2">RP11-343C2</data>
            <data key="proEnd">69392709</data>
            <data key="proStart">69387709</data>
            <data key="start">69368994</data>
            <data key="strand">-</data>
            <data key="type">protein_coding</data>
        </node>
        <node id="12064">
            <data key="SUID">12064</data>
            <data key="shared name">ENSG00000257839</data>
            <data key="name">ENSG00000257839</data>
            <data key="selected">false</data>
            <data key="EnName2">ENSG00000257839</data>
            <data key="Module_Color">862</data>
            <data key="canonicalName">ENSG00000257839</data>
            <data key="chrom">chr12</data>
            <data key="cytoscape.alias.list">[ENSG00000257839]</data>
            <data key="end">76427677</data>
            <data key="level">PUTATIVE</data>
            <data key="name2">RP11-290L1</data>
            <data key="proEnd">76428938</data>
            <data key="proStart">76423938</data>
            <data key="start">76426438</data>
            <data key="strand">+</data>
            <data key="type">processed_transcript</data>
        </node>
        <node id="12063">
            <data key="SUID">12063</data>
            <data key="shared name">ENSG00000257453</data>
            <data key="name">ENSG00000257453</data>
            <data key="selected">false</data>
            <data key="EnName2">ENSG00000257453</data>
            <data key="Module_Color">862</data>
            <data key="canonicalName">ENSG00000257453</data>
            <data key="chrom">chr12</data>
            <data key="cytoscape.alias.list">[ENSG00000257453]</data>
            <data key="end">76425158</data>
            <data key="level">NOVEL</data>
            <data key="name2">RP11-290L1</data>
            <data key="proEnd">76426774</data>
            <data key="proStart">76421774</data>
            <data key="start">76424274</data>
            <data key="strand">+</data>
            <data key="type">antisense</data>
        </node>
        <node id="12062">
            <data key="SUID">12062</data>
            <data key="shared name">ENSG00000139289</data>
            <data key="name">ENSG00000139289</data>
            <data key="selected">false</data>
            <data key="EnName2">ENSG00000139289</data>
            <data key="Module_Color">862</data>
            <data key="canonicalName">ENSG00000139289</data>
            <data key="chrom">chr12</data>
            <data key="cytoscape.alias.list">[ENSG00000139289]</data>
            <data key="end">76427712</data>
            <data key="level">KNOWN</data>
            <data key="name2">PHLDA1</data>
            <data key="proEnd">76430212</data>
            <data key="proStart">76425212</data>
            <data key="start">76419227</data>
            <data key="strand">-</data>
            <data key="type">protein_coding</data>
        </node>
        <node id="12061">
            <data key="SUID">12061</data>
            <data key="shared name">ENSG00000258088</data>
            <data key="name">ENSG00000258088</data>
            <data key="selected">false</data>
            <data key="EnName2">ENSG00000258088</data>
            <data key="Module_Color">862</data>
            <data key="canonicalName">ENSG00000258088</data>
            <data key="chrom">chr12</data>
            <data key="cytoscape.alias.list">[ENSG00000258088]</data>
            <data key="end">76092596</data>
            <data key="level">NOVEL</data>
            <data key="name2">RP11-114H23</data>
            <data key="proEnd">76095096</data>
            <data key="proStart">76090096</data>
            <data key="start">76087790</data>
            <data key="strand">-</data>
            <data key="type">lincRNA</data>
        </node>
        <node id="12060">
            <data key="SUID">12060</data>
            <data key="shared name">ENSG00000172640</data>
            <data key="name">ENSG00000172640</data>
            <data key="selected">false</data>
            <data key="EnName2">ENSG00000172640</data>
            <data key="Module_Color">1237</data>
            <data key="canonicalName">ENSG00000172640</data>
            <data key="chrom">chr12</data>
            <data key="cytoscape.alias.list">[ENSG00000172640]</data>
            <data key="end">48597170</data>
            <data key="level">KNOWN</data>
            <data key="name2">OR10AD1</data>
            <data key="proEnd">48599670</data>
            <data key="proStart">48594670</data>
            <data key="start">48596081</data>
            <data key="strand">-</data>
            <data key="type">protein_coding</data>
        </node>
        <node id="12059">
            <data key="SUID">12059</data>
            <data key="shared name">ENSG00000257955</data>
            <data key="name">ENSG00000257955</data>
            <data key="selected">false</data>
            <data key="EnName2">ENSG00000257955</data>
            <data key="Module_Color">1237</data>
            <data key="canonicalName">ENSG00000257955</data>
            <data key="chrom">chr12</data>
            <data key="cytoscape.alias.list">[ENSG00000257955]</data>
            <data key="end">48419165</data>
            <data key="level">PUTATIVE</data>
            <data key="name2">RP1-228P16</data>
            <data key="proEnd">48421665</data>
            <data key="proStart">48416665</data>
            <data key="start">48413554</data>
            <data key="strand">-</data>
            <data key="type">protein_coding</data>
        </node>
        <node id="12058">
            <data key="SUID">12058</data>
            <data key="shared name">ENSG00000259294</data>
            <data key="name">ENSG00000259294</data>
            <data key="selected">false</data>
            <data key="EnName2">ENSG00000259294</data>
            <data key="Module_Color">1238</data>
            <data key="canonicalName">ENSG00000259294</data>
            <data key="chrom">chr7</data>
            <data key="cytoscape.alias.list">[ENSG00000259294]</data>
            <data key="end">101468009</data>
            <data key="level">NOVEL</data>
            <data key="name2">CTA-339C12</data>
            <data key="proEnd">101470509</data>
            <data key="proStart">101465509</data>
            <data key="start">101465527</data>
            <data key="strand">-</data>
            <data key="type">antisense</data>
        </node>
        <node id="12057">
            <data key="SUID">12057</data>
            <data key="shared name">ENSG00000257923</data>
            <data key="name">ENSG00000257923</data>
            <data key="selected">false</data>
            <data key="EnName2">ENSG00000257923</data>
            <data key="Module_Color">1238</data>
            <data key="canonicalName">ENSG00000257923</data>
            <data key="chrom">chr7</data>
            <data key="cytoscape.alias.list">[ENSG00000257923]</data>
            <data key="end">101927249</data>
            <data key="level">KNOWN</data>
            <data key="name2">CUX1</data>
            <data key="proEnd">101461459</data>
            <data key="proStart">101456459</data>
            <data key="start">101458959</data>
            <data key="strand">+</data>
            <data key="type">protein_coding</data>
        </node>
        <node id="12056">
            <data key="SUID">12056</data>
            <data key="shared name">ENSG00000257242</data>
            <data key="name">ENSG00000257242</data>
            <data key="selected">false</data>
            <data key="EnName2">ENSG00000257242</data>
            <data key="Module_Color">495</data>
            <data key="canonicalName">ENSG00000257242</data>
            <data key="chrom">chr12</data>
            <data key="cytoscape.alias.list">[ENSG00000257242]</data>
            <data key="end">92536690</data>
            <data key="level">NOVEL</data>
            <data key="name2">C12orf79</data>
            <data key="proEnd">92539190</data>
            <data key="proStart">92534190</data>
            <data key="start">92378756</data>
            <data key="strand">-</data>
            <data key="type">protein_coding</data>
        </node>
        <node id="12055">
            <data key="SUID">12055</data>
            <data key="shared name">ENSG00000256448</data>
            <data key="name">ENSG00000256448</data>
            <data key="selected">false</data>
            <data key="EnName2">ENSG00000256448</data>
            <data key="Module_Color">314</data>
            <data key="canonicalName">ENSG00000256448</data>
            <data key="chrom">chr11</data>
            <data key="cytoscape.alias.list">[ENSG00000256448]</data>
            <data key="end">73121727</data>
            <data key="level">NOVEL</data>
            <data key="name2">RP11-809N8</data>
            <data key="proEnd">73118842</data>
            <data key="proStart">73113842</data>
            <data key="start">73116342</data>
            <data key="strand">+</data>
            <data key="type">antisense</data>
        </node>
        <node id="12054">
            <data key="SUID">12054</data>
            <data key="shared name">ENSG00000256771</data>
            <data key="name">ENSG00000256771</data>
            <data key="selected">false</data>
            <data key="EnName2">ENSG00000256771</data>
            <data key="Module_Color">396</data>
            <data key="canonicalName">ENSG00000256771</data>
            <data key="chrom">chr19</data>
            <data key="cytoscape.alias.list">[ENSG00000256771]</data>
            <data key="end">20005483</data>
            <data key="level">KNOWN</data>
            <data key="name2">ZNF253</data>
            <data key="proEnd">19979195</data>
            <data key="proStart">19974195</data>
            <data key="start">19976695</data>
            <data key="strand">+</data>
            <data key="type">protein_coding</data>
        </node>
        <node id="12053">
            <data key="SUID">12053</data>
            <data key="shared name">ENSG00000256747</data>
            <data key="name">ENSG00000256747</data>
            <data key="selected">false</data>
            <data key="EnName2">ENSG00000256747</data>
            <data key="Module_Color">961</data>
            <data key="canonicalName">ENSG00000256747</data>
            <data key="chrom">chr12</data>
            <data key="cytoscape.alias.list">[ENSG00000256747]</data>
            <data key="end">27934000</data>
            <data key="level">NOVEL</data>
            <data key="name2">RP11-860B13</data>
            <data key="proEnd">27936500</data>
            <data key="proStart">27931500</data>
            <data key="start">27932754</data>
            <data key="strand">-</data>
            <data key="type">antisense</data>
        </node>
        <node id="12052">
            <data key="SUID">12052</data>
            <data key="shared name">ENSG00000149488</data>
            <data key="name">ENSG00000149488</data>
            <data key="selected">false</data>
            <data key="EnName2">ENSG00000149488</data>
            <data key="Module_Color">274</data>
            <data key="canonicalName">ENSG00000149488</data>
            <data key="chrom">chr20</data>
            <data key="cytoscape.alias.list">[ENSG00000149488]</data>
            <data key="end">2622430</data>
            <data key="level">KNOWN</data>
            <data key="name2">TMC2</data>
            <data key="proEnd">2519753</data>
            <data key="proStart">2514753</data>
            <data key="start">2517253</data>
            <data key="strand">+</data>
            <data key="type">protein_coding</data>
        </node>
        <node id="12051">
            <data key="SUID">12051</data>
            <data key="shared name">ENSG00000256582</data>
            <data key="name">ENSG00000256582</data>
            <data key="selected">false</data>
            <data key="EnName2">ENSG00000256582</data>
            <data key="Module_Color">1239</data>
            <data key="canonicalName">ENSG00000256582</data>
            <data key="chrom">chr12</data>
            <data key="cytoscape.alias.list">[ENSG00000256582]</data>
            <data key="end">9861946</data>
            <data key="level">NOVEL</data>
            <data key="name2">RP11-75L1</data>
            <data key="proEnd">9859173</data>
            <data key="proStart">9854173</data>
            <data key="start">9856673</data>
            <data key="strand">+</data>
            <data key="type">lincRNA</data>
        </node>
        <node id="12050">
            <data key="SUID">12050</data>
            <data key="shared name">ENSG00000256442</data>
            <data key="name">ENSG00000256442</data>
            <data key="selected">false</data>
            <data key="EnName2">ENSG00000256442</data>
            <data key="Module_Color">1239</data>
            <data key="canonicalName">ENSG00000256442</data>
            <data key="chrom">chr12</data>
            <data key="cytoscape.alias.list">[ENSG00000256442]</data>
            <data key="end">9800605</data>
            <data key="level">NOVEL</data>
            <data key="name2">RP11-705C15</data>
            <data key="proEnd">9803105</data>
            <data key="proStart">9798105</data>
            <data key="start">9799610</data>
            <data key="strand">-</data>
            <data key="type">antisense</data>
        </node>
        <node id="12049">
            <data key="SUID">12049</data>
            <data key="shared name">ENSG00000256164</data>
            <data key="name">ENSG00000256164</data>
            <data key="selected">false</data>
            <data key="EnName2">ENSG00000256164</data>
            <data key="Module_Color">863</data>
            <data key="canonicalName">ENSG00000256164</data>
            <data key="chrom">chr12</data>
            <data key="cytoscape.alias.list">[ENSG00000256164]</data>
            <data key="end">4385350</data>
            <data key="level">NOVEL</data>
            <data key="name2">RP11-264F23</data>
            <data key="proEnd">4387850</data>
            <data key="proStart">4382850</data>
            <data key="start">4357931</data>
            <data key="strand">-</data>
            <data key="type">antisense</data>
        </node>
        <node id="12048">
            <data key="SUID">12048</data>
            <data key="shared name">ENSG00000258858</data>
            <data key="name">ENSG00000258858</data>
            <data key="selected">false</data>
            <data key="EnName2">ENSG00000258858</data>
            <data key="Module_Color">531</data>
            <data key="canonicalName">ENSG00000258858</data>
            <data key="chrom">chr14</data>
            <data key="cytoscape.alias.list">[ENSG00000258858]</data>
            <data key="end">105157621</data>
            <data key="level">NOVEL</data>
            <data key="name2">RP11-982M15</data>
            <data key="proEnd">105160121</data>
            <data key="proStart">105155121</data>
            <data key="start">105156428</data>
            <data key="strand">-</data>
            <data key="type">antisense</data>
        </node>
        <node id="12047">
            <data key="SUID">12047</data>
            <data key="shared name">ENSG00000203485</data>
            <data key="name">ENSG00000203485</data>
            <data key="selected">false</data>
            <data key="EnName2">ENSG00000203485</data>
            <data key="Module_Color">531</data>
            <data key="canonicalName">ENSG00000203485</data>
            <data key="chrom">chr14</data>
            <data key="cytoscape.alias.list">[ENSG00000203485]</data>
            <data key="end">105185942</data>
            <data key="level">KNOWN</data>
            <data key="name2">INF2</data>
            <data key="proEnd">105158443</data>
            <data key="proStart">105153443</data>
            <data key="start">105155943</data>
            <data key="strand">+</data>
            <data key="type">protein_coding</data>
        </node>
        <node id="12046">
            <data key="SUID">12046</data>
            <data key="shared name">ENSG00000255920</data>
            <data key="name">ENSG00000255920</data>
            <data key="selected">false</data>
            <data key="EnName2">ENSG00000255920</data>
            <data key="Module_Color">863</data>
            <data key="canonicalName">ENSG00000255920</data>
            <data key="chrom">chr12</data>
            <data key="cytoscape.alias.list">[ENSG00000255920]</data>
            <data key="end">4384231</data>
            <data key="level">NOVEL</data>
            <data key="name2">RP11-264F23</data>
            <data key="proEnd">4386731</data>
            <data key="proStart">4381731</data>
            <data key="start">4361901</data>
            <data key="strand">-</data>
            <data key="type">antisense</data>
        </node>
        <node id="12045">
            <data key="SUID">12045</data>
            <data key="shared name">ENSG00000243749</data>
            <data key="name">ENSG00000243749</data>
            <data key="selected">false</data>
            <data key="EnName2">ENSG00000243749</data>
            <data key="Module_Color">962</data>
            <data key="canonicalName">ENSG00000243749</data>
            <data key="chrom">chr1</data>
            <data key="cytoscape.alias.list">[ENSG00000243749]</data>
            <data key="end">35450954</data>
            <data key="level">KNOWN</data>
            <data key="name2">ZMYM6NB</data>
            <data key="proEnd">35453454</data>
            <data key="proStart">35448454</data>
            <data key="start">35447136</data>
            <data key="strand">-</data>
            <data key="type">protein_coding</data>
        </node>
        <node id="12044">
            <data key="SUID">12044</data>
            <data key="shared name">ENSG00000241014</data>
            <data key="name">ENSG00000241014</data>
            <data key="selected">false</data>
            <data key="EnName2">ENSG00000241014</data>
            <data key="Module_Color">962</data>
            <data key="canonicalName">ENSG00000241014</data>
            <data key="chrom">chr1</data>
            <data key="cytoscape.alias.list">[ENSG00000241014]</data>
            <data key="end">35450914</data>
            <data key="level">NOVEL</data>
            <data key="name2">RP11-244H3</data>
            <data key="proEnd">35453414</data>
            <data key="proStart">35448414</data>
            <data key="start">35439957</data>
            <data key="strand">-</data>
            <data key="type">processed_transcript</data>
        </node>
        <node id="12043">
            <data key="SUID">12043</data>
            <data key="shared name">ENSG00000255811</data>
            <data key="name">ENSG00000255811</data>
            <data key="selected">false</data>
            <data key="EnName2">ENSG00000255811</data>
            <data key="Module_Color">962</data>
            <data key="canonicalName">ENSG00000255811</data>
            <data key="chrom">chr1</data>
            <data key="cytoscape.alias.list">[ENSG00000255811]</data>
            <data key="end">35253698</data>
            <data key="level">NOVEL</data>
            <data key="name2">RP1-34M23</data>
            <data key="proEnd">35256198</data>
            <data key="proStart">35251198</data>
            <data key="start">35227027</data>
            <data key="strand">-</data>
            <data key="type">antisense</data>
        </node>
        <node id="12042">
            <data key="SUID">12042</data>
            <data key="shared name">ENSG00000255980</data>
            <data key="name">ENSG00000255980</data>
            <data key="selected">false</data>
            <data key="EnName2">ENSG00000255980</data>
            <data key="Module_Color">447</data>
            <data key="canonicalName">ENSG00000255980</data>
            <data key="chrom">chr11</data>
            <data key="cytoscape.alias.list">[ENSG00000255980]</data>
            <data key="end">69244389</data>
            <data key="level">NOVEL</data>
            <data key="name2">AP000439</data>
            <data key="proEnd">69242958</data>
            <data key="proStart">69237958</data>
            <data key="start">69240458</data>
            <data key="strand">+</data>
            <data key="type">lincRNA</data>
        </node>
        <node id="12041">
            <data key="SUID">12041</data>
            <data key="shared name">ENSG00000263735</data>
            <data key="name">ENSG00000263735</data>
            <data key="selected">false</data>
            <data key="EnName2">ENSG00000263735</data>
            <data key="Module_Color">193</data>
            <data key="canonicalName">ENSG00000263735</data>
            <data key="chrom">chr8</data>
            <data key="cytoscape.alias.list">[ENSG00000263735]</data>
            <data key="end">125834300</data>
            <data key="level">KNOWN</data>
            <data key="name2">MIR4662B</data>
            <data key="proEnd">125836800</data>
            <data key="proStart">125831800</data>
            <data key="start">125834220</data>
            <data key="strand">-</data>
            <data key="type">miRNA</data>
        </node>
        <node id="12040">
            <data key="SUID">12040</data>
            <data key="shared name">ENSG00000249816</data>
            <data key="name">ENSG00000249816</data>
            <data key="selected">false</data>
            <data key="EnName2">ENSG00000249816</data>
            <data key="Module_Color">193</data>
            <data key="canonicalName">ENSG00000249816</data>
            <data key="chrom">chr8</data>
            <data key="cytoscape.alias.list">[ENSG00000249816]</data>
            <data key="end">125966570</data>
            <data key="level">NOVEL</data>
            <data key="name2">LINC00964</data>
            <data key="proEnd">125863479</data>
            <data key="proStart">125858479</data>
            <data key="start">125860979</data>
            <data key="strand">+</data>
            <data key="type">lincRNA</data>
        </node>
        <node id="12039">
            <data key="SUID">12039</data>
            <data key="shared name">ENSG00000272486</data>
            <data key="name">ENSG00000272486</data>
            <data key="selected">false</data>
            <data key="EnName2">ENSG00000272486</data>
            <data key="Module_Color">193</data>
            <data key="canonicalName">ENSG00000272486</data>
            <data key="chrom">chr8</data>
            <data key="cytoscape.alias.list">[ENSG00000272486]</data>
            <data key="end">125592889</data>
            <data key="level">NOVEL</data>
            <data key="name2">RP11-532M24</data>
            <data key="proEnd">125594372</data>
            <data key="proStart">125589372</data>
            <data key="start">125591872</data>
            <data key="strand">+</data>
            <data key="type">antisense</data>
        </node>
        <node id="12038">
            <data key="SUID">12038</data>
            <data key="shared name">ENSG00000255100</data>
            <data key="name">ENSG00000255100</data>
            <data key="selected">false</data>
            <data key="EnName2">ENSG00000255100</data>
            <data key="Module_Color">963</data>
            <data key="canonicalName">ENSG00000255100</data>
            <data key="chrom">chr11</data>
            <data key="cytoscape.alias.list">[ENSG00000255100]</data>
            <data key="end">76494106</data>
            <data key="level">NOVEL</data>
            <data key="name2">RP11-21L23</data>
            <data key="proEnd">76496606</data>
            <data key="proStart">76491606</data>
            <data key="start">76493625</data>
            <data key="strand">-</data>
            <data key="type">antisense</data>
        </node>
        <node id="12037">
            <data key="SUID">12037</data>
            <data key="shared name">ENSG00000255080</data>
            <data key="name">ENSG00000255080</data>
            <data key="selected">false</data>
            <data key="EnName2">ENSG00000255080</data>
            <data key="Module_Color">193</data>
            <data key="canonicalName">ENSG00000255080</data>
            <data key="chrom">chr8</data>
            <data key="cytoscape.alias.list">[ENSG00000255080]</data>
            <data key="end">125869758</data>
            <data key="level">NOVEL</data>
            <data key="name2">RP11-1082L8</data>
            <data key="proEnd">125872258</data>
            <data key="proStart">125867258</data>
            <data key="start">125847126</data>
            <data key="strand">-</data>
            <data key="type">lincRNA</data>
        </node>
        <node id="12036">
            <data key="SUID">12036</data>
            <data key="shared name">ENSG00000254927</data>
            <data key="name">ENSG00000254927</data>
            <data key="selected">false</data>
            <data key="EnName2">ENSG00000254927</data>
            <data key="Module_Color">1240</data>
            <data key="canonicalName">ENSG00000254927</data>
            <data key="chrom">chr11</data>
            <data key="cytoscape.alias.list">[ENSG00000254927]</data>
            <data key="end">13901046</data>
            <data key="level">NOVEL</data>
            <data key="name2">RP11-98J9</data>
            <data key="proEnd">13903546</data>
            <data key="proStart">13898546</data>
            <data key="start">13848390</data>
            <data key="strand">-</data>
            <data key="type">lincRNA</data>
        </node>
        <node id="12035">
            <data key="SUID">12035</data>
            <data key="shared name">ENSG00000254930</data>
            <data key="name">ENSG00000254930</data>
            <data key="selected">false</data>
            <data key="EnName2">ENSG00000254930</data>
            <data key="Module_Color">1240</data>
            <data key="canonicalName">ENSG00000254930</data>
            <data key="chrom">chr11</data>
            <data key="cytoscape.alias.list">[ENSG00000254930]</data>
            <data key="end">13892163</data>
            <data key="level">NOVEL</data>
            <data key="name2">RP11-98J9</data>
            <data key="proEnd">13894663</data>
            <data key="proStart">13889663</data>
            <data key="start">13866409</data>
            <data key="strand">-</data>
            <data key="type">lincRNA</data>
        </node>
        <node id="12034">
            <data key="SUID">12034</data>
            <data key="shared name">ENSG00000259436</data>
            <data key="name">ENSG00000259436</data>
            <data key="selected">false</data>
            <data key="EnName2">ENSG00000259436</data>
            <data key="Module_Color">952</data>
            <data key="canonicalName">ENSG00000259436</data>
            <data key="chrom">chr19</data>
            <data key="cytoscape.alias.list">[ENSG00000259436]</data>
            <data key="end">42661675</data>
            <data key="level">NOVEL</data>
            <data key="name2">CTC-378H22</data>
            <data key="proEnd">42659221</data>
            <data key="proStart">42654221</data>
            <data key="start">42656721</data>
            <data key="strand">+</data>
            <data key="type">antisense</data>
        </node>
        <node id="12033">
            <data key="SUID">12033</data>
            <data key="shared name">ENSG00000254887</data>
            <data key="name">ENSG00000254887</data>
            <data key="selected">false</data>
            <data key="EnName2">ENSG00000254887</data>
            <data key="Module_Color">952</data>
            <data key="canonicalName">ENSG00000254887</data>
            <data key="chrom">chr19</data>
            <data key="cytoscape.alias.list">[ENSG00000254887]</data>
            <data key="end">42641251</data>
            <data key="level">NOVEL</data>
            <data key="name2">CTC-378H22</data>
            <data key="proEnd">42639207</data>
            <data key="proStart">42634207</data>
            <data key="start">42636707</data>
            <data key="strand">+</data>
            <data key="type">antisense</data>
        </node>
        <node id="12032">
            <data key="SUID">12032</data>
            <data key="shared name">ENSG00000269944</data>
            <data key="name">ENSG00000269944</data>
            <data key="selected">false</data>
            <data key="EnName2">ENSG00000269944</data>
            <data key="Module_Color">326</data>
            <data key="canonicalName">ENSG00000269944</data>
            <data key="chrom">chr11</data>
            <data key="cytoscape.alias.list">[ENSG00000269944]</data>
            <data key="end">118287236</data>
            <data key="level">KNOWN</data>
            <data key="name2">RP11-770J1</data>
            <data key="proEnd">118289192</data>
            <data key="proStart">118284192</data>
            <data key="start">118286692</data>
            <data key="strand">+</data>
            <data key="type">sense_intronic</data>
        </node>
        <node id="12031">
            <data key="SUID">12031</data>
            <data key="shared name">ENSG00000255289</data>
            <data key="name">ENSG00000255289</data>
            <data key="selected">false</data>
            <data key="EnName2">ENSG00000255289</data>
            <data key="Module_Color">598</data>
            <data key="canonicalName">ENSG00000255289</data>
            <data key="chrom">chr8</data>
            <data key="cytoscape.alias.list">[ENSG00000255289]</data>
            <data key="end">61577089</data>
            <data key="level">NOVEL</data>
            <data key="name2">RP11-91I20</data>
            <data key="proEnd">61575879</data>
            <data key="proStart">61570879</data>
            <data key="start">61573379</data>
            <data key="strand">+</data>
            <data key="type">lincRNA</data>
        </node>
        <node id="12030">
            <data key="SUID">12030</data>
            <data key="shared name">ENSG00000254788</data>
            <data key="name">ENSG00000254788</data>
            <data key="selected">false</data>
            <data key="EnName2">ENSG00000254788</data>
            <data key="Module_Color">864</data>
            <data key="canonicalName">ENSG00000254788</data>
            <data key="chrom">chr16</data>
            <data key="cytoscape.alias.list">[ENSG00000254788]</data>
            <data key="end">66613038</data>
            <data key="level">KNOWN</data>
            <data key="name2">CKLF-CMTM1</data>
            <data key="proEnd">66588990</data>
            <data key="proStart">66583990</data>
            <data key="start">66586490</data>
            <data key="strand">+</data>
            <data key="type">protein_coding</data>
        </node>
        <node id="12029">
            <data key="SUID">12029</data>
            <data key="shared name">ENSG00000254739</data>
            <data key="name">ENSG00000254739</data>
            <data key="selected">false</data>
            <data key="EnName2">ENSG00000254739</data>
            <data key="Module_Color">34</data>
            <data key="canonicalName">ENSG00000254739</data>
            <data key="chrom">chr11</data>
            <data key="cytoscape.alias.list">[ENSG00000254739]</data>
            <data key="end">529659</data>
            <data key="level">NOVEL</data>
            <data key="name2">RP13-46H24</data>
            <data key="proEnd">531407</data>
            <data key="proStart">526407</data>
            <data key="start">528907</data>
            <data key="strand">+</data>
            <data key="type">antisense</data>
        </node>
        <node id="12028">
            <data key="SUID">12028</data>
            <data key="shared name">ENSG00000254963</data>
            <data key="name">ENSG00000254963</data>
            <data key="selected">false</data>
            <data key="EnName2">ENSG00000254963</data>
            <data key="Module_Color">1241</data>
            <data key="canonicalName">ENSG00000254963</data>
            <data key="chrom">chr11</data>
            <data key="cytoscape.alias.list">[ENSG00000254963]</data>
            <data key="end">74976214</data>
            <data key="level">NOVEL</data>
            <data key="name2">CTD-2562J17</data>
            <data key="proEnd">74977833</data>
            <data key="proStart">74972833</data>
            <data key="start">74975333</data>
            <data key="strand">+</data>
            <data key="type">antisense</data>
        </node>
        <node id="12027">
            <data key="SUID">12027</data>
            <data key="shared name">ENSG00000254429</data>
            <data key="name">ENSG00000254429</data>
            <data key="selected">false</data>
            <data key="EnName2">ENSG00000254429</data>
            <data key="Module_Color">1241</data>
            <data key="canonicalName">ENSG00000254429</data>
            <data key="chrom">chr11</data>
            <data key="cytoscape.alias.list">[ENSG00000254429]</data>
            <data key="end">74972069</data>
            <data key="level">NOVEL</data>
            <data key="name2">CTD-2562J17</data>
            <data key="proEnd">74973671</data>
            <data key="proStart">74968671</data>
            <data key="start">74971171</data>
            <data key="strand">+</data>
            <data key="type">antisense</data>
        </node>
        <node id="12026">
            <data key="SUID">12026</data>
            <data key="shared name">ENSG00000187955</data>
            <data key="name">ENSG00000187955</data>
            <data key="selected">false</data>
            <data key="EnName2">ENSG00000187955</data>
            <data key="Module_Color">1242</data>
            <data key="canonicalName">ENSG00000187955</data>
            <data key="chrom">chr8</data>
            <data key="cytoscape.alias.list">[ENSG00000187955]</data>
            <data key="end">121384275</data>
            <data key="level">KNOWN</data>
            <data key="name2">COL14A1</data>
            <data key="proEnd">121074519</data>
            <data key="proStart">121069519</data>
            <data key="start">121072019</data>
            <data key="strand">+</data>
            <data key="type">protein_coding</data>
        </node>
        <node id="12025">
            <data key="SUID">12025</data>
            <data key="shared name">ENSG00000254343</data>
            <data key="name">ENSG00000254343</data>
            <data key="selected">false</data>
            <data key="EnName2">ENSG00000254343</data>
            <data key="Module_Color">1242</data>
            <data key="canonicalName">ENSG00000254343</data>
            <data key="chrom">chr8</data>
            <data key="cytoscape.alias.list">[ENSG00000254343]</data>
            <data key="end">121068440</data>
            <data key="level">NOVEL</data>
            <data key="name2">RP11-760H22</data>
            <data key="proEnd">121066919</data>
            <data key="proStart">121061919</data>
            <data key="start">121064419</data>
            <data key="strand">+</data>
            <data key="type">lincRNA</data>
        </node>
        <node id="12024">
            <data key="SUID">12024</data>
            <data key="shared name">ENSG00000272456</data>
            <data key="name">ENSG00000272456</data>
            <data key="selected">false</data>
            <data key="EnName2">ENSG00000272456</data>
            <data key="Module_Color">1183</data>
            <data key="canonicalName">ENSG00000272456</data>
            <data key="chrom">chr8</data>
            <data key="cytoscape.alias.list">[ENSG00000272456]</data>
            <data key="end">135736192</data>
            <data key="level">NOVEL</data>
            <data key="name2">CTD-2342N23</data>
            <data key="proEnd">135737690</data>
            <data key="proStart">135732690</data>
            <data key="start">135735190</data>
            <data key="strand">+</data>
            <data key="type">lincRNA</data>
        </node>
        <node id="12023">
            <data key="SUID">12023</data>
            <data key="shared name">ENSG00000253710</data>
            <data key="name">ENSG00000253710</data>
            <data key="selected">false</data>
            <data key="EnName2">ENSG00000253710</data>
            <data key="Module_Color">964</data>
            <data key="canonicalName">ENSG00000253710</data>
            <data key="chrom">chr13</data>
            <data key="cytoscape.alias.list">[ENSG00000253710]</data>
            <data key="end">52603800</data>
            <data key="level">KNOWN</data>
            <data key="name2">ALG11</data>
            <data key="proEnd">52589034</data>
            <data key="proStart">52584034</data>
            <data key="start">52586534</data>
            <data key="strand">+</data>
            <data key="type">protein_coding</data>
        </node>
        <node id="12022">
            <data key="SUID">12022</data>
            <data key="shared name">ENSG00000266799</data>
            <data key="name">ENSG00000266799</data>
            <data key="selected">false</data>
            <data key="EnName2">ENSG00000266799</data>
            <data key="Module_Color">148</data>
            <data key="canonicalName">ENSG00000266799</data>
            <data key="chrom">chr8</data>
            <data key="cytoscape.alias.list">[ENSG00000266799]</data>
            <data key="end">103745947</data>
            <data key="level">NOVEL</data>
            <data key="name2">AP003356</data>
            <data key="proEnd">103748447</data>
            <data key="proStart">103743447</data>
            <data key="start">103745863</data>
            <data key="strand">-</data>
            <data key="type">miRNA</data>
        </node>
        <node id="12021">
            <data key="SUID">12021</data>
            <data key="shared name">ENSG00000253352</data>
            <data key="name">ENSG00000253352</data>
            <data key="selected">false</data>
            <data key="EnName2">ENSG00000253352</data>
            <data key="Module_Color">399</data>
            <data key="canonicalName">ENSG00000253352</data>
            <data key="chrom">chr22</data>
            <data key="cytoscape.alias.list">[ENSG00000253352]</data>
            <data key="end">31375381</data>
            <data key="level">KNOWN</data>
            <data key="name2">TUG1</data>
            <data key="proEnd">31369163</data>
            <data key="proStart">31364163</data>
            <data key="start">31366663</data>
            <data key="strand">+</data>
            <data key="type">antisense</data>
        </node>
        <node id="12020">
            <data key="SUID">12020</data>
            <data key="shared name">ENSG00000254236</data>
            <data key="name">ENSG00000254236</data>
            <data key="selected">false</data>
            <data key="EnName2">ENSG00000254236</data>
            <data key="Module_Color">148</data>
            <data key="canonicalName">ENSG00000254236</data>
            <data key="chrom">chr8</data>
            <data key="cytoscape.alias.list">[ENSG00000254236]</data>
            <data key="end">104033656</data>
            <data key="level">NOVEL</data>
            <data key="name2">KB-1639H6</data>
            <data key="proEnd">104036156</data>
            <data key="proStart">104031156</data>
            <data key="start">104032415</data>
            <data key="strand">-</data>
            <data key="type">antisense</data>
        </node>
        <node id="12019">
            <data key="SUID">12019</data>
            <data key="shared name">ENSG00000253263</data>
            <data key="name">ENSG00000253263</data>
            <data key="selected">false</data>
            <data key="EnName2">ENSG00000253263</data>
            <data key="Module_Color">148</data>
            <data key="canonicalName">ENSG00000253263</data>
            <data key="chrom">chr8</data>
            <data key="cytoscape.alias.list">[ENSG00000253263]</data>
            <data key="end">103905836</data>
            <data key="level">NOVEL</data>
            <data key="name2">KB-1507C5</data>
            <data key="proEnd">103906604</data>
            <data key="proStart">103901604</data>
            <data key="start">103904104</data>
            <data key="strand">+</data>
            <data key="type">sense_intronic</data>
        </node>
        <node id="12018">
            <data key="SUID">12018</data>
            <data key="shared name">ENSG00000155097</data>
            <data key="name">ENSG00000155097</data>
            <data key="selected">false</data>
            <data key="EnName2">ENSG00000155097</data>
            <data key="Module_Color">148</data>
            <data key="canonicalName">ENSG00000155097</data>
            <data key="chrom">chr8</data>
            <data key="cytoscape.alias.list">[ENSG00000155097]</data>
            <data key="end">104085279</data>
            <data key="level">KNOWN</data>
            <data key="name2">ATP6V1C1</data>
            <data key="proEnd">104035791</data>
            <data key="proStart">104030791</data>
            <data key="start">104033291</data>
            <data key="strand">+</data>
            <data key="type">protein_coding</data>
        </node>
        <node id="12017">
            <data key="SUID">12017</data>
            <data key="shared name">ENSG00000155096</data>
            <data key="name">ENSG00000155096</data>
            <data key="selected">false</data>
            <data key="EnName2">ENSG00000155096</data>
            <data key="Module_Color">148</data>
            <data key="canonicalName">ENSG00000155096</data>
            <data key="chrom">chr8</data>
            <data key="cytoscape.alias.list">[ENSG00000155096]</data>
            <data key="end">103906092</data>
            <data key="level">KNOWN</data>
            <data key="name2">AZIN1</data>
            <data key="proEnd">103908592</data>
            <data key="proStart">103903592</data>
            <data key="start">103838585</data>
            <data key="strand">-</data>
            <data key="type">protein_coding</data>
        </node>
        <node id="12016">
            <data key="SUID">12016</data>
            <data key="shared name">ENSG00000267052</data>
            <data key="name">ENSG00000267052</data>
            <data key="selected">false</data>
            <data key="EnName2">ENSG00000267052</data>
            <data key="Module_Color">169</data>
            <data key="canonicalName">ENSG00000267052</data>
            <data key="chrom">chr7</data>
            <data key="cytoscape.alias.list">[ENSG00000267052]</data>
            <data key="end">106239354</data>
            <data key="level">NOVEL</data>
            <data key="name2">CTB-30L5</data>
            <data key="proEnd">106241854</data>
            <data key="proStart">106236854</data>
            <data key="start">106211393</data>
            <data key="strand">-</data>
            <data key="type">lincRNA</data>
        </node>
        <node id="12015">
            <data key="SUID">12015</data>
            <data key="shared name">ENSG00000254219</data>
            <data key="name">ENSG00000254219</data>
            <data key="selected">false</data>
            <data key="EnName2">ENSG00000254219</data>
            <data key="Module_Color">388</data>
            <data key="canonicalName">ENSG00000254219</data>
            <data key="chrom">chr8</data>
            <data key="cytoscape.alias.list">[ENSG00000254219]</data>
            <data key="end">92056990</data>
            <data key="level">NOVEL</data>
            <data key="name2">GS1-251I9</data>
            <data key="proEnd">92059490</data>
            <data key="proStart">92054490</data>
            <data key="start">92054918</data>
            <data key="strand">-</data>
            <data key="type">processed_transcript</data>
        </node>
        <node id="12014">
            <data key="SUID">12014</data>
            <data key="shared name">ENSG00000253358</data>
            <data key="name">ENSG00000253358</data>
            <data key="selected">false</data>
            <data key="EnName2">ENSG00000253358</data>
            <data key="Module_Color">388</data>
            <data key="canonicalName">ENSG00000253358</data>
            <data key="chrom">chr8</data>
            <data key="cytoscape.alias.list">[ENSG00000253358]</data>
            <data key="end">92030883</data>
            <data key="level">NOVEL</data>
            <data key="name2">GS1-251I9</data>
            <data key="proEnd">92031316</data>
            <data key="proStart">92026316</data>
            <data key="start">92028816</data>
            <data key="strand">+</data>
            <data key="type">antisense</data>
        </node>
        <node id="12013">
            <data key="SUID">12013</data>
            <data key="shared name">ENSG00000264578</data>
            <data key="name">ENSG00000264578</data>
            <data key="selected">false</data>
            <data key="EnName2">ENSG00000264578</data>
            <data key="Module_Color">1243</data>
            <data key="canonicalName">ENSG00000264578</data>
            <data key="chrom">chr8</data>
            <data key="cytoscape.alias.list">[ENSG00000264578]</data>
            <data key="end">41479021</data>
            <data key="level">NOVEL</data>
            <data key="name2">RP11-360L9</data>
            <data key="proEnd">41481521</data>
            <data key="proStart">41476521</data>
            <data key="start">41467211</data>
            <data key="strand">-</data>
            <data key="type">antisense</data>
        </node>
        <node id="12012">
            <data key="SUID">12012</data>
            <data key="shared name">ENSG00000253174</data>
            <data key="name">ENSG00000253174</data>
            <data key="selected">false</data>
            <data key="EnName2">ENSG00000253174</data>
            <data key="Module_Color">1243</data>
            <data key="canonicalName">ENSG00000253174</data>
            <data key="chrom">chr8</data>
            <data key="cytoscape.alias.list">[ENSG00000253174]</data>
            <data key="end">41402563</data>
            <data key="level">NOVEL</data>
            <data key="name2">RP11-360L9</data>
            <data key="proEnd">41405063</data>
            <data key="proStart">41400063</data>
            <data key="start">41397900</data>
            <data key="strand">-</data>
            <data key="type">antisense</data>
        </node>
        <node id="12011">
            <data key="SUID">12011</data>
            <data key="shared name">ENSG00000164961</data>
            <data key="name">ENSG00000164961</data>
            <data key="selected">false</data>
            <data key="EnName2">ENSG00000164961</data>
            <data key="Module_Color">496</data>
            <data key="canonicalName">ENSG00000164961</data>
            <data key="chrom">chr8</data>
            <data key="cytoscape.alias.list">[ENSG00000164961]</data>
            <data key="end">126104082</data>
            <data key="level">KNOWN</data>
            <data key="name2">KIAA0196</data>
            <data key="proEnd">126106582</data>
            <data key="proStart">126101582</data>
            <data key="start">126036502</data>
            <data key="strand">-</data>
            <data key="type">protein_coding</data>
        </node>
        <node id="12010">
            <data key="SUID">12010</data>
            <data key="shared name">ENSG00000156831</data>
            <data key="name">ENSG00000156831</data>
            <data key="selected">false</data>
            <data key="EnName2">ENSG00000156831</data>
            <data key="Module_Color">496</data>
            <data key="canonicalName">ENSG00000156831</data>
            <data key="chrom">chr8</data>
            <data key="cytoscape.alias.list">[ENSG00000156831]</data>
            <data key="end">126379362</data>
            <data key="level">KNOWN</data>
            <data key="name2">NSMCE2</data>
            <data key="proEnd">126106421</data>
            <data key="proStart">126101421</data>
            <data key="start">126103921</data>
            <data key="strand">+</data>
            <data key="type">protein_coding</data>
        </node>
        <node id="12009">
            <data key="SUID">12009</data>
            <data key="shared name">ENSG00000253167</data>
            <data key="name">ENSG00000253167</data>
            <data key="selected">false</data>
            <data key="EnName2">ENSG00000253167</data>
            <data key="Module_Color">496</data>
            <data key="canonicalName">ENSG00000253167</data>
            <data key="chrom">chr8</data>
            <data key="cytoscape.alias.list">[ENSG00000253167]</data>
            <data key="end">126057231</data>
            <data key="level">NOVEL</data>
            <data key="name2">KIAA0196-AS1</data>
            <data key="proEnd">126055426</data>
            <data key="proStart">126050426</data>
            <data key="start">126052926</data>
            <data key="strand">+</data>
            <data key="type">antisense</data>
        </node>
        <node id="12008">
            <data key="SUID">12008</data>
            <data key="shared name">ENSG00000253069</data>
            <data key="name">ENSG00000253069</data>
            <data key="selected">false</data>
            <data key="EnName2">ENSG00000253069</data>
            <data key="Module_Color">733</data>
            <data key="canonicalName">ENSG00000253069</data>
            <data key="chrom">chr4</data>
            <data key="cytoscape.alias.list">[ENSG00000253069]</data>
            <data key="end">123748245</data>
            <data key="level">NOVEL</data>
            <data key="name2">AC021205</data>
            <data key="proEnd">123750669</data>
            <data key="proStart">123745669</data>
            <data key="start">123748169</data>
            <data key="strand">+</data>
            <data key="type">miRNA</data>
        </node>
        <node id="12007">
            <data key="SUID">12007</data>
            <data key="shared name">ENSG00000229380</data>
            <data key="name">ENSG00000229380</data>
            <data key="selected">false</data>
            <data key="EnName2">ENSG00000229380</data>
            <data key="Module_Color">500</data>
            <data key="canonicalName">ENSG00000229380</data>
            <data key="chrom">chr7</data>
            <data key="cytoscape.alias.list">[ENSG00000229380]</data>
            <data key="end">605256</data>
            <data key="level">NOVEL</data>
            <data key="name2">AC147651</data>
            <data key="proEnd">604095</data>
            <data key="proStart">599095</data>
            <data key="start">601595</data>
            <data key="strand">+</data>
            <data key="type">antisense</data>
        </node>
        <node id="12006">
            <data key="SUID">12006</data>
            <data key="shared name">ENSG00000272525</data>
            <data key="name">ENSG00000272525</data>
            <data key="selected">false</data>
            <data key="EnName2">ENSG00000272525</data>
            <data key="Module_Color">532</data>
            <data key="canonicalName">ENSG00000272525</data>
            <data key="chrom">chr5</data>
            <data key="cytoscape.alias.list">[ENSG00000272525]</data>
            <data key="end">72794118</data>
            <data key="level">NOVEL</data>
            <data key="name2">RP11-79P5</data>
            <data key="proEnd">72796618</data>
            <data key="proStart">72791618</data>
            <data key="start">72793375</data>
            <data key="strand">-</data>
            <data key="type">lincRNA</data>
        </node>
        <node id="12005">
            <data key="SUID">12005</data>
            <data key="shared name">ENSG00000251396</data>
            <data key="name">ENSG00000251396</data>
            <data key="selected">false</data>
            <data key="EnName2">ENSG00000251396</data>
            <data key="Module_Color">598</data>
            <data key="canonicalName">ENSG00000251396</data>
            <data key="chrom">chr8</data>
            <data key="cytoscape.alias.list">[ENSG00000251396]</data>
            <data key="end">61429354</data>
            <data key="level">NOVEL</data>
            <data key="name2">RP11-163N6</data>
            <data key="proEnd">61431854</data>
            <data key="proStart">61426854</data>
            <data key="start">61297147</data>
            <data key="strand">-</data>
            <data key="type">lincRNA</data>
        </node>
        <node id="12004">
            <data key="SUID">12004</data>
            <data key="shared name">ENSG00000266485</data>
            <data key="name">ENSG00000266485</data>
            <data key="selected">false</data>
            <data key="EnName2">ENSG00000266485</data>
            <data key="Module_Color">1244</data>
            <data key="canonicalName">ENSG00000266485</data>
            <data key="chrom">chr6</data>
            <data key="cytoscape.alias.list">[ENSG00000266485]</data>
            <data key="end">112683141</data>
            <data key="level">NOVEL</data>
            <data key="name2">AL365214</data>
            <data key="proEnd">112685641</data>
            <data key="proStart">112680641</data>
            <data key="start">112683050</data>
            <data key="strand">-</data>
            <data key="type">miRNA</data>
        </node>
        <node id="12003">
            <data key="SUID">12003</data>
            <data key="shared name">ENSG00000251258</data>
            <data key="name">ENSG00000251258</data>
            <data key="selected">false</data>
            <data key="EnName2">ENSG00000251258</data>
            <data key="Module_Color">1244</data>
            <data key="canonicalName">ENSG00000251258</data>
            <data key="chrom">chr6</data>
            <data key="cytoscape.alias.list">[ENSG00000251258]</data>
            <data key="end">112672498</data>
            <data key="level">KNOWN</data>
            <data key="name2">RFPL4B</data>
            <data key="proEnd">112671032</data>
            <data key="proStart">112666032</data>
            <data key="start">112668532</data>
            <data key="strand">+</data>
            <data key="type">protein_coding</data>
        </node>
        <node id="12002">
            <data key="SUID">12002</data>
            <data key="shared name">ENSG00000167085</data>
            <data key="name">ENSG00000167085</data>
            <data key="selected">false</data>
            <data key="EnName2">ENSG00000167085</data>
            <data key="Module_Color">1245</data>
            <data key="canonicalName">ENSG00000167085</data>
            <data key="chrom">chr17</data>
            <data key="cytoscape.alias.list">[ENSG00000167085]</data>
            <data key="end">47492246</data>
            <data key="level">KNOWN</data>
            <data key="name2">PHB</data>
            <data key="proEnd">47494746</data>
            <data key="proStart">47489746</data>
            <data key="start">47481414</data>
            <data key="strand">-</data>
            <data key="type">protein_coding</data>
        </node>
        <node id="12001">
            <data key="SUID">12001</data>
            <data key="shared name">ENSG00000250186</data>
            <data key="name">ENSG00000250186</data>
            <data key="selected">false</data>
            <data key="EnName2">ENSG00000250186</data>
            <data key="Module_Color">1245</data>
            <data key="canonicalName">ENSG00000250186</data>
            <data key="chrom">chr17</data>
            <data key="cytoscape.alias.list">[ENSG00000250186]</data>
            <data key="end">47482559</data>
            <data key="level">NOVEL</data>
            <data key="name2">RP11-1079K10</data>
            <data key="proEnd">47483943</data>
            <data key="proStart">47478943</data>
            <data key="start">47481443</data>
            <data key="strand">+</data>
            <data key="type">antisense</data>
        </node>
        <node id="12000">
            <data key="SUID">12000</data>
            <data key="shared name">ENSG00000232455</data>
            <data key="name">ENSG00000232455</data>
            <data key="selected">false</data>
            <data key="EnName2">ENSG00000232455</data>
            <data key="Module_Color">1246</data>
            <data key="canonicalName">ENSG00000232455</data>
            <data key="chrom">chr3</data>
            <data key="cytoscape.alias.list">[ENSG00000232455]</data>
            <data key="end">45551037</data>
            <data key="level">NOVEL</data>
            <data key="name2">LARS2-AS1</data>
            <data key="proEnd">45553537</data>
            <data key="proStart">45548537</data>
            <data key="start">45525466</data>
            <data key="strand">-</data>
            <data key="type">antisense</data>
        </node>
        <node id="11999">
            <data key="SUID">11999</data>
            <data key="shared name">ENSG00000249992</data>
            <data key="name">ENSG00000249992</data>
            <data key="selected">false</data>
            <data key="EnName2">ENSG00000249992</data>
            <data key="Module_Color">1246</data>
            <data key="canonicalName">ENSG00000249992</data>
            <data key="chrom">chr3</data>
            <data key="cytoscape.alias.list">[ENSG00000249992]</data>
            <data key="end">45267770</data>
            <data key="level">KNOWN</data>
            <data key="name2">TMEM158</data>
            <data key="proEnd">45270270</data>
            <data key="proStart">45265270</data>
            <data key="start">45265958</data>
            <data key="strand">-</data>
            <data key="type">protein_coding</data>
        </node>
        <node id="11998">
            <data key="SUID">11998</data>
            <data key="shared name">ENSG00000249751</data>
            <data key="name">ENSG00000249751</data>
            <data key="selected">false</data>
            <data key="EnName2">ENSG00000249751</data>
            <data key="Module_Color">965</data>
            <data key="canonicalName">ENSG00000249751</data>
            <data key="chrom">chr5</data>
            <data key="cytoscape.alias.list">[ENSG00000249751]</data>
            <data key="end">138842328</data>
            <data key="level">KNOWN</data>
            <data key="name2">ECSCR</data>
            <data key="proEnd">138844828</data>
            <data key="proStart">138839828</data>
            <data key="start">138784245</data>
            <data key="strand">-</data>
            <data key="type">protein_coding</data>
        </node>
        <node id="11997">
            <data key="SUID">11997</data>
            <data key="shared name">ENSG00000249641</data>
            <data key="name">ENSG00000249641</data>
            <data key="selected">false</data>
            <data key="EnName2">ENSG00000249641</data>
            <data key="Module_Color">966</data>
            <data key="canonicalName">ENSG00000249641</data>
            <data key="chrom">chr12</data>
            <data key="cytoscape.alias.list">[ENSG00000249641]</data>
            <data key="end">54333427</data>
            <data key="level">KNOWN</data>
            <data key="name2">HOXC-AS5</data>
            <data key="proEnd">54335927</data>
            <data key="proStart">54330927</data>
            <data key="start">54329112</data>
            <data key="strand">-</data>
            <data key="type">antisense</data>
        </node>
        <node id="11996">
            <data key="SUID">11996</data>
            <data key="shared name">ENSG00000256001</data>
            <data key="name">ENSG00000256001</data>
            <data key="selected">false</data>
            <data key="EnName2">ENSG00000256001</data>
            <data key="Module_Color">1247</data>
            <data key="canonicalName">ENSG00000256001</data>
            <data key="chrom">chr12</data>
            <data key="cytoscape.alias.list">[ENSG00000256001]</data>
            <data key="end">127631077</data>
            <data key="level">NOVEL</data>
            <data key="name2">RP11-575F12</data>
            <data key="proEnd">127633577</data>
            <data key="proStart">127628577</data>
            <data key="start">127629617</data>
            <data key="strand">-</data>
            <data key="type">lincRNA</data>
        </node>
        <node id="11995">
            <data key="SUID">11995</data>
            <data key="shared name">ENSG00000249345</data>
            <data key="name">ENSG00000249345</data>
            <data key="selected">false</data>
            <data key="EnName2">ENSG00000249345</data>
            <data key="Module_Color">1247</data>
            <data key="canonicalName">ENSG00000249345</data>
            <data key="chrom">chr12</data>
            <data key="cytoscape.alias.list">[ENSG00000249345]</data>
            <data key="end">127544946</data>
            <data key="level">NOVEL</data>
            <data key="name2">RP11-575F12</data>
            <data key="proEnd">127547446</data>
            <data key="proStart">127542446</data>
            <data key="start">127399766</data>
            <data key="strand">-</data>
            <data key="type">lincRNA</data>
        </node>
        <node id="11994">
            <data key="SUID">11994</data>
            <data key="shared name">ENSG00000214955</data>
            <data key="name">ENSG00000214955</data>
            <data key="selected">false</data>
            <data key="EnName2">ENSG00000214955</data>
            <data key="Module_Color">1248</data>
            <data key="canonicalName">ENSG00000214955</data>
            <data key="chrom">chr21</data>
            <data key="cytoscape.alias.list">[ENSG00000214955]</data>
            <data key="end">35697334</data>
            <data key="level">NOVEL</data>
            <data key="name2">AP000318</data>
            <data key="proEnd">35579856</data>
            <data key="proStart">35574856</data>
            <data key="start">35577356</data>
            <data key="strand">+</data>
            <data key="type">lincRNA</data>
        </node>
        <node id="11993">
            <data key="SUID">11993</data>
            <data key="shared name">ENSG00000249209</data>
            <data key="name">ENSG00000249209</data>
            <data key="selected">false</data>
            <data key="EnName2">ENSG00000249209</data>
            <data key="Module_Color">1248</data>
            <data key="canonicalName">ENSG00000249209</data>
            <data key="chrom">chr21</data>
            <data key="cytoscape.alias.list">[ENSG00000249209]</data>
            <data key="end">35284635</data>
            <data key="level">PUTATIVE</data>
            <data key="name2">AP000304</data>
            <data key="proEnd">35287135</data>
            <data key="proStart">35282135</data>
            <data key="start">34956993</data>
            <data key="strand">-</data>
            <data key="type">protein_coding</data>
        </node>
        <node id="11992">
            <data key="SUID">11992</data>
            <data key="shared name">ENSG00000260774</data>
            <data key="name">ENSG00000260774</data>
            <data key="selected">false</data>
            <data key="EnName2">ENSG00000260774</data>
            <data key="Module_Color">497</data>
            <data key="canonicalName">ENSG00000260774</data>
            <data key="chrom">chr5</data>
            <data key="cytoscape.alias.list">[ENSG00000260774]</data>
            <data key="end">217394</data>
            <data key="level">NOVEL</data>
            <data key="name2">CTD-2083E4</data>
            <data key="proEnd">219894</data>
            <data key="proStart">214894</data>
            <data key="start">214013</data>
            <data key="strand">-</data>
            <data key="type">processed_transcript</data>
        </node>
        <node id="11991">
            <data key="SUID">11991</data>
            <data key="shared name">ENSG00000246863</data>
            <data key="name">ENSG00000246863</data>
            <data key="selected">false</data>
            <data key="EnName2">ENSG00000246863</data>
            <data key="Module_Color">967</data>
            <data key="canonicalName">ENSG00000246863</data>
            <data key="chrom">chr15</data>
            <data key="cytoscape.alias.list">[ENSG00000246863]</data>
            <data key="end">40218081</data>
            <data key="level">NOVEL</data>
            <data key="name2">RP11-325N19</data>
            <data key="proEnd">40215743</data>
            <data key="proStart">40210743</data>
            <data key="start">40213243</data>
            <data key="strand">+</data>
            <data key="type">lincRNA</data>
        </node>
        <node id="11990">
            <data key="SUID">11990</data>
            <data key="shared name">ENSG00000254180</data>
            <data key="name">ENSG00000254180</data>
            <data key="selected">false</data>
            <data key="EnName2">ENSG00000254180</data>
            <data key="Module_Color">388</data>
            <data key="canonicalName">ENSG00000254180</data>
            <data key="chrom">chr8</data>
            <data key="cytoscape.alias.list">[ENSG00000254180]</data>
            <data key="end">91632298</data>
            <data key="level">NOVEL</data>
            <data key="name2">AB015752</data>
            <data key="proEnd">91634798</data>
            <data key="proStart">91629798</data>
            <data key="start">91546839</data>
            <data key="strand">-</data>
            <data key="type">processed_transcript</data>
        </node>
        <node id="11989">
            <data key="SUID">11989</data>
            <data key="shared name">ENSG00000246523</data>
            <data key="name">ENSG00000246523</data>
            <data key="selected">false</data>
            <data key="EnName2">ENSG00000246523</data>
            <data key="Module_Color">23</data>
            <data key="canonicalName">ENSG00000246523</data>
            <data key="chrom">chr11</data>
            <data key="cytoscape.alias.list">[ENSG00000246523]</data>
            <data key="end">86712001</data>
            <data key="level">NOVEL</data>
            <data key="name2">RP11-736K20</data>
            <data key="proEnd">86669161</data>
            <data key="proStart">86664161</data>
            <data key="start">86666661</data>
            <data key="strand">+</data>
            <data key="type">lincRNA</data>
        </node>
        <node id="11988">
            <data key="SUID">11988</data>
            <data key="shared name">ENSG00000246273</data>
            <data key="name">ENSG00000246273</data>
            <data key="selected">false</data>
            <data key="EnName2">ENSG00000246273</data>
            <data key="Module_Color">968</data>
            <data key="canonicalName">ENSG00000246273</data>
            <data key="chrom">chr11</data>
            <data key="cytoscape.alias.list">[ENSG00000246273]</data>
            <data key="end">9832866</data>
            <data key="level">NOVEL</data>
            <data key="name2">SBF2-AS1</data>
            <data key="proEnd">9782339</data>
            <data key="proStart">9777339</data>
            <data key="start">9779839</data>
            <data key="strand">+</data>
            <data key="type">antisense</data>
        </node>
        <node id="11987">
            <data key="SUID">11987</data>
            <data key="shared name">ENSG00000245904</data>
            <data key="name">ENSG00000245904</data>
            <data key="selected">false</data>
            <data key="EnName2">ENSG00000245904</data>
            <data key="Module_Color">495</data>
            <data key="canonicalName">ENSG00000245904</data>
            <data key="chrom">chr12</data>
            <data key="cytoscape.alias.list">[ENSG00000245904]</data>
            <data key="end">92583436</data>
            <data key="level">NOVEL</data>
            <data key="name2">RP11-796E2</data>
            <data key="proEnd">92541849</data>
            <data key="proStart">92536849</data>
            <data key="start">92539349</data>
            <data key="strand">+</data>
            <data key="type">antisense</data>
        </node>
        <node id="11986">
            <data key="SUID">11986</data>
            <data key="shared name">ENSG00000245694</data>
            <data key="name">ENSG00000245694</data>
            <data key="selected">false</data>
            <data key="EnName2">ENSG00000245694</data>
            <data key="Module_Color">969</data>
            <data key="canonicalName">ENSG00000245694</data>
            <data key="chrom">chr16</data>
            <data key="cytoscape.alias.list">[ENSG00000245694]</data>
            <data key="end">54963101</data>
            <data key="level">KNOWN</data>
            <data key="name2">CRNDE</data>
            <data key="proEnd">54965601</data>
            <data key="proStart">54960601</data>
            <data key="start">54952775</data>
            <data key="strand">-</data>
            <data key="type">lincRNA</data>
        </node>
        <node id="11985">
            <data key="SUID">11985</data>
            <data key="shared name">ENSG00000133805</data>
            <data key="name">ENSG00000133805</data>
            <data key="selected">false</data>
            <data key="EnName2">ENSG00000133805</data>
            <data key="Module_Color">968</data>
            <data key="canonicalName">ENSG00000133805</data>
            <data key="chrom">chr11</data>
            <data key="cytoscape.alias.list">[ENSG00000133805]</data>
            <data key="end">10529126</data>
            <data key="level">KNOWN</data>
            <data key="name2">AMPD3</data>
            <data key="proEnd">10332360</data>
            <data key="proStart">10327360</data>
            <data key="start">10329860</data>
            <data key="strand">+</data>
            <data key="type">protein_coding</data>
        </node>
        <node id="11984">
            <data key="SUID">11984</data>
            <data key="shared name">ENSG00000245522</data>
            <data key="name">ENSG00000245522</data>
            <data key="selected">false</data>
            <data key="EnName2">ENSG00000245522</data>
            <data key="Module_Color">968</data>
            <data key="canonicalName">ENSG00000245522</data>
            <data key="chrom">chr11</data>
            <data key="cytoscape.alias.list">[ENSG00000245522]</data>
            <data key="end">9781080</data>
            <data key="level">NOVEL</data>
            <data key="name2">RP11-540A21</data>
            <data key="proEnd">9783580</data>
            <data key="proStart">9778580</data>
            <data key="start">9776317</data>
            <data key="strand">-</data>
            <data key="type">lincRNA</data>
        </node>
        <node id="11983">
            <data key="SUID">11983</data>
            <data key="shared name">ENSG00000244998</data>
            <data key="name">ENSG00000244998</data>
            <data key="selected">false</data>
            <data key="EnName2">ENSG00000244998</data>
            <data key="Module_Color">970</data>
            <data key="canonicalName">ENSG00000244998</data>
            <data key="chrom">chr8</data>
            <data key="cytoscape.alias.list">[ENSG00000244998]</data>
            <data key="end">142402674</data>
            <data key="level">NOVEL</data>
            <data key="name2">CTD-3064M3</data>
            <data key="proEnd">142405174</data>
            <data key="proStart">142400174</data>
            <data key="start">142400039</data>
            <data key="strand">-</data>
            <data key="type">antisense</data>
        </node>
        <node id="11982">
            <data key="SUID">11982</data>
            <data key="shared name">ENSG00000244509</data>
            <data key="name">ENSG00000244509</data>
            <data key="selected">false</data>
            <data key="EnName2">ENSG00000244509</data>
            <data key="Module_Color">971</data>
            <data key="canonicalName">ENSG00000244509</data>
            <data key="chrom">chr22</data>
            <data key="cytoscape.alias.list">[ENSG00000244509]</data>
            <data key="end">39416357</data>
            <data key="level">KNOWN</data>
            <data key="name2">APOBEC3C</data>
            <data key="proEnd">39412588</data>
            <data key="proStart">39407588</data>
            <data key="start">39410088</data>
            <data key="strand">+</data>
            <data key="type">protein_coding</data>
        </node>
        <node id="11981">
            <data key="SUID">11981</data>
            <data key="shared name">ENSG00000265587</data>
            <data key="name">ENSG00000265587</data>
            <data key="selected">false</data>
            <data key="EnName2">ENSG00000265587</data>
            <data key="Module_Color">736</data>
            <data key="canonicalName">ENSG00000265587</data>
            <data key="chrom">chr11</data>
            <data key="cytoscape.alias.list">[ENSG00000265587]</data>
            <data key="end">1785255</data>
            <data key="level">NOVEL</data>
            <data key="name2">AC068580</data>
            <data key="proEnd">1787661</data>
            <data key="proStart">1782661</data>
            <data key="start">1785161</data>
            <data key="strand">+</data>
            <data key="type">miRNA</data>
        </node>
        <node id="11980">
            <data key="SUID">11980</data>
            <data key="shared name">ENSG00000100298</data>
            <data key="name">ENSG00000100298</data>
            <data key="selected">false</data>
            <data key="EnName2">ENSG00000100298</data>
            <data key="Module_Color">971</data>
            <data key="canonicalName">ENSG00000100298</data>
            <data key="chrom">chr22</data>
            <data key="cytoscape.alias.list">[ENSG00000100298]</data>
            <data key="end">39500072</data>
            <data key="level">KNOWN</data>
            <data key="name2">APOBEC3H</data>
            <data key="proEnd">39495729</data>
            <data key="proStart">39490729</data>
            <data key="start">39493229</data>
            <data key="strand">+</data>
            <data key="type">protein_coding</data>
        </node>
        <node id="11979">
            <data key="SUID">11979</data>
            <data key="shared name">ENSG00000243811</data>
            <data key="name">ENSG00000243811</data>
            <data key="selected">false</data>
            <data key="EnName2">ENSG00000243811</data>
            <data key="Module_Color">971</data>
            <data key="canonicalName">ENSG00000243811</data>
            <data key="chrom">chr22</data>
            <data key="cytoscape.alias.list">[ENSG00000243811]</data>
            <data key="end">39429281</data>
            <data key="level">KNOWN</data>
            <data key="name2">APOBEC3D</data>
            <data key="proEnd">39412868</data>
            <data key="proStart">39407868</data>
            <data key="start">39410368</data>
            <data key="strand">+</data>
            <data key="type">protein_coding</data>
        </node>
        <node id="11978">
            <data key="SUID">11978</data>
            <data key="shared name">ENSG00000163636</data>
            <data key="name">ENSG00000163636</data>
            <data key="selected">false</data>
            <data key="EnName2">ENSG00000163636</data>
            <data key="Module_Color">1249</data>
            <data key="canonicalName">ENSG00000163636</data>
            <data key="chrom">chr3</data>
            <data key="cytoscape.alias.list">[ENSG00000163636]</data>
            <data key="end">64009658</data>
            <data key="level">KNOWN</data>
            <data key="name2">PSMD6</data>
            <data key="proEnd">64012158</data>
            <data key="proStart">64007158</data>
            <data key="start">63996225</data>
            <data key="strand">-</data>
            <data key="type">protein_coding</data>
        </node>
        <node id="11977">
            <data key="SUID">11977</data>
            <data key="shared name">ENSG00000243410</data>
            <data key="name">ENSG00000243410</data>
            <data key="selected">false</data>
            <data key="EnName2">ENSG00000243410</data>
            <data key="Module_Color">1249</data>
            <data key="canonicalName">ENSG00000243410</data>
            <data key="chrom">chr3</data>
            <data key="cytoscape.alias.list">[ENSG00000243410]</data>
            <data key="end">64001922</data>
            <data key="level">NOVEL</data>
            <data key="name2">RP11-245J9</data>
            <data key="proEnd">64000140</data>
            <data key="proStart">63995140</data>
            <data key="start">63997640</data>
            <data key="strand">+</data>
            <data key="type">antisense</data>
        </node>
        <node id="11976">
            <data key="SUID">11976</data>
            <data key="shared name">ENSG00000164707</data>
            <data key="name">ENSG00000164707</data>
            <data key="selected">false</data>
            <data key="EnName2">ENSG00000164707</data>
            <data key="Module_Color">392</data>
            <data key="canonicalName">ENSG00000164707</data>
            <data key="chrom">chr7</data>
            <data key="cytoscape.alias.list">[ENSG00000164707]</data>
            <data key="end">135414006</data>
            <data key="level">KNOWN</data>
            <data key="name2">SLC13A4</data>
            <data key="proEnd">135416506</data>
            <data key="proStart">135411506</data>
            <data key="start">135365985</data>
            <data key="strand">-</data>
            <data key="type">protein_coding</data>
        </node>
        <node id="11975">
            <data key="SUID">11975</data>
            <data key="shared name">ENSG00000253965</data>
            <data key="name">ENSG00000253965</data>
            <data key="selected">false</data>
            <data key="EnName2">ENSG00000253965</data>
            <data key="Module_Color">88</data>
            <data key="canonicalName">ENSG00000253965</data>
            <data key="chrom">chr5</data>
            <data key="cytoscape.alias.list">[ENSG00000253965]</data>
            <data key="end">139737379</data>
            <data key="level">NOVEL</data>
            <data key="name2">CTC-329D1</data>
            <data key="proEnd">139739879</data>
            <data key="proStart">139734879</data>
            <data key="start">139728069</data>
            <data key="strand">-</data>
            <data key="type">antisense</data>
        </node>
        <node id="11974">
            <data key="SUID">11974</data>
            <data key="shared name">ENSG00000242028</data>
            <data key="name">ENSG00000242028</data>
            <data key="selected">false</data>
            <data key="EnName2">ENSG00000242028</data>
            <data key="Module_Color">249</data>
            <data key="canonicalName">ENSG00000242028</data>
            <data key="chrom">chr15</data>
            <data key="cytoscape.alias.list">[ENSG00000242028]</data>
            <data key="end">44095241</data>
            <data key="level">KNOWN</data>
            <data key="name2">HYPK</data>
            <data key="proEnd">44090840</data>
            <data key="proStart">44085840</data>
            <data key="start">44088340</data>
            <data key="strand">+</data>
            <data key="type">protein_coding</data>
        </node>
        <node id="11973">
            <data key="SUID">11973</data>
            <data key="shared name">ENSG00000255652</data>
            <data key="name">ENSG00000255652</data>
            <data key="selected">false</data>
            <data key="EnName2">ENSG00000255652</data>
            <data key="Module_Color">171</data>
            <data key="canonicalName">ENSG00000255652</data>
            <data key="chrom">chr12</data>
            <data key="cytoscape.alias.list">[ENSG00000255652]</data>
            <data key="end">34371788</data>
            <data key="level">NOVEL</data>
            <data key="name2">RP11-313F23</data>
            <data key="proEnd">34374288</data>
            <data key="proStart">34369288</data>
            <data key="start">34343972</data>
            <data key="strand">-</data>
            <data key="type">lincRNA</data>
        </node>
        <node id="11972">
            <data key="SUID">11972</data>
            <data key="shared name">ENSG00000241781</data>
            <data key="name">ENSG00000241781</data>
            <data key="selected">false</data>
            <data key="EnName2">ENSG00000241781</data>
            <data key="Module_Color">171</data>
            <data key="canonicalName">ENSG00000241781</data>
            <data key="chrom">chr9</data>
            <data key="cytoscape.alias.list">[ENSG00000241781]</data>
            <data key="end">79186787</data>
            <data key="level">NOVEL</data>
            <data key="name2">AL161626</data>
            <data key="proEnd">79189231</data>
            <data key="proStart">79184231</data>
            <data key="start">79186731</data>
            <data key="strand">+</data>
            <data key="type">miRNA</data>
        </node>
        <node id="11971">
            <data key="SUID">11971</data>
            <data key="shared name">ENSG00000241769</data>
            <data key="name">ENSG00000241769</data>
            <data key="selected">false</data>
            <data key="EnName2">ENSG00000241769</data>
            <data key="Module_Color">734</data>
            <data key="canonicalName">ENSG00000241769</data>
            <data key="chrom">chrX</data>
            <data key="cytoscape.alias.list">[ENSG00000241769]</data>
            <data key="end">148622504</data>
            <data key="level">NOVEL</data>
            <data key="name2">LINC00893</data>
            <data key="proEnd">148625004</data>
            <data key="proStart">148620004</data>
            <data key="start">148609130</data>
            <data key="strand">-</data>
            <data key="type">antisense</data>
        </node>
        <node id="11970">
            <data key="SUID">11970</data>
            <data key="shared name">ENSG00000169902</data>
            <data key="name">ENSG00000169902</data>
            <data key="selected">false</data>
            <data key="EnName2">ENSG00000169902</data>
            <data key="Module_Color">759</data>
            <data key="canonicalName">ENSG00000169902</data>
            <data key="chrom">chr7</data>
            <data key="cytoscape.alias.list">[ENSG00000169902]</data>
            <data key="end">65885530</data>
            <data key="level">KNOWN</data>
            <data key="name2">TPST1</data>
            <data key="proEnd">65672686</data>
            <data key="proStart">65667686</data>
            <data key="start">65670186</data>
            <data key="strand">+</data>
            <data key="type">protein_coding</data>
        </node>
        <node id="11969">
            <data key="SUID">11969</data>
            <data key="shared name">ENSG00000271786</data>
            <data key="name">ENSG00000271786</data>
            <data key="selected">false</data>
            <data key="EnName2">ENSG00000271786</data>
            <data key="Module_Color">1030</data>
            <data key="canonicalName">ENSG00000271786</data>
            <data key="chrom">chr10</data>
            <data key="cytoscape.alias.list">[ENSG00000271786]</data>
            <data key="end">18944123</data>
            <data key="level">PUTATIVE</data>
            <data key="name2">RP11-139J15</data>
            <data key="proEnd">18946623</data>
            <data key="proStart">18941623</data>
            <data key="start">18931405</data>
            <data key="strand">-</data>
            <data key="type">protein_coding</data>
        </node>
        <node id="11968">
            <data key="SUID">11968</data>
            <data key="shared name">ENSG00000273295</data>
            <data key="name">ENSG00000273295</data>
            <data key="selected">false</data>
            <data key="EnName2">ENSG00000273295</data>
            <data key="Module_Color">216</data>
            <data key="canonicalName">ENSG00000273295</data>
            <data key="chrom">chr22</data>
            <data key="cytoscape.alias.list">[ENSG00000273295]</data>
            <data key="end">24249255</data>
            <data key="level">NOVEL</data>
            <data key="name2">AP000350</data>
            <data key="proEnd">24251755</data>
            <data key="proStart">24246755</data>
            <data key="start">24243619</data>
            <data key="strand">-</data>
            <data key="type">lincRNA</data>
        </node>
        <node id="11967">
            <data key="SUID">11967</data>
            <data key="shared name">ENSG00000260331</data>
            <data key="name">ENSG00000260331</data>
            <data key="selected">false</data>
            <data key="EnName2">ENSG00000260331</data>
            <data key="Module_Color">1250</data>
            <data key="canonicalName">ENSG00000260331</data>
            <data key="chrom">chr2</data>
            <data key="cytoscape.alias.list">[ENSG00000260331]</data>
            <data key="end">18729470</data>
            <data key="level">NOVEL</data>
            <data key="name2">RP11-111J6</data>
            <data key="proEnd">18731970</data>
            <data key="proStart">18726970</data>
            <data key="start">18728652</data>
            <data key="strand">-</data>
            <data key="type">lincRNA</data>
        </node>
        <node id="11966">
            <data key="SUID">11966</data>
            <data key="shared name">ENSG00000240857</data>
            <data key="name">ENSG00000240857</data>
            <data key="selected">false</data>
            <data key="EnName2">ENSG00000240857</data>
            <data key="Module_Color">1250</data>
            <data key="canonicalName">ENSG00000240857</data>
            <data key="chrom">chr2</data>
            <data key="cytoscape.alias.list">[ENSG00000240857]</data>
            <data key="end">18741946</data>
            <data key="level">KNOWN</data>
            <data key="name2">RDH14</data>
            <data key="proEnd">18744446</data>
            <data key="proStart">18739446</data>
            <data key="start">18735989</data>
            <data key="strand">-</data>
            <data key="type">protein_coding</data>
        </node>
        <node id="11965">
            <data key="SUID">11965</data>
            <data key="shared name">ENSG00000240063</data>
            <data key="name">ENSG00000240063</data>
            <data key="selected">false</data>
            <data key="EnName2">ENSG00000240063</data>
            <data key="Module_Color">972</data>
            <data key="canonicalName">ENSG00000240063</data>
            <data key="chrom">chr3</data>
            <data key="cytoscape.alias.list">[ENSG00000240063]</data>
            <data key="end">182511182</data>
            <data key="level">NOVEL</data>
            <data key="name2">RP11-225N10</data>
            <data key="proEnd">182513682</data>
            <data key="proStart">182508682</data>
            <data key="start">182501024</data>
            <data key="strand">-</data>
            <data key="type">antisense</data>
        </node>
        <node id="11964">
            <data key="SUID">11964</data>
            <data key="shared name">ENSG00000241084</data>
            <data key="name">ENSG00000241084</data>
            <data key="selected">false</data>
            <data key="EnName2">ENSG00000241084</data>
            <data key="Module_Color">1251</data>
            <data key="canonicalName">ENSG00000241084</data>
            <data key="chrom">chr9</data>
            <data key="cytoscape.alias.list">[ENSG00000241084]</data>
            <data key="end">132023860</data>
            <data key="level">NOVEL</data>
            <data key="name2">RP11-344B5</data>
            <data key="proEnd">132023841</data>
            <data key="proStart">132018841</data>
            <data key="start">132021341</data>
            <data key="strand">+</data>
            <data key="type">lincRNA</data>
        </node>
        <node id="11963">
            <data key="SUID">11963</data>
            <data key="shared name">ENSG00000239353</data>
            <data key="name">ENSG00000239353</data>
            <data key="selected">false</data>
            <data key="EnName2">ENSG00000239353</data>
            <data key="Module_Color">1251</data>
            <data key="canonicalName">ENSG00000239353</data>
            <data key="chrom">chr9</data>
            <data key="cytoscape.alias.list">[ENSG00000239353]</data>
            <data key="end">132275965</data>
            <data key="level">NOVEL</data>
            <data key="name2">RP11-492E3</data>
            <data key="proEnd">132266769</data>
            <data key="proStart">132261769</data>
            <data key="start">132264269</data>
            <data key="strand">+</data>
            <data key="type">lincRNA</data>
        </node>
        <node id="11962">
            <data key="SUID">11962</data>
            <data key="shared name">ENSG00000259053</data>
            <data key="name">ENSG00000259053</data>
            <data key="selected">false</data>
            <data key="EnName2">ENSG00000259053</data>
            <data key="Module_Color">331</data>
            <data key="canonicalName">ENSG00000259053</data>
            <data key="chrom">chr14</data>
            <data key="cytoscape.alias.list">[ENSG00000259053]</data>
            <data key="end">90421003</data>
            <data key="level">NOVEL</data>
            <data key="name2">RP11-33N16</data>
            <data key="proEnd">90423503</data>
            <data key="proStart">90418503</data>
            <data key="start">89878656</data>
            <data key="strand">-</data>
            <data key="type">processed_transcript</data>
        </node>
        <node id="11961">
            <data key="SUID">11961</data>
            <data key="shared name">ENSG00000260193</data>
            <data key="name">ENSG00000260193</data>
            <data key="selected">false</data>
            <data key="EnName2">ENSG00000260193</data>
            <data key="Module_Color">23</data>
            <data key="canonicalName">ENSG00000260193</data>
            <data key="chrom">chr9</data>
            <data key="cytoscape.alias.list">[ENSG00000260193]</data>
            <data key="end">139001270</data>
            <data key="level">NOVEL</data>
            <data key="name2">RP11-83N9</data>
            <data key="proEnd">139003770</data>
            <data key="proStart">138998770</data>
            <data key="start">138999654</data>
            <data key="strand">-</data>
            <data key="type">lincRNA</data>
        </node>
        <node id="11960">
            <data key="SUID">11960</data>
            <data key="shared name">ENSG00000272962</data>
            <data key="name">ENSG00000272962</data>
            <data key="selected">false</data>
            <data key="EnName2">ENSG00000272962</data>
            <data key="Module_Color">397</data>
            <data key="canonicalName">ENSG00000272962</data>
            <data key="chrom">chr21</data>
            <data key="cytoscape.alias.list">[ENSG00000272962]</data>
            <data key="end">35478561</data>
            <data key="level">KNOWN</data>
            <data key="name2">SLC5A3</data>
            <data key="proEnd">35448370</data>
            <data key="proStart">35443370</data>
            <data key="start">35445870</data>
            <data key="strand">+</data>
            <data key="type">protein_coding</data>
        </node>
        <node id="11959">
            <data key="SUID">11959</data>
            <data key="shared name">ENSG00000272657</data>
            <data key="name">ENSG00000272657</data>
            <data key="selected">false</data>
            <data key="EnName2">ENSG00000272657</data>
            <data key="Module_Color">397</data>
            <data key="canonicalName">ENSG00000272657</data>
            <data key="chrom">chr21</data>
            <data key="cytoscape.alias.list">[ENSG00000272657]</data>
            <data key="end">35732332</data>
            <data key="level">NOVEL</data>
            <data key="name2">AP000320</data>
            <data key="proEnd">35448392</data>
            <data key="proStart">35443392</data>
            <data key="start">35445892</data>
            <data key="strand">+</data>
            <data key="type">processed_transcript</data>
        </node>
        <node id="11958">
            <data key="SUID">11958</data>
            <data key="shared name">ENSG00000243927</data>
            <data key="name">ENSG00000243927</data>
            <data key="selected">false</data>
            <data key="EnName2">ENSG00000243927</data>
            <data key="Module_Color">397</data>
            <data key="canonicalName">ENSG00000243927</data>
            <data key="chrom">chr21</data>
            <data key="cytoscape.alias.list">[ENSG00000243927]</data>
            <data key="end">35515334</data>
            <data key="level">KNOWN</data>
            <data key="name2">MRPS6</data>
            <data key="proEnd">35448024</data>
            <data key="proStart">35443024</data>
            <data key="start">35445524</data>
            <data key="strand">+</data>
            <data key="type">protein_coding</data>
        </node>
        <node id="11957">
            <data key="SUID">11957</data>
            <data key="shared name">ENSG00000237857</data>
            <data key="name">ENSG00000237857</data>
            <data key="selected">false</data>
            <data key="EnName2">ENSG00000237857</data>
            <data key="Module_Color">382</data>
            <data key="canonicalName">ENSG00000237857</data>
            <data key="chrom">chr9</data>
            <data key="cytoscape.alias.list">[ENSG00000237857]</data>
            <data key="end">98189078</data>
            <data key="level">NOVEL</data>
            <data key="name2">RP11-435O5</data>
            <data key="proEnd">98191578</data>
            <data key="proStart">98186578</data>
            <data key="start">98177116</data>
            <data key="strand">-</data>
            <data key="type">lincRNA</data>
        </node>
        <node id="11956">
            <data key="SUID">11956</data>
            <data key="shared name">ENSG00000108010</data>
            <data key="name">ENSG00000108010</data>
            <data key="selected">false</data>
            <data key="EnName2">ENSG00000108010</data>
            <data key="Module_Color">1252</data>
            <data key="canonicalName">ENSG00000108010</data>
            <data key="chrom">chr10</data>
            <data key="cytoscape.alias.list">[ENSG00000108010]</data>
            <data key="end">131982785</data>
            <data key="level">KNOWN</data>
            <data key="name2">GLRX3</data>
            <data key="proEnd">131937163</data>
            <data key="proStart">131932163</data>
            <data key="start">131934663</data>
            <data key="strand">+</data>
            <data key="type">protein_coding</data>
        </node>
        <node id="11955">
            <data key="SUID">11955</data>
            <data key="shared name">ENSG00000237489</data>
            <data key="name">ENSG00000237489</data>
            <data key="selected">false</data>
            <data key="EnName2">ENSG00000237489</data>
            <data key="Module_Color">1252</data>
            <data key="canonicalName">ENSG00000237489</data>
            <data key="chrom">chr10</data>
            <data key="cytoscape.alias.list">[ENSG00000237489]</data>
            <data key="end">131909081</data>
            <data key="level">NOVEL</data>
            <data key="name2">LINC00959</data>
            <data key="proEnd">131911581</data>
            <data key="proStart">131906581</data>
            <data key="start">131864638</data>
            <data key="strand">-</data>
            <data key="type">lincRNA</data>
        </node>
        <node id="11954">
            <data key="SUID">11954</data>
            <data key="shared name">ENSG00000237188</data>
            <data key="name">ENSG00000237188</data>
            <data key="selected">false</data>
            <data key="EnName2">ENSG00000237188</data>
            <data key="Module_Color">526</data>
            <data key="canonicalName">ENSG00000237188</data>
            <data key="chrom">chr1</data>
            <data key="cytoscape.alias.list">[ENSG00000237188]</data>
            <data key="end">146683136</data>
            <data key="level">KNOWN</data>
            <data key="name2">RP11-337C18</data>
            <data key="proEnd">146646850</data>
            <data key="proStart">146641850</data>
            <data key="start">146644350</data>
            <data key="strand">+</data>
            <data key="type">antisense</data>
        </node>
        <node id="11953">
            <data key="SUID">11953</data>
            <data key="shared name">ENSG00000254635</data>
            <data key="name">ENSG00000254635</data>
            <data key="selected">false</data>
            <data key="EnName2">ENSG00000254635</data>
            <data key="Module_Color">1155</data>
            <data key="canonicalName">ENSG00000254635</data>
            <data key="chrom">chr10</data>
            <data key="cytoscape.alias.list">[ENSG00000254635]</data>
            <data key="end">28821672</data>
            <data key="level">NOVEL</data>
            <data key="name2">WAC-AS1</data>
            <data key="proEnd">28824172</data>
            <data key="proStart">28819172</data>
            <data key="start">28811581</data>
            <data key="strand">-</data>
            <data key="type">antisense</data>
        </node>
        <node id="11952">
            <data key="SUID">11952</data>
            <data key="shared name">ENSG00000237063</data>
            <data key="name">ENSG00000237063</data>
            <data key="selected">false</data>
            <data key="EnName2">ENSG00000237063</data>
            <data key="Module_Color">973</data>
            <data key="canonicalName">ENSG00000237063</data>
            <data key="chrom">chr20</data>
            <data key="cytoscape.alias.list">[ENSG00000237063]</data>
            <data key="end">34676114</data>
            <data key="level">NOVEL</data>
            <data key="name2">RP4-550H1</data>
            <data key="proEnd">34678614</data>
            <data key="proStart">34673614</data>
            <data key="start">34674174</data>
            <data key="strand">-</data>
            <data key="type">lincRNA</data>
        </node>
        <node id="11951">
            <data key="SUID">11951</data>
            <data key="shared name">ENSG00000236859</data>
            <data key="name">ENSG00000236859</data>
            <data key="selected">false</data>
            <data key="EnName2">ENSG00000236859</data>
            <data key="Module_Color">48</data>
            <data key="canonicalName">ENSG00000236859</data>
            <data key="chrom">chr2</data>
            <data key="cytoscape.alias.list">[ENSG00000236859]</data>
            <data key="end">122485784</data>
            <data key="level">NOVEL</data>
            <data key="name2">AC018737</data>
            <data key="proEnd">122409726</data>
            <data key="proStart">122404726</data>
            <data key="start">122407226</data>
            <data key="strand">+</data>
            <data key="type">antisense</data>
        </node>
        <node id="11950">
            <data key="SUID">11950</data>
            <data key="shared name">ENSG00000185917</data>
            <data key="name">ENSG00000185917</data>
            <data key="selected">false</data>
            <data key="EnName2">ENSG00000185917</data>
            <data key="Module_Color">974</data>
            <data key="canonicalName">ENSG00000185917</data>
            <data key="chrom">chr21</data>
            <data key="cytoscape.alias.list">[ENSG00000185917]</data>
            <data key="end">37451687</data>
            <data key="level">KNOWN</data>
            <data key="name2">SETD4</data>
            <data key="proEnd">37454187</data>
            <data key="proStart">37449187</data>
            <data key="start">37406839</data>
            <data key="strand">-</data>
            <data key="type">protein_coding</data>
        </node>
        <node id="11949">
            <data key="SUID">11949</data>
            <data key="shared name">ENSG00000159228</data>
            <data key="name">ENSG00000159228</data>
            <data key="selected">false</data>
            <data key="EnName2">ENSG00000159228</data>
            <data key="Module_Color">974</data>
            <data key="canonicalName">ENSG00000159228</data>
            <data key="chrom">chr21</data>
            <data key="cytoscape.alias.list">[ENSG00000159228]</data>
            <data key="end">37445464</data>
            <data key="level">KNOWN</data>
            <data key="name2">CBR1</data>
            <data key="proEnd">37444739</data>
            <data key="proStart">37439739</data>
            <data key="start">37442239</data>
            <data key="strand">+</data>
            <data key="type">protein_coding</data>
        </node>
        <node id="11948">
            <data key="SUID">11948</data>
            <data key="shared name">ENSG00000236677</data>
            <data key="name">ENSG00000236677</data>
            <data key="selected">false</data>
            <data key="EnName2">ENSG00000236677</data>
            <data key="Module_Color">974</data>
            <data key="canonicalName">ENSG00000236677</data>
            <data key="chrom">chr21</data>
            <data key="cytoscape.alias.list">[ENSG00000236677]</data>
            <data key="end">37436706</data>
            <data key="level">NOVEL</data>
            <data key="name2">AP000688</data>
            <data key="proEnd">37435230</data>
            <data key="proStart">37430230</data>
            <data key="start">37432730</data>
            <data key="strand">+</data>
            <data key="type">antisense</data>
        </node>
        <node id="11947">
            <data key="SUID">11947</data>
            <data key="shared name">ENSG00000272572</data>
            <data key="name">ENSG00000272572</data>
            <data key="selected">false</data>
            <data key="EnName2">ENSG00000272572</data>
            <data key="Module_Color">395</data>
            <data key="canonicalName">ENSG00000272572</data>
            <data key="chrom">chr10</data>
            <data key="cytoscape.alias.list">[ENSG00000272572]</data>
            <data key="end">102672496</data>
            <data key="level">NOVEL</data>
            <data key="name2">RP11-179B2</data>
            <data key="proEnd">102674996</data>
            <data key="proStart">102669996</data>
            <data key="start">102670860</data>
            <data key="strand">-</data>
            <data key="type">antisense</data>
        </node>
        <node id="11946">
            <data key="SUID">11946</data>
            <data key="shared name">ENSG00000264120</data>
            <data key="name">ENSG00000264120</data>
            <data key="selected">false</data>
            <data key="EnName2">ENSG00000264120</data>
            <data key="Module_Color">0</data>
            <data key="canonicalName">ENSG00000264120</data>
            <data key="chrom">chrX</data>
            <data key="cytoscape.alias.list">[ENSG00000264120]</data>
            <data key="end">151125250</data>
            <data key="level">NOVEL</data>
            <data key="name2">AF274855</data>
            <data key="proEnd">151127750</data>
            <data key="proStart">151122750</data>
            <data key="start">151125155</data>
            <data key="strand">-</data>
            <data key="type">miRNA</data>
        </node>
        <node id="11945">
            <data key="SUID">11945</data>
            <data key="shared name">ENSG00000236308</data>
            <data key="name">ENSG00000236308</data>
            <data key="selected">false</data>
            <data key="EnName2">ENSG00000236308</data>
            <data key="Module_Color">735</data>
            <data key="canonicalName">ENSG00000236308</data>
            <data key="chrom">chr10</data>
            <data key="cytoscape.alias.list">[ENSG00000236308]</data>
            <data key="end">101950504</data>
            <data key="level">NOVEL</data>
            <data key="name2">RP11-316M21</data>
            <data key="proEnd">101952293</data>
            <data key="proStart">101947293</data>
            <data key="start">101949793</data>
            <data key="strand">+</data>
            <data key="type">antisense</data>
        </node>
        <node id="11944">
            <data key="SUID">11944</data>
            <data key="shared name">ENSG00000110245</data>
            <data key="name">ENSG00000110245</data>
            <data key="selected">false</data>
            <data key="EnName2">ENSG00000110245</data>
            <data key="Module_Color">1253</data>
            <data key="canonicalName">ENSG00000110245</data>
            <data key="chrom">chr11</data>
            <data key="cytoscape.alias.list">[ENSG00000110245]</data>
            <data key="end">116703788</data>
            <data key="level">KNOWN</data>
            <data key="name2">APOC3</data>
            <data key="proEnd">116702922</data>
            <data key="proStart">116697922</data>
            <data key="start">116700422</data>
            <data key="strand">+</data>
            <data key="type">protein_coding</data>
        </node>
        <node id="11943">
            <data key="SUID">11943</data>
            <data key="shared name">ENSG00000236267</data>
            <data key="name">ENSG00000236267</data>
            <data key="selected">false</data>
            <data key="EnName2">ENSG00000236267</data>
            <data key="Module_Color">1253</data>
            <data key="canonicalName">ENSG00000236267</data>
            <data key="chrom">chr11</data>
            <data key="cytoscape.alias.list">[ENSG00000236267]</data>
            <data key="end">116684719</data>
            <data key="level">NOVEL</data>
            <data key="name2">AP006216</data>
            <data key="proEnd">116687219</data>
            <data key="proStart">116682219</data>
            <data key="start">116683920</data>
            <data key="strand">-</data>
            <data key="type">antisense</data>
        </node>
        <node id="11942">
            <data key="SUID">11942</data>
            <data key="shared name">ENSG00000235545</data>
            <data key="name">ENSG00000235545</data>
            <data key="selected">false</data>
            <data key="EnName2">ENSG00000235545</data>
            <data key="Module_Color">975</data>
            <data key="canonicalName">ENSG00000235545</data>
            <data key="chrom">chr1</data>
            <data key="cytoscape.alias.list">[ENSG00000235545]</data>
            <data key="end">63176365</data>
            <data key="level">NOVEL</data>
            <data key="name2">RP11-230B22</data>
            <data key="proEnd">63156653</data>
            <data key="proStart">63151653</data>
            <data key="start">63154153</data>
            <data key="strand">+</data>
            <data key="type">antisense</data>
        </node>
        <node id="11941">
            <data key="SUID">11941</data>
            <data key="shared name">ENSG00000235092</data>
            <data key="name">ENSG00000235092</data>
            <data key="selected">false</data>
            <data key="EnName2">ENSG00000235092</data>
            <data key="Module_Color">976</data>
            <data key="canonicalName">ENSG00000235092</data>
            <data key="chrom">chr2</data>
            <data key="cytoscape.alias.list">[ENSG00000235092]</data>
            <data key="end">8821993</data>
            <data key="level">NOVEL</data>
            <data key="name2">AC011747</data>
            <data key="proEnd">8824493</data>
            <data key="proStart">8819493</data>
            <data key="start">8806766</data>
            <data key="strand">-</data>
            <data key="type">antisense</data>
        </node>
        <node id="11940">
            <data key="SUID">11940</data>
            <data key="shared name">ENSG00000235027</data>
            <data key="name">ENSG00000235027</data>
            <data key="selected">false</data>
            <data key="EnName2">ENSG00000235027</data>
            <data key="Module_Color">736</data>
            <data key="canonicalName">ENSG00000235027</data>
            <data key="chrom">chr11</data>
            <data key="cytoscape.alias.list">[ENSG00000235027]</data>
            <data key="end">1783716</data>
            <data key="level">NOVEL</data>
            <data key="name2">AC068580</data>
            <data key="proEnd">1784078</data>
            <data key="proStart">1779078</data>
            <data key="start">1781578</data>
            <data key="strand">+</data>
            <data key="type">antisense</data>
        </node>
        <node id="11939">
            <data key="SUID">11939</data>
            <data key="shared name">ENSG00000207922</data>
            <data key="name">ENSG00000207922</data>
            <data key="selected">false</data>
            <data key="EnName2">ENSG00000207922</data>
            <data key="Module_Color">1254</data>
            <data key="canonicalName">ENSG00000207922</data>
            <data key="chrom">chr3</data>
            <data key="cytoscape.alias.list">[ENSG00000207922]</data>
            <data key="end">50210852</data>
            <data key="level">KNOWN</data>
            <data key="name2">MIR566</data>
            <data key="proEnd">50213259</data>
            <data key="proStart">50208259</data>
            <data key="start">50210759</data>
            <data key="strand">+</data>
            <data key="type">miRNA</data>
        </node>
        <node id="11938">
            <data key="SUID">11938</data>
            <data key="shared name">ENSG00000235016</data>
            <data key="name">ENSG00000235016</data>
            <data key="selected">false</data>
            <data key="EnName2">ENSG00000235016</data>
            <data key="Module_Color">1254</data>
            <data key="canonicalName">ENSG00000235016</data>
            <data key="chrom">chr3</data>
            <data key="cytoscape.alias.list">[ENSG00000235016]</data>
            <data key="end">50193518</data>
            <data key="level">NOVEL</data>
            <data key="name2">RP11-493K19</data>
            <data key="proEnd">50196018</data>
            <data key="proStart">50191018</data>
            <data key="start">50153455</data>
            <data key="strand">-</data>
            <data key="type">antisense</data>
        </node>
        <node id="11937">
            <data key="SUID">11937</data>
            <data key="shared name">ENSG00000263463</data>
            <data key="name">ENSG00000263463</data>
            <data key="selected">false</data>
            <data key="EnName2">ENSG00000263463</data>
            <data key="Module_Color">888</data>
            <data key="canonicalName">ENSG00000263463</data>
            <data key="chrom">chr22</data>
            <data key="cytoscape.alias.list">[ENSG00000263463]</data>
            <data key="end">42319301</data>
            <data key="level">KNOWN</data>
            <data key="name2">MIR378I</data>
            <data key="proEnd">42321801</data>
            <data key="proStart">42316801</data>
            <data key="start">42319226</data>
            <data key="strand">-</data>
            <data key="type">miRNA</data>
        </node>
        <node id="11936">
            <data key="SUID">11936</data>
            <data key="shared name">ENSG00000260655</data>
            <data key="name">ENSG00000260655</data>
            <data key="selected">false</data>
            <data key="EnName2">ENSG00000260655</data>
            <data key="Module_Color">888</data>
            <data key="canonicalName">ENSG00000260655</data>
            <data key="chrom">chr22</data>
            <data key="cytoscape.alias.list">[ENSG00000260655]</data>
            <data key="end">42319104</data>
            <data key="level">NOVEL</data>
            <data key="name2">CTA-250D10</data>
            <data key="proEnd">42321604</data>
            <data key="proStart">42316604</data>
            <data key="start">42318027</data>
            <data key="strand">-</data>
            <data key="type">lincRNA</data>
        </node>
        <node id="11935">
            <data key="SUID">11935</data>
            <data key="shared name">ENSG00000203630</data>
            <data key="name">ENSG00000203630</data>
            <data key="selected">false</data>
            <data key="EnName2">ENSG00000203630</data>
            <data key="Module_Color">726</data>
            <data key="canonicalName">ENSG00000203630</data>
            <data key="chrom">chr20</data>
            <data key="cytoscape.alias.list">[ENSG00000203630]</data>
            <data key="end">1317555</data>
            <data key="level">KNOWN</data>
            <data key="name2">AL136531</data>
            <data key="proEnd">1320055</data>
            <data key="proStart">1315055</data>
            <data key="start">1316228</data>
            <data key="strand">-</data>
            <data key="type">protein_coding</data>
        </node>
        <node id="11934">
            <data key="SUID">11934</data>
            <data key="shared name">ENSG00000234684</data>
            <data key="name">ENSG00000234684</data>
            <data key="selected">false</data>
            <data key="EnName2">ENSG00000234684</data>
            <data key="Module_Color">726</data>
            <data key="canonicalName">ENSG00000234684</data>
            <data key="chrom">chr20</data>
            <data key="cytoscape.alias.list">[ENSG00000234684]</data>
            <data key="end">1359378</data>
            <data key="level">NOVEL</data>
            <data key="name2">SDCBP2-AS1</data>
            <data key="proEnd">1308549</data>
            <data key="proStart">1303549</data>
            <data key="start">1306049</data>
            <data key="strand">+</data>
            <data key="type">antisense</data>
        </node>
        <node id="11933">
            <data key="SUID">11933</data>
            <data key="shared name">ENSG00000237819</data>
            <data key="name">ENSG00000237819</data>
            <data key="selected">false</data>
            <data key="EnName2">ENSG00000237819</data>
            <data key="Module_Color">438</data>
            <data key="canonicalName">ENSG00000237819</data>
            <data key="chrom">chr7</data>
            <data key="cytoscape.alias.list">[ENSG00000237819]</data>
            <data key="end">92546501</data>
            <data key="level">NOVEL</data>
            <data key="name2">AC002454</data>
            <data key="proEnd">92468297</data>
            <data key="proStart">92463297</data>
            <data key="start">92465797</data>
            <data key="strand">+</data>
            <data key="type">antisense</data>
        </node>
        <node id="11932">
            <data key="SUID">11932</data>
            <data key="shared name">ENSG00000269177</data>
            <data key="name">ENSG00000269177</data>
            <data key="selected">false</data>
            <data key="EnName2">ENSG00000269177</data>
            <data key="Module_Color">259</data>
            <data key="canonicalName">ENSG00000269177</data>
            <data key="chrom">chr19</data>
            <data key="cytoscape.alias.list">[ENSG00000269177]</data>
            <data key="end">44059646</data>
            <data key="level">NOVEL</data>
            <data key="name2">L34079</data>
            <data key="proEnd">44060097</data>
            <data key="proStart">44055097</data>
            <data key="start">44057597</data>
            <data key="strand">+</data>
            <data key="type">antisense</data>
        </node>
        <node id="11931">
            <data key="SUID">11931</data>
            <data key="shared name">ENSG00000234455</data>
            <data key="name">ENSG00000234455</data>
            <data key="selected">false</data>
            <data key="EnName2">ENSG00000234455</data>
            <data key="Module_Color">48</data>
            <data key="canonicalName">ENSG00000234455</data>
            <data key="chrom">chr2</data>
            <data key="cytoscape.alias.list">[ENSG00000234455]</data>
            <data key="end">121846302</data>
            <data key="level">NOVEL</data>
            <data key="name2">AC067960</data>
            <data key="proEnd">121848802</data>
            <data key="proStart">121843802</data>
            <data key="start">121839013</data>
            <data key="strand">-</data>
            <data key="type">lincRNA</data>
        </node>
        <node id="11930">
            <data key="SUID">11930</data>
            <data key="shared name">ENSG00000241269</data>
            <data key="name">ENSG00000241269</data>
            <data key="selected">false</data>
            <data key="EnName2">ENSG00000241269</data>
            <data key="Module_Color">196</data>
            <data key="canonicalName">ENSG00000241269</data>
            <data key="chrom">chr7</data>
            <data key="cytoscape.alias.list">[ENSG00000241269]</data>
            <data key="end">5460398</data>
            <data key="level">NOVEL</data>
            <data key="name2">AC093620</data>
            <data key="proEnd">5461958</data>
            <data key="proStart">5456958</data>
            <data key="start">5459458</data>
            <data key="strand">+</data>
            <data key="type">antisense</data>
        </node>
        <node id="11929">
            <data key="SUID">11929</data>
            <data key="shared name">ENSG00000234203</data>
            <data key="name">ENSG00000234203</data>
            <data key="selected">false</data>
            <data key="EnName2">ENSG00000234203</data>
            <data key="Module_Color">86</data>
            <data key="canonicalName">ENSG00000234203</data>
            <data key="chrom">chr17</data>
            <data key="cytoscape.alias.list">[ENSG00000234203]</data>
            <data key="end">4877976</data>
            <data key="level">NOVEL</data>
            <data key="name2">RP5-1050D4</data>
            <data key="proEnd">4878646</data>
            <data key="proStart">4873646</data>
            <data key="start">4876146</data>
            <data key="strand">+</data>
            <data key="type">antisense</data>
        </node>
        <node id="11928">
            <data key="SUID">11928</data>
            <data key="shared name">ENSG00000234028</data>
            <data key="name">ENSG00000234028</data>
            <data key="selected">false</data>
            <data key="EnName2">ENSG00000234028</data>
            <data key="Module_Color">977</data>
            <data key="canonicalName">ENSG00000234028</data>
            <data key="chrom">chr2</data>
            <data key="cytoscape.alias.list">[ENSG00000234028]</data>
            <data key="end">88931339</data>
            <data key="level">NOVEL</data>
            <data key="name2">AC062029</data>
            <data key="proEnd">88929557</data>
            <data key="proStart">88924557</data>
            <data key="start">88927057</data>
            <data key="strand">+</data>
            <data key="type">antisense</data>
        </node>
        <node id="11927">
            <data key="SUID">11927</data>
            <data key="shared name">ENSG00000225886</data>
            <data key="name">ENSG00000225886</data>
            <data key="selected">false</data>
            <data key="EnName2">ENSG00000225886</data>
            <data key="Module_Color">415</data>
            <data key="canonicalName">ENSG00000225886</data>
            <data key="chrom">chr1</data>
            <data key="cytoscape.alias.list">[ENSG00000225886]</data>
            <data key="end">27996787</data>
            <data key="level">NOVEL</data>
            <data key="name2">RP11-288L9</data>
            <data key="proEnd">27998479</data>
            <data key="proStart">27993479</data>
            <data key="start">27995979</data>
            <data key="strand">+</data>
            <data key="type">antisense</data>
        </node>
        <node id="11926">
            <data key="SUID">11926</data>
            <data key="shared name">ENSG00000233799</data>
            <data key="name">ENSG00000233799</data>
            <data key="selected">false</data>
            <data key="EnName2">ENSG00000233799</data>
            <data key="Module_Color">96</data>
            <data key="canonicalName">ENSG00000233799</data>
            <data key="chrom">chr4</data>
            <data key="cytoscape.alias.list">[ENSG00000233799]</data>
            <data key="end">758862</data>
            <data key="level">NOVEL</data>
            <data key="name2">AC139887</data>
            <data key="proEnd">761362</data>
            <data key="proStart">756362</data>
            <data key="start">758275</data>
            <data key="strand">-</data>
            <data key="type">antisense</data>
        </node>
        <node id="11925">
            <data key="SUID">11925</data>
            <data key="shared name">ENSG00000100156</data>
            <data key="name">ENSG00000100156</data>
            <data key="selected">false</data>
            <data key="EnName2">ENSG00000100156</data>
            <data key="Module_Color">230</data>
            <data key="canonicalName">ENSG00000100156</data>
            <data key="chrom">chr22</data>
            <data key="cytoscape.alias.list">[ENSG00000100156]</data>
            <data key="end">38480100</data>
            <data key="level">KNOWN</data>
            <data key="name2">SLC16A8</data>
            <data key="proEnd">38482600</data>
            <data key="proStart">38477600</data>
            <data key="start">38474141</data>
            <data key="strand">-</data>
            <data key="type">protein_coding</data>
        </node>
        <node id="11924">
            <data key="SUID">11924</data>
            <data key="shared name">ENSG00000267260</data>
            <data key="name">ENSG00000267260</data>
            <data key="selected">false</data>
            <data key="EnName2">ENSG00000267260</data>
            <data key="Module_Color">7</data>
            <data key="canonicalName">ENSG00000267260</data>
            <data key="chrom">chr19</data>
            <data key="cytoscape.alias.list">[ENSG00000267260]</data>
            <data key="end">37267980</data>
            <data key="level">NOVEL</data>
            <data key="name2">CTD-2162K18</data>
            <data key="proEnd">37266555</data>
            <data key="proStart">37261555</data>
            <data key="start">37264055</data>
            <data key="strand">+</data>
            <data key="type">protein_coding</data>
        </node>
        <node id="11923">
            <data key="SUID">11923</data>
            <data key="shared name">ENSG00000267041</data>
            <data key="name">ENSG00000267041</data>
            <data key="selected">false</data>
            <data key="EnName2">ENSG00000267041</data>
            <data key="Module_Color">7</data>
            <data key="canonicalName">ENSG00000267041</data>
            <data key="chrom">chr19</data>
            <data key="cytoscape.alias.list">[ENSG00000267041]</data>
            <data key="end">37263727</data>
            <data key="level">KNOWN</data>
            <data key="name2">ZNF850</data>
            <data key="proEnd">37266227</data>
            <data key="proStart">37261227</data>
            <data key="start">37205285</data>
            <data key="strand">-</data>
            <data key="type">protein_coding</data>
        </node>
        <node id="11922">
            <data key="SUID">11922</data>
            <data key="shared name">ENSG00000233296</data>
            <data key="name">ENSG00000233296</data>
            <data key="selected">false</data>
            <data key="EnName2">ENSG00000233296</data>
            <data key="Module_Color">978</data>
            <data key="canonicalName">ENSG00000233296</data>
            <data key="chrom">chr2</data>
            <data key="cytoscape.alias.list">[ENSG00000233296]</data>
            <data key="end">697371</data>
            <data key="level">NOVEL</data>
            <data key="name2">AC092159</data>
            <data key="proEnd">679686</data>
            <data key="proStart">674686</data>
            <data key="start">677186</data>
            <data key="strand">+</data>
            <data key="type">antisense</data>
        </node>
        <node id="11921">
            <data key="SUID">11921</data>
            <data key="shared name">ENSG00000244675</data>
            <data key="name">ENSG00000244675</data>
            <data key="selected">false</data>
            <data key="EnName2">ENSG00000244675</data>
            <data key="Module_Color">298</data>
            <data key="canonicalName">ENSG00000244675</data>
            <data key="chrom">chr3</data>
            <data key="cytoscape.alias.list">[ENSG00000244675]</data>
            <data key="end">194222232</data>
            <data key="level">NOVEL</data>
            <data key="name2">AC108676</data>
            <data key="proEnd">194224732</data>
            <data key="proStart">194219732</data>
            <data key="start">194217046</data>
            <data key="strand">-</data>
            <data key="type">sense_overlapping</data>
        </node>
        <node id="11920">
            <data key="SUID">11920</data>
            <data key="shared name">ENSG00000133657</data>
            <data key="name">ENSG00000133657</data>
            <data key="selected">false</data>
            <data key="EnName2">ENSG00000133657</data>
            <data key="Module_Color">298</data>
            <data key="canonicalName">ENSG00000133657</data>
            <data key="chrom">chr3</data>
            <data key="cytoscape.alias.list">[ENSG00000133657]</data>
            <data key="end">194219093</data>
            <data key="level">KNOWN</data>
            <data key="name2">ATP13A3</data>
            <data key="proEnd">194221593</data>
            <data key="proStart">194216593</data>
            <data key="start">194123401</data>
            <data key="strand">-</data>
            <data key="type">protein_coding</data>
        </node>
        <node id="11919">
            <data key="SUID">11919</data>
            <data key="shared name">ENSG00000140323</data>
            <data key="name">ENSG00000140323</data>
            <data key="selected">false</data>
            <data key="EnName2">ENSG00000140323</data>
            <data key="Module_Color">1255</data>
            <data key="canonicalName">ENSG00000140323</data>
            <data key="chrom">chr15</data>
            <data key="cytoscape.alias.list">[ENSG00000140323]</data>
            <data key="end">40663257</data>
            <data key="level">KNOWN</data>
            <data key="name2">DISP2</data>
            <data key="proEnd">40652936</data>
            <data key="proStart">40647936</data>
            <data key="start">40650436</data>
            <data key="strand">+</data>
            <data key="type">protein_coding</data>
        </node>
        <node id="11918">
            <data key="SUID">11918</data>
            <data key="shared name">ENSG00000233041</data>
            <data key="name">ENSG00000233041</data>
            <data key="selected">false</data>
            <data key="EnName2">ENSG00000233041</data>
            <data key="Module_Color">1255</data>
            <data key="canonicalName">ENSG00000233041</data>
            <data key="chrom">chr15</data>
            <data key="cytoscape.alias.list">[ENSG00000233041]</data>
            <data key="end">40648635</data>
            <data key="level">KNOWN</data>
            <data key="name2">PHGR1</data>
            <data key="proEnd">40645734</data>
            <data key="proStart">40640734</data>
            <data key="start">40643234</data>
            <data key="strand">+</data>
            <data key="type">protein_coding</data>
        </node>
        <node id="11917">
            <data key="SUID">11917</data>
            <data key="shared name">ENSG00000232838</data>
            <data key="name">ENSG00000232838</data>
            <data key="selected">false</data>
            <data key="EnName2">ENSG00000232838</data>
            <data key="Module_Color">979</data>
            <data key="canonicalName">ENSG00000232838</data>
            <data key="chrom">chr20</data>
            <data key="cytoscape.alias.list">[ENSG00000232838]</data>
            <data key="end">18123813</data>
            <data key="level">KNOWN</data>
            <data key="name2">PET117</data>
            <data key="proEnd">18121017</data>
            <data key="proStart">18116017</data>
            <data key="start">18118517</data>
            <data key="strand">+</data>
            <data key="type">protein_coding</data>
        </node>
        <node id="11916">
            <data key="SUID">11916</data>
            <data key="shared name">ENSG00000164530</data>
            <data key="name">ENSG00000164530</data>
            <data key="selected">false</data>
            <data key="EnName2">ENSG00000164530</data>
            <data key="Module_Color">1256</data>
            <data key="canonicalName">ENSG00000164530</data>
            <data key="chrom">chr6</data>
            <data key="cytoscape.alias.list">[ENSG00000164530]</data>
            <data key="end">36932613</data>
            <data key="level">KNOWN</data>
            <data key="name2">PI16</data>
            <data key="proEnd">36924709</data>
            <data key="proStart">36919709</data>
            <data key="start">36922209</data>
            <data key="strand">+</data>
            <data key="type">protein_coding</data>
        </node>
        <node id="11915">
            <data key="SUID">11915</data>
            <data key="shared name">ENSG00000232598</data>
            <data key="name">ENSG00000232598</data>
            <data key="selected">false</data>
            <data key="EnName2">ENSG00000232598</data>
            <data key="Module_Color">1256</data>
            <data key="canonicalName">ENSG00000232598</data>
            <data key="chrom">chr6</data>
            <data key="cytoscape.alias.list">[ENSG00000232598]</data>
            <data key="end">36912451</data>
            <data key="level">NOVEL</data>
            <data key="name2">RP1-90K10</data>
            <data key="proEnd">36914951</data>
            <data key="proStart">36909951</data>
            <data key="start">36907847</data>
            <data key="strand">-</data>
            <data key="type">lincRNA</data>
        </node>
        <node id="11914">
            <data key="SUID">11914</data>
            <data key="shared name">ENSG00000232019</data>
            <data key="name">ENSG00000232019</data>
            <data key="selected">false</data>
            <data key="EnName2">ENSG00000232019</data>
            <data key="Module_Color">23</data>
            <data key="canonicalName">ENSG00000232019</data>
            <data key="chrom">chr7</data>
            <data key="cytoscape.alias.list">[ENSG00000232019]</data>
            <data key="end">84569561</data>
            <data key="level">NOVEL</data>
            <data key="name2">AC074183</data>
            <data key="proEnd">84572061</data>
            <data key="proStart">84567061</data>
            <data key="start">84568665</data>
            <data key="strand">-</data>
            <data key="type">lincRNA</data>
        </node>
        <node id="11913">
            <data key="SUID">11913</data>
            <data key="shared name">ENSG00000231992</data>
            <data key="name">ENSG00000231992</data>
            <data key="selected">false</data>
            <data key="EnName2">ENSG00000231992</data>
            <data key="Module_Color">527</data>
            <data key="canonicalName">ENSG00000231992</data>
            <data key="chrom">chr1</data>
            <data key="cytoscape.alias.list">[ENSG00000231992]</data>
            <data key="end">95604110</data>
            <data key="level">NOVEL</data>
            <data key="name2">RP11-57H12</data>
            <data key="proEnd">95588203</data>
            <data key="proStart">95583203</data>
            <data key="start">95585703</data>
            <data key="strand">+</data>
            <data key="type">sense_intronic</data>
        </node>
        <node id="11912">
            <data key="SUID">11912</data>
            <data key="shared name">ENSG00000138413</data>
            <data key="name">ENSG00000138413</data>
            <data key="selected">false</data>
            <data key="EnName2">ENSG00000138413</data>
            <data key="Module_Color">980</data>
            <data key="canonicalName">ENSG00000138413</data>
            <data key="chrom">chr2</data>
            <data key="cytoscape.alias.list">[ENSG00000138413]</data>
            <data key="end">209130798</data>
            <data key="level">KNOWN</data>
            <data key="name2">IDH1</data>
            <data key="proEnd">209133298</data>
            <data key="proStart">209128298</data>
            <data key="start">209100951</data>
            <data key="strand">-</data>
            <data key="type">protein_coding</data>
        </node>
        <node id="11911">
            <data key="SUID">11911</data>
            <data key="shared name">ENSG00000115020</data>
            <data key="name">ENSG00000115020</data>
            <data key="selected">false</data>
            <data key="EnName2">ENSG00000115020</data>
            <data key="Module_Color">980</data>
            <data key="canonicalName">ENSG00000115020</data>
            <data key="chrom">chr2</data>
            <data key="cytoscape.alias.list">[ENSG00000115020]</data>
            <data key="end">209223475</data>
            <data key="level">KNOWN</data>
            <data key="name2">PIKFYVE</data>
            <data key="proEnd">209133491</data>
            <data key="proStart">209128491</data>
            <data key="start">209130991</data>
            <data key="strand">+</data>
            <data key="type">protein_coding</data>
        </node>
        <node id="11910">
            <data key="SUID">11910</data>
            <data key="shared name">ENSG00000231908</data>
            <data key="name">ENSG00000231908</data>
            <data key="selected">false</data>
            <data key="EnName2">ENSG00000231908</data>
            <data key="Module_Color">980</data>
            <data key="canonicalName">ENSG00000231908</data>
            <data key="chrom">chr2</data>
            <data key="cytoscape.alias.list">[ENSG00000231908]</data>
            <data key="end">209120905</data>
            <data key="level">NOVEL</data>
            <data key="name2">IDH1-AS1</data>
            <data key="proEnd">209122471</data>
            <data key="proStart">209117471</data>
            <data key="start">209119971</data>
            <data key="strand">+</data>
            <data key="type">antisense</data>
        </node>
        <node id="11909">
            <data key="SUID">11909</data>
            <data key="shared name">ENSG00000231890</data>
            <data key="name">ENSG00000231890</data>
            <data key="selected">false</data>
            <data key="EnName2">ENSG00000231890</data>
            <data key="Module_Color">981</data>
            <data key="canonicalName">ENSG00000231890</data>
            <data key="chrom">chr2</data>
            <data key="cytoscape.alias.list">[ENSG00000231890]</data>
            <data key="end">136779888</data>
            <data key="level">NOVEL</data>
            <data key="name2">AC093391</data>
            <data key="proEnd">136745246</data>
            <data key="proStart">136740246</data>
            <data key="start">136742746</data>
            <data key="strand">+</data>
            <data key="type">antisense</data>
        </node>
        <node id="11908">
            <data key="SUID">11908</data>
            <data key="shared name">ENSG00000231721</data>
            <data key="name">ENSG00000231721</data>
            <data key="selected">false</data>
            <data key="EnName2">ENSG00000231721</data>
            <data key="Module_Color">982</data>
            <data key="canonicalName">ENSG00000231721</data>
            <data key="chrom">chr7</data>
            <data key="cytoscape.alias.list">[ENSG00000231721]</data>
            <data key="end">130794935</data>
            <data key="level">KNOWN</data>
            <data key="name2">MKLN1-AS1</data>
            <data key="proEnd">130797435</data>
            <data key="proStart">130792435</data>
            <data key="start">130626519</data>
            <data key="strand">-</data>
            <data key="type">antisense</data>
        </node>
        <node id="11907">
            <data key="SUID">11907</data>
            <data key="shared name">ENSG00000231611</data>
            <data key="name">ENSG00000231611</data>
            <data key="selected">false</data>
            <data key="EnName2">ENSG00000231611</data>
            <data key="Module_Color">865</data>
            <data key="canonicalName">ENSG00000231611</data>
            <data key="chrom">chr11</data>
            <data key="cytoscape.alias.list">[ENSG00000231611]</data>
            <data key="end">116646592</data>
            <data key="level">NOVEL</data>
            <data key="name2">AP006216</data>
            <data key="proEnd">116649092</data>
            <data key="proStart">116644092</data>
            <data key="start">116645826</data>
            <data key="strand">-</data>
            <data key="type">lincRNA</data>
        </node>
        <node id="11906">
            <data key="SUID">11906</data>
            <data key="shared name">ENSG00000162433</data>
            <data key="name">ENSG00000162433</data>
            <data key="selected">false</data>
            <data key="EnName2">ENSG00000162433</data>
            <data key="Module_Color">681</data>
            <data key="canonicalName">ENSG00000162433</data>
            <data key="chrom">chr1</data>
            <data key="cytoscape.alias.list">[ENSG00000162433]</data>
            <data key="end">65697828</data>
            <data key="level">KNOWN</data>
            <data key="name2">AK4</data>
            <data key="proEnd">65615732</data>
            <data key="proStart">65610732</data>
            <data key="start">65613232</data>
            <data key="strand">+</data>
            <data key="type">protein_coding</data>
        </node>
        <node id="11905">
            <data key="SUID">11905</data>
            <data key="shared name">ENSG00000265996</data>
            <data key="name">ENSG00000265996</data>
            <data key="selected">false</data>
            <data key="EnName2">ENSG00000265996</data>
            <data key="Module_Color">681</data>
            <data key="canonicalName">ENSG00000265996</data>
            <data key="chrom">chr1</data>
            <data key="cytoscape.alias.list">[ENSG00000265996]</data>
            <data key="end">65523525</data>
            <data key="level">KNOWN</data>
            <data key="name2">MIR3671</data>
            <data key="proEnd">65526025</data>
            <data key="proStart">65521025</data>
            <data key="start">65523438</data>
            <data key="strand">-</data>
            <data key="type">miRNA</data>
        </node>
        <node id="11904">
            <data key="SUID">11904</data>
            <data key="shared name">ENSG00000231188</data>
            <data key="name">ENSG00000231188</data>
            <data key="selected">false</data>
            <data key="EnName2">ENSG00000231188</data>
            <data key="Module_Color">737</data>
            <data key="canonicalName">ENSG00000231188</data>
            <data key="chrom">chr10</data>
            <data key="cytoscape.alias.list">[ENSG00000231188]</data>
            <data key="end">102106147</data>
            <data key="level">NOVEL</data>
            <data key="name2">RP11-34D15</data>
            <data key="proEnd">102108647</data>
            <data key="proStart">102103647</data>
            <data key="start">102095320</data>
            <data key="strand">-</data>
            <data key="type">antisense</data>
        </node>
        <node id="11903">
            <data key="SUID">11903</data>
            <data key="shared name">ENSG00000231160</data>
            <data key="name">ENSG00000231160</data>
            <data key="selected">false</data>
            <data key="EnName2">ENSG00000231160</data>
            <data key="Module_Color">599</data>
            <data key="canonicalName">ENSG00000231160</data>
            <data key="chrom">chr4</data>
            <data key="cytoscape.alias.list">[ENSG00000231160]</data>
            <data key="end">38666504</data>
            <data key="level">NOVEL</data>
            <data key="name2">RP11-617D20</data>
            <data key="proEnd">38669004</data>
            <data key="proStart">38664004</data>
            <data key="start">38614322</data>
            <data key="strand">-</data>
            <data key="type">antisense</data>
        </node>
        <node id="11902">
            <data key="SUID">11902</data>
            <data key="shared name">ENSG00000231119</data>
            <data key="name">ENSG00000231119</data>
            <data key="selected">false</data>
            <data key="EnName2">ENSG00000231119</data>
            <data key="Module_Color">600</data>
            <data key="canonicalName">ENSG00000231119</data>
            <data key="chrom">chr20</data>
            <data key="cytoscape.alias.list">[ENSG00000231119]</data>
            <data key="end">45983377</data>
            <data key="level">NOVEL</data>
            <data key="name2">RP4-569M23</data>
            <data key="proEnd">45983805</data>
            <data key="proStart">45978805</data>
            <data key="start">45981305</data>
            <data key="strand">+</data>
            <data key="type">antisense</data>
        </node>
        <node id="11901">
            <data key="SUID">11901</data>
            <data key="shared name">ENSG00000230778</data>
            <data key="name">ENSG00000230778</data>
            <data key="selected">false</data>
            <data key="EnName2">ENSG00000230778</data>
            <data key="Module_Color">866</data>
            <data key="canonicalName">ENSG00000230778</data>
            <data key="chrom">chr15</data>
            <data key="cytoscape.alias.list">[ENSG00000230778]</data>
            <data key="end">40574787</data>
            <data key="level">KNOWN</data>
            <data key="name2">ANKRD63</data>
            <data key="proEnd">40577287</data>
            <data key="proStart">40572287</data>
            <data key="start">40573645</data>
            <data key="strand">-</data>
            <data key="type">protein_coding</data>
        </node>
        <node id="11900">
            <data key="SUID">11900</data>
            <data key="shared name">ENSG00000256258</data>
            <data key="name">ENSG00000256258</data>
            <data key="selected">false</data>
            <data key="EnName2">ENSG00000256258</data>
            <data key="Module_Color">1257</data>
            <data key="canonicalName">ENSG00000256258</data>
            <data key="chrom">chr12</data>
            <data key="cytoscape.alias.list">[ENSG00000256258]</data>
            <data key="end">132107748</data>
            <data key="level">NOVEL</data>
            <data key="name2">RP11-495K9</data>
            <data key="proEnd">132110248</data>
            <data key="proStart">132105248</data>
            <data key="start">132106436</data>
            <data key="strand">-</data>
            <data key="type">lincRNA</data>
        </node>
        <node id="11899">
            <data key="SUID">11899</data>
            <data key="shared name">ENSG00000230294</data>
            <data key="name">ENSG00000230294</data>
            <data key="selected">false</data>
            <data key="EnName2">ENSG00000230294</data>
            <data key="Module_Color">1257</data>
            <data key="canonicalName">ENSG00000230294</data>
            <data key="chrom">chr12</data>
            <data key="cytoscape.alias.list">[ENSG00000230294]</data>
            <data key="end">131852100</data>
            <data key="level">NOVEL</data>
            <data key="name2">RP13-507P19</data>
            <data key="proEnd">131834515</data>
            <data key="proStart">131829515</data>
            <data key="start">131832015</data>
            <data key="strand">+</data>
            <data key="type">lincRNA</data>
        </node>
        <node id="11898">
            <data key="SUID">11898</data>
            <data key="shared name">ENSG00000272971</data>
            <data key="name">ENSG00000272971</data>
            <data key="selected">false</data>
            <data key="EnName2">ENSG00000272971</data>
            <data key="Module_Color">90</data>
            <data key="canonicalName">ENSG00000272971</data>
            <data key="chrom">chr1</data>
            <data key="cytoscape.alias.list">[ENSG00000272971]</data>
            <data key="end">156585080</data>
            <data key="level">NOVEL</data>
            <data key="name2">RP11-284F21</data>
            <data key="proEnd">156587580</data>
            <data key="proStart">156582580</data>
            <data key="start">156584534</data>
            <data key="strand">-</data>
            <data key="type">lincRNA</data>
        </node>
        <node id="11897">
            <data key="SUID">11897</data>
            <data key="shared name">ENSG00000260460</data>
            <data key="name">ENSG00000260460</data>
            <data key="selected">false</data>
            <data key="EnName2">ENSG00000260460</data>
            <data key="Module_Color">90</data>
            <data key="canonicalName">ENSG00000260460</data>
            <data key="chrom">chr1</data>
            <data key="cytoscape.alias.list">[ENSG00000260460]</data>
            <data key="end">156481473</data>
            <data key="level">NOVEL</data>
            <data key="name2">RP11-284F21</data>
            <data key="proEnd">156482146</data>
            <data key="proStart">156477146</data>
            <data key="start">156479646</data>
            <data key="strand">+</data>
            <data key="type">lincRNA</data>
        </node>
        <node id="11896">
            <data key="SUID">11896</data>
            <data key="shared name">ENSG00000270223</data>
            <data key="name">ENSG00000270223</data>
            <data key="selected">false</data>
            <data key="EnName2">ENSG00000270223</data>
            <data key="Module_Color">983</data>
            <data key="canonicalName">ENSG00000270223</data>
            <data key="chrom">chrX</data>
            <data key="cytoscape.alias.list">[ENSG00000270223]</data>
            <data key="end">73231303</data>
            <data key="level">NOVEL</data>
            <data key="name2">RP13-36G14</data>
            <data key="proEnd">73233803</data>
            <data key="proStart">73228803</data>
            <data key="start">73229224</data>
            <data key="strand">-</data>
            <data key="type">sense_intronic</data>
        </node>
        <node id="11895">
            <data key="SUID">11895</data>
            <data key="shared name">ENSG00000230590</data>
            <data key="name">ENSG00000230590</data>
            <data key="selected">false</data>
            <data key="EnName2">ENSG00000230590</data>
            <data key="Module_Color">983</data>
            <data key="canonicalName">ENSG00000230590</data>
            <data key="chrom">chrX</data>
            <data key="cytoscape.alias.list">[ENSG00000230590]</data>
            <data key="end">73513409</data>
            <data key="level">KNOWN</data>
            <data key="name2">FTX</data>
            <data key="proEnd">73515909</data>
            <data key="proStart">73510909</data>
            <data key="start">73183790</data>
            <data key="strand">-</data>
            <data key="type">lincRNA</data>
        </node>
        <node id="11894">
            <data key="SUID">11894</data>
            <data key="shared name">ENSG00000229807</data>
            <data key="name">ENSG00000229807</data>
            <data key="selected">false</data>
            <data key="EnName2">ENSG00000229807</data>
            <data key="Module_Color">983</data>
            <data key="canonicalName">ENSG00000229807</data>
            <data key="chrom">chrX</data>
            <data key="cytoscape.alias.list">[ENSG00000229807]</data>
            <data key="end">73072588</data>
            <data key="level">KNOWN</data>
            <data key="name2">XIST</data>
            <data key="proEnd">73075088</data>
            <data key="proStart">73070088</data>
            <data key="start">73040486</data>
            <data key="strand">-</data>
            <data key="type">lincRNA</data>
        </node>
        <node id="11893">
            <data key="SUID">11893</data>
            <data key="shared name">ENSG00000229512</data>
            <data key="name">ENSG00000229512</data>
            <data key="selected">false</data>
            <data key="EnName2">ENSG00000229512</data>
            <data key="Module_Color">736</data>
            <data key="canonicalName">ENSG00000229512</data>
            <data key="chrom">chr11</data>
            <data key="cytoscape.alias.list">[ENSG00000229512]</data>
            <data key="end">1784979</data>
            <data key="level">NOVEL</data>
            <data key="name2">AC068580</data>
            <data key="proEnd">1787479</data>
            <data key="proStart">1782479</data>
            <data key="start">1784239</data>
            <data key="strand">-</data>
            <data key="type">sense_intronic</data>
        </node>
        <node id="11892">
            <data key="SUID">11892</data>
            <data key="shared name">ENSG00000272482</data>
            <data key="name">ENSG00000272482</data>
            <data key="selected">false</data>
            <data key="EnName2">ENSG00000272482</data>
            <data key="Module_Color">1040</data>
            <data key="canonicalName">ENSG00000272482</data>
            <data key="chrom">chr1</data>
            <data key="cytoscape.alias.list">[ENSG00000272482]</data>
            <data key="end">12679250</data>
            <data key="level">NOVEL</data>
            <data key="name2">RP11-474O21</data>
            <data key="proEnd">12681750</data>
            <data key="proStart">12676750</data>
            <data key="start">12678906</data>
            <data key="strand">-</data>
            <data key="type">lincRNA</data>
        </node>
        <node id="11891">
            <data key="SUID">11891</data>
            <data key="shared name">ENSG00000228973</data>
            <data key="name">ENSG00000228973</data>
            <data key="selected">false</data>
            <data key="EnName2">ENSG00000228973</data>
            <data key="Module_Color">984</data>
            <data key="canonicalName">ENSG00000228973</data>
            <data key="chrom">chr2</data>
            <data key="cytoscape.alias.list">[ENSG00000228973]</data>
            <data key="end">220491415</data>
            <data key="level">NOVEL</data>
            <data key="name2">AC009955</data>
            <data key="proEnd">220493915</data>
            <data key="proStart">220488915</data>
            <data key="start">220489781</data>
            <data key="strand">-</data>
            <data key="type">antisense</data>
        </node>
        <node id="11890">
            <data key="SUID">11890</data>
            <data key="shared name">ENSG00000273320</data>
            <data key="name">ENSG00000273320</data>
            <data key="selected">false</data>
            <data key="EnName2">ENSG00000273320</data>
            <data key="Module_Color">169</data>
            <data key="canonicalName">ENSG00000273320</data>
            <data key="chrom">chr7</data>
            <data key="cytoscape.alias.list">[ENSG00000273320]</data>
            <data key="end">105926772</data>
            <data key="level">NOVEL</data>
            <data key="name2">RP11-22N19</data>
            <data key="proEnd">105928426</data>
            <data key="proStart">105923426</data>
            <data key="start">105925926</data>
            <data key="strand">+</data>
            <data key="type">antisense</data>
        </node>
        <node id="11889">
            <data key="SUID">11889</data>
            <data key="shared name">ENSG00000273049</data>
            <data key="name">ENSG00000273049</data>
            <data key="selected">false</data>
            <data key="EnName2">ENSG00000273049</data>
            <data key="Module_Color">76</data>
            <data key="canonicalName">ENSG00000273049</data>
            <data key="chrom">chr12</data>
            <data key="cytoscape.alias.list">[ENSG00000273049]</data>
            <data key="end">54428672</data>
            <data key="level">KNOWN</data>
            <data key="name2">RP11-834C11</data>
            <data key="proEnd">54382129</data>
            <data key="proStart">54377129</data>
            <data key="start">54379629</data>
            <data key="strand">+</data>
            <data key="type">protein_coding</data>
        </node>
        <node id="11888">
            <data key="SUID">11888</data>
            <data key="shared name">ENSG00000251151</data>
            <data key="name">ENSG00000251151</data>
            <data key="selected">false</data>
            <data key="EnName2">ENSG00000251151</data>
            <data key="Module_Color">76</data>
            <data key="canonicalName">ENSG00000251151</data>
            <data key="chrom">chr12</data>
            <data key="cytoscape.alias.list">[ENSG00000251151]</data>
            <data key="end">54379303</data>
            <data key="level">NOVEL</data>
            <data key="name2">HOXC-AS3</data>
            <data key="proEnd">54381803</data>
            <data key="proStart">54376803</data>
            <data key="start">54375293</data>
            <data key="strand">-</data>
            <data key="type">antisense</data>
        </node>
        <node id="11887">
            <data key="SUID">11887</data>
            <data key="shared name">ENSG00000267363</data>
            <data key="name">ENSG00000267363</data>
            <data key="selected">false</data>
            <data key="EnName2">ENSG00000267363</data>
            <data key="Module_Color">284</data>
            <data key="canonicalName">ENSG00000267363</data>
            <data key="chrom">chr19</data>
            <data key="cytoscape.alias.list">[ENSG00000267363]</data>
            <data key="end">36871814</data>
            <data key="level">NOVEL</data>
            <data key="name2">CTD-3162L10</data>
            <data key="proEnd">36874314</data>
            <data key="proStart">36869314</data>
            <data key="start">36870253</data>
            <data key="strand">-</data>
            <data key="type">lincRNA</data>
        </node>
        <node id="11886">
            <data key="SUID">11886</data>
            <data key="shared name">ENSG00000266973</data>
            <data key="name">ENSG00000266973</data>
            <data key="selected">false</data>
            <data key="EnName2">ENSG00000266973</data>
            <data key="Module_Color">284</data>
            <data key="canonicalName">ENSG00000266973</data>
            <data key="chrom">chr19</data>
            <data key="cytoscape.alias.list">[ENSG00000266973]</data>
            <data key="end">36869734</data>
            <data key="level">NOVEL</data>
            <data key="name2">CTD-3162L10</data>
            <data key="proEnd">36871430</data>
            <data key="proStart">36866430</data>
            <data key="start">36868930</data>
            <data key="strand">+</data>
            <data key="type">antisense</data>
        </node>
        <node id="11885">
            <data key="SUID">11885</data>
            <data key="shared name">ENSG00000258465</data>
            <data key="name">ENSG00000258465</data>
            <data key="selected">false</data>
            <data key="EnName2">ENSG00000258465</data>
            <data key="Module_Color">191</data>
            <data key="canonicalName">ENSG00000258465</data>
            <data key="chrom">chr1</data>
            <data key="cytoscape.alias.list">[ENSG00000258465]</data>
            <data key="end">160254920</data>
            <data key="level">PUTATIVE</data>
            <data key="name2">DCAF8</data>
            <data key="proEnd">160257420</data>
            <data key="proStart">160252420</data>
            <data key="start">160187254</data>
            <data key="strand">-</data>
            <data key="type">protein_coding</data>
        </node>
        <node id="11884">
            <data key="SUID">11884</data>
            <data key="shared name">ENSG00000228343</data>
            <data key="name">ENSG00000228343</data>
            <data key="selected">false</data>
            <data key="EnName2">ENSG00000228343</data>
            <data key="Module_Color">110</data>
            <data key="canonicalName">ENSG00000228343</data>
            <data key="chrom">chrX</data>
            <data key="cytoscape.alias.list">[ENSG00000228343]</data>
            <data key="end">48439545</data>
            <data key="level">KNOWN</data>
            <data key="name2">RP11-1148L6</data>
            <data key="proEnd">48442045</data>
            <data key="proStart">48437045</data>
            <data key="start">48438162</data>
            <data key="strand">-</data>
            <data key="type">antisense</data>
        </node>
        <node id="11883">
            <data key="SUID">11883</data>
            <data key="shared name">ENSG00000228146</data>
            <data key="name">ENSG00000228146</data>
            <data key="selected">false</data>
            <data key="EnName2">ENSG00000228146</data>
            <data key="Module_Color">22</data>
            <data key="canonicalName">ENSG00000228146</data>
            <data key="chrom">chr16</data>
            <data key="cytoscape.alias.list">[ENSG00000228146]</data>
            <data key="end">3199964</data>
            <data key="level">KNOWN</data>
            <data key="name2">CASP16</data>
            <data key="proEnd">3196720</data>
            <data key="proStart">3191720</data>
            <data key="start">3194220</data>
            <data key="strand">+</data>
            <data key="type">protein_coding</data>
        </node>
        <node id="11882">
            <data key="SUID">11882</data>
            <data key="shared name">ENSG00000228140</data>
            <data key="name">ENSG00000228140</data>
            <data key="selected">false</data>
            <data key="EnName2">ENSG00000228140</data>
            <data key="Module_Color">985</data>
            <data key="canonicalName">ENSG00000228140</data>
            <data key="chrom">chr1</data>
            <data key="cytoscape.alias.list">[ENSG00000228140]</data>
            <data key="end">15735929</data>
            <data key="level">NOVEL</data>
            <data key="name2">RP3-467K16</data>
            <data key="proEnd">15738429</data>
            <data key="proStart">15733429</data>
            <data key="start">15729475</data>
            <data key="strand">-</data>
            <data key="type">lincRNA</data>
        </node>
        <node id="11881">
            <data key="SUID">11881</data>
            <data key="shared name">ENSG00000171357</data>
            <data key="name">ENSG00000171357</data>
            <data key="selected">false</data>
            <data key="EnName2">ENSG00000171357</data>
            <data key="Module_Color">41</data>
            <data key="canonicalName">ENSG00000171357</data>
            <data key="chrom">chr1</data>
            <data key="cytoscape.alias.list">[ENSG00000171357]</data>
            <data key="end">46686933</data>
            <data key="level">KNOWN</data>
            <data key="name2">LURAP1</data>
            <data key="proEnd">46671506</data>
            <data key="proStart">46666506</data>
            <data key="start">46669006</data>
            <data key="strand">+</data>
            <data key="type">protein_coding</data>
        </node>
        <node id="11880">
            <data key="SUID">11880</data>
            <data key="shared name">ENSG00000250719</data>
            <data key="name">ENSG00000250719</data>
            <data key="selected">false</data>
            <data key="EnName2">ENSG00000250719</data>
            <data key="Module_Color">41</data>
            <data key="canonicalName">ENSG00000250719</data>
            <data key="chrom">chr1</data>
            <data key="cytoscape.alias.list">[ENSG00000250719]</data>
            <data key="end">46642150</data>
            <data key="level">NOVEL</data>
            <data key="name2">RP11-322N21</data>
            <data key="proEnd">46644650</data>
            <data key="proStart">46639650</data>
            <data key="start">46641158</data>
            <data key="strand">-</data>
            <data key="type">antisense</data>
        </node>
        <node id="11879">
            <data key="SUID">11879</data>
            <data key="shared name">ENSG00000174502</data>
            <data key="name">ENSG00000174502</data>
            <data key="selected">false</data>
            <data key="EnName2">ENSG00000174502</data>
            <data key="Module_Color">1258</data>
            <data key="canonicalName">ENSG00000174502</data>
            <data key="chrom">chr1</data>
            <data key="cytoscape.alias.list">[ENSG00000174502]</data>
            <data key="end">205912588</data>
            <data key="level">KNOWN</data>
            <data key="name2">SLC26A9</data>
            <data key="proEnd">205915088</data>
            <data key="proStart">205910088</data>
            <data key="start">205882176</data>
            <data key="strand">-</data>
            <data key="type">protein_coding</data>
        </node>
        <node id="11878">
            <data key="SUID">11878</data>
            <data key="shared name">ENSG00000227687</data>
            <data key="name">ENSG00000227687</data>
            <data key="selected">false</data>
            <data key="EnName2">ENSG00000227687</data>
            <data key="Module_Color">1258</data>
            <data key="canonicalName">ENSG00000227687</data>
            <data key="chrom">chr1</data>
            <data key="cytoscape.alias.list">[ENSG00000227687]</data>
            <data key="end">205904896</data>
            <data key="level">NOVEL</data>
            <data key="name2">RP4-681L3</data>
            <data key="proEnd">205906756</data>
            <data key="proStart">205901756</data>
            <data key="start">205904256</data>
            <data key="strand">+</data>
            <data key="type">antisense</data>
        </node>
        <node id="11877">
            <data key="SUID">11877</data>
            <data key="shared name">ENSG00000227392</data>
            <data key="name">ENSG00000227392</data>
            <data key="selected">false</data>
            <data key="EnName2">ENSG00000227392</data>
            <data key="Module_Color">986</data>
            <data key="canonicalName">ENSG00000227392</data>
            <data key="chrom">chr19</data>
            <data key="cytoscape.alias.list">[ENSG00000227392]</data>
            <data key="end">35597208</data>
            <data key="level">NOVEL</data>
            <data key="name2">HPN-AS1</data>
            <data key="proEnd">35599708</data>
            <data key="proStart">35594708</data>
            <data key="start">35549963</data>
            <data key="strand">-</data>
            <data key="type">antisense</data>
        </node>
        <node id="11876">
            <data key="SUID">11876</data>
            <data key="shared name">ENSG00000227199</data>
            <data key="name">ENSG00000227199</data>
            <data key="selected">false</data>
            <data key="EnName2">ENSG00000227199</data>
            <data key="Module_Color">867</data>
            <data key="canonicalName">ENSG00000227199</data>
            <data key="chrom">chr7</data>
            <data key="cytoscape.alias.list">[ENSG00000227199]</data>
            <data key="end">116594388</data>
            <data key="level">KNOWN</data>
            <data key="name2">ST7-AS1</data>
            <data key="proEnd">116596888</data>
            <data key="proStart">116591888</data>
            <data key="start">116592500</data>
            <data key="strand">-</data>
            <data key="type">antisense</data>
        </node>
        <node id="11875">
            <data key="SUID">11875</data>
            <data key="shared name">ENSG00000224407</data>
            <data key="name">ENSG00000224407</data>
            <data key="selected">false</data>
            <data key="EnName2">ENSG00000224407</data>
            <data key="Module_Color">1259</data>
            <data key="canonicalName">ENSG00000224407</data>
            <data key="chrom">chr1</data>
            <data key="cytoscape.alias.list">[ENSG00000224407]</data>
            <data key="end">230417639</data>
            <data key="level">NOVEL</data>
            <data key="name2">RP5-956O18</data>
            <data key="proEnd">230420139</data>
            <data key="proStart">230415139</data>
            <data key="start">230416058</data>
            <data key="strand">-</data>
            <data key="type">antisense</data>
        </node>
        <node id="11874">
            <data key="SUID">11874</data>
            <data key="shared name">ENSG00000227006</data>
            <data key="name">ENSG00000227006</data>
            <data key="selected">false</data>
            <data key="EnName2">ENSG00000227006</data>
            <data key="Module_Color">1259</data>
            <data key="canonicalName">ENSG00000227006</data>
            <data key="chrom">chr1</data>
            <data key="cytoscape.alias.list">[ENSG00000227006]</data>
            <data key="end">230404229</data>
            <data key="level">NOVEL</data>
            <data key="name2">RP5-956O18</data>
            <data key="proEnd">230406729</data>
            <data key="proStart">230401729</data>
            <data key="start">230394440</data>
            <data key="strand">-</data>
            <data key="type">antisense</data>
        </node>
        <node id="11873">
            <data key="SUID">11873</data>
            <data key="shared name">ENSG00000248866</data>
            <data key="name">ENSG00000248866</data>
            <data key="selected">false</data>
            <data key="EnName2">ENSG00000248866</data>
            <data key="Module_Color">738</data>
            <data key="canonicalName">ENSG00000248866</data>
            <data key="chrom">chr4</data>
            <data key="cytoscape.alias.list">[ENSG00000248866]</data>
            <data key="end">53527835</data>
            <data key="level">NOVEL</data>
            <data key="name2">USP46-AS1</data>
            <data key="proEnd">53528073</data>
            <data key="proStart">53523073</data>
            <data key="start">53525573</data>
            <data key="strand">+</data>
            <data key="type">lincRNA</data>
        </node>
        <node id="11872">
            <data key="SUID">11872</data>
            <data key="shared name">ENSG00000226819</data>
            <data key="name">ENSG00000226819</data>
            <data key="selected">false</data>
            <data key="EnName2">ENSG00000226819</data>
            <data key="Module_Color">987</data>
            <data key="canonicalName">ENSG00000226819</data>
            <data key="chrom">chr2</data>
            <data key="cytoscape.alias.list">[ENSG00000226819]</data>
            <data key="end">66660602</data>
            <data key="level">NOVEL</data>
            <data key="name2">MEIS1-AS3</data>
            <data key="proEnd">66663102</data>
            <data key="proStart">66658102</data>
            <data key="start">66653867</data>
            <data key="strand">-</data>
            <data key="type">antisense</data>
        </node>
        <node id="11871">
            <data key="SUID">11871</data>
            <data key="shared name">ENSG00000221613</data>
            <data key="name">ENSG00000221613</data>
            <data key="selected">false</data>
            <data key="EnName2">ENSG00000221613</data>
            <data key="Module_Color">536</data>
            <data key="canonicalName">ENSG00000221613</data>
            <data key="chrom">chr9</data>
            <data key="cytoscape.alias.list">[ENSG00000221613]</data>
            <data key="end">138420546</data>
            <data key="level">NOVEL</data>
            <data key="name2">AL161452</data>
            <data key="proEnd">138423046</data>
            <data key="proStart">138418046</data>
            <data key="start">138420457</data>
            <data key="strand">-</data>
            <data key="type">miRNA</data>
        </node>
        <node id="11870">
            <data key="SUID">11870</data>
            <data key="shared name">ENSG00000226645</data>
            <data key="name">ENSG00000226645</data>
            <data key="selected">false</data>
            <data key="EnName2">ENSG00000226645</data>
            <data key="Module_Color">865</data>
            <data key="canonicalName">ENSG00000226645</data>
            <data key="chrom">chr11</data>
            <data key="cytoscape.alias.list">[ENSG00000226645]</data>
            <data key="end">116644921</data>
            <data key="level">NOVEL</data>
            <data key="name2">AP006216</data>
            <data key="proEnd">116646605</data>
            <data key="proStart">116641605</data>
            <data key="start">116644105</data>
            <data key="strand">+</data>
            <data key="type">antisense</data>
        </node>
        <node id="11869">
            <data key="SUID">11869</data>
            <data key="shared name">ENSG00000101049</data>
            <data key="name">ENSG00000101049</data>
            <data key="selected">false</data>
            <data key="EnName2">ENSG00000101049</data>
            <data key="Module_Color">1260</data>
            <data key="canonicalName">ENSG00000101049</data>
            <data key="chrom">chr20</data>
            <data key="cytoscape.alias.list">[ENSG00000101049]</data>
            <data key="end">42216877</data>
            <data key="level">KNOWN</data>
            <data key="name2">SGK2</data>
            <data key="proEnd">42190108</data>
            <data key="proStart">42185108</data>
            <data key="start">42187608</data>
            <data key="strand">+</data>
            <data key="type">protein_coding</data>
        </node>
        <node id="11868">
            <data key="SUID">11868</data>
            <data key="shared name">ENSG00000226143</data>
            <data key="name">ENSG00000226143</data>
            <data key="selected">false</data>
            <data key="EnName2">ENSG00000226143</data>
            <data key="Module_Color">1260</data>
            <data key="canonicalName">ENSG00000226143</data>
            <data key="chrom">chr20</data>
            <data key="cytoscape.alias.list">[ENSG00000226143]</data>
            <data key="end">42179589</data>
            <data key="level">NOVEL</data>
            <data key="name2">RP1-138B7</data>
            <data key="proEnd">42182089</data>
            <data key="proStart">42177089</data>
            <data key="start">42178029</data>
            <data key="strand">-</data>
            <data key="type">antisense</data>
        </node>
        <node id="11867">
            <data key="SUID">11867</data>
            <data key="shared name">ENSG00000232732</data>
            <data key="name">ENSG00000232732</data>
            <data key="selected">false</data>
            <data key="EnName2">ENSG00000232732</data>
            <data key="Module_Color">498</data>
            <data key="canonicalName">ENSG00000232732</data>
            <data key="chrom">chr2</data>
            <data key="cytoscape.alias.list">[ENSG00000232732]</data>
            <data key="end">200775882</data>
            <data key="level">NOVEL</data>
            <data key="name2">AC073043</data>
            <data key="proEnd">200778382</data>
            <data key="proStart">200773382</data>
            <data key="start">200732119</data>
            <data key="strand">-</data>
            <data key="type">processed_transcript</data>
        </node>
        <node id="11866">
            <data key="SUID">11866</data>
            <data key="shared name">ENSG00000254995</data>
            <data key="name">ENSG00000254995</data>
            <data key="selected">false</data>
            <data key="EnName2">ENSG00000254995</data>
            <data key="Module_Color">245</data>
            <data key="canonicalName">ENSG00000254995</data>
            <data key="chrom">chr20</data>
            <data key="cytoscape.alias.list">[ENSG00000254995]</data>
            <data key="end">57290466</data>
            <data key="level">KNOWN</data>
            <data key="name2">STX16-NPEPL1</data>
            <data key="proEnd">57228990</data>
            <data key="proStart">57223990</data>
            <data key="start">57226490</data>
            <data key="strand">+</data>
            <data key="type">protein_coding</data>
        </node>
        <node id="11865">
            <data key="SUID">11865</data>
            <data key="shared name">ENSG00000235590</data>
            <data key="name">ENSG00000235590</data>
            <data key="selected">false</data>
            <data key="EnName2">ENSG00000235590</data>
            <data key="Module_Color">245</data>
            <data key="canonicalName">ENSG00000235590</data>
            <data key="chrom">chr20</data>
            <data key="cytoscape.alias.list">[ENSG00000235590]</data>
            <data key="end">57425958</data>
            <data key="level">KNOWN</data>
            <data key="name2">GNAS-AS1</data>
            <data key="proEnd">57428458</data>
            <data key="proStart">57423458</data>
            <data key="start">57393974</data>
            <data key="strand">-</data>
            <data key="type">antisense</data>
        </node>
        <node id="11864">
            <data key="SUID">11864</data>
            <data key="shared name">ENSG00000225555</data>
            <data key="name">ENSG00000225555</data>
            <data key="selected">false</data>
            <data key="EnName2">ENSG00000225555</data>
            <data key="Module_Color">988</data>
            <data key="canonicalName">ENSG00000225555</data>
            <data key="chrom">chr21</data>
            <data key="cytoscape.alias.list">[ENSG00000225555]</data>
            <data key="end">35747647</data>
            <data key="level">NOVEL</data>
            <data key="name2">AP000320</data>
            <data key="proEnd">35750147</data>
            <data key="proStart">35745147</data>
            <data key="start">35743101</data>
            <data key="strand">-</data>
            <data key="type">antisense</data>
        </node>
        <node id="11863">
            <data key="SUID">11863</data>
            <data key="shared name">ENSG00000147862</data>
            <data key="name">ENSG00000147862</data>
            <data key="selected">false</data>
            <data key="EnName2">ENSG00000147862</data>
            <data key="Module_Color">1261</data>
            <data key="canonicalName">ENSG00000147862</data>
            <data key="chrom">chr9</data>
            <data key="cytoscape.alias.list">[ENSG00000147862]</data>
            <data key="end">14398982</data>
            <data key="level">KNOWN</data>
            <data key="name2">NFIB</data>
            <data key="proEnd">14401482</data>
            <data key="proStart">14396482</data>
            <data key="start">14081842</data>
            <data key="strand">-</data>
            <data key="type">protein_coding</data>
        </node>
        <node id="11862">
            <data key="SUID">11862</data>
            <data key="shared name">ENSG00000225472</data>
            <data key="name">ENSG00000225472</data>
            <data key="selected">false</data>
            <data key="EnName2">ENSG00000225472</data>
            <data key="Module_Color">1261</data>
            <data key="canonicalName">ENSG00000225472</data>
            <data key="chrom">chr9</data>
            <data key="cytoscape.alias.list">[ENSG00000225472]</data>
            <data key="end">14357907</data>
            <data key="level">NOVEL</data>
            <data key="name2">RP11-120J1</data>
            <data key="proEnd">14319584</data>
            <data key="proStart">14314584</data>
            <data key="start">14317084</data>
            <data key="strand">+</data>
            <data key="type">antisense</data>
        </node>
        <node id="11861">
            <data key="SUID">11861</data>
            <data key="shared name">ENSG00000018280</data>
            <data key="name">ENSG00000018280</data>
            <data key="selected">false</data>
            <data key="EnName2">ENSG00000018280</data>
            <data key="Module_Color">164</data>
            <data key="canonicalName">ENSG00000018280</data>
            <data key="chrom">chr2</data>
            <data key="cytoscape.alias.list">[ENSG00000018280]</data>
            <data key="end">219261617</data>
            <data key="level">KNOWN</data>
            <data key="name2">SLC11A1</data>
            <data key="proEnd">219249252</data>
            <data key="proStart">219244252</data>
            <data key="start">219246752</data>
            <data key="strand">+</data>
            <data key="type">protein_coding</data>
        </node>
        <node id="11860">
            <data key="SUID">11860</data>
            <data key="shared name">ENSG00000224877</data>
            <data key="name">ENSG00000224877</data>
            <data key="selected">false</data>
            <data key="EnName2">ENSG00000224877</data>
            <data key="Module_Color">69</data>
            <data key="canonicalName">ENSG00000224877</data>
            <data key="chrom">chr17</data>
            <data key="cytoscape.alias.list">[ENSG00000224877]</data>
            <data key="end">79215081</data>
            <data key="level">KNOWN</data>
            <data key="name2">C17orf89</data>
            <data key="proEnd">79215539</data>
            <data key="proStart">79210539</data>
            <data key="start">79213039</data>
            <data key="strand">+</data>
            <data key="type">protein_coding</data>
        </node>
        <node id="11859">
            <data key="SUID">11859</data>
            <data key="shared name">ENSG00000227268</data>
            <data key="name">ENSG00000227268</data>
            <data key="selected">false</data>
            <data key="EnName2">ENSG00000227268</data>
            <data key="Module_Color">1019</data>
            <data key="canonicalName">ENSG00000227268</data>
            <data key="chrom">chr10</data>
            <data key="cytoscape.alias.list">[ENSG00000227268]</data>
            <data key="end">89623194</data>
            <data key="level">KNOWN</data>
            <data key="name2">KLLN</data>
            <data key="proEnd">89625694</data>
            <data key="proStart">89620694</data>
            <data key="start">89618918</data>
            <data key="strand">-</data>
            <data key="type">protein_coding</data>
        </node>
        <node id="11858">
            <data key="SUID">11858</data>
            <data key="shared name">ENSG00000224699</data>
            <data key="name">ENSG00000224699</data>
            <data key="selected">false</data>
            <data key="EnName2">ENSG00000224699</data>
            <data key="Module_Color">201</data>
            <data key="canonicalName">ENSG00000224699</data>
            <data key="chrom">chr1</data>
            <data key="cytoscape.alias.list">[ENSG00000224699]</data>
            <data key="end">110974982</data>
            <data key="level">NOVEL</data>
            <data key="name2">LAMTOR5-AS1</data>
            <data key="proEnd">110927941</data>
            <data key="proStart">110922941</data>
            <data key="start">110925441</data>
            <data key="strand">+</data>
            <data key="type">antisense</data>
        </node>
        <node id="11857">
            <data key="SUID">11857</data>
            <data key="shared name">ENSG00000244349</data>
            <data key="name">ENSG00000244349</data>
            <data key="selected">false</data>
            <data key="EnName2">ENSG00000244349</data>
            <data key="Module_Color">313</data>
            <data key="canonicalName">ENSG00000244349</data>
            <data key="chrom">chr6</data>
            <data key="cytoscape.alias.list">[ENSG00000244349]</data>
            <data key="end">28956313</data>
            <data key="level">KNOWN</data>
            <data key="name2">HCG16</data>
            <data key="proEnd">28957077</data>
            <data key="proStart">28952077</data>
            <data key="start">28954577</data>
            <data key="strand">+</data>
            <data key="type">antisense</data>
        </node>
        <node id="11856">
            <data key="SUID">11856</data>
            <data key="shared name">ENSG00000227214</data>
            <data key="name">ENSG00000227214</data>
            <data key="selected">false</data>
            <data key="EnName2">ENSG00000227214</data>
            <data key="Module_Color">313</data>
            <data key="canonicalName">ENSG00000227214</data>
            <data key="chrom">chr6</data>
            <data key="cytoscape.alias.list">[ENSG00000227214]</data>
            <data key="end">28955261</data>
            <data key="level">KNOWN</data>
            <data key="name2">HCG15</data>
            <data key="proEnd">28956480</data>
            <data key="proStart">28951480</data>
            <data key="start">28953980</data>
            <data key="strand">+</data>
            <data key="type">antisense</data>
        </node>
        <node id="11855">
            <data key="SUID">11855</data>
            <data key="shared name">ENSG00000260931</data>
            <data key="name">ENSG00000260931</data>
            <data key="selected">false</data>
            <data key="EnName2">ENSG00000260931</data>
            <data key="Module_Color">226</data>
            <data key="canonicalName">ENSG00000260931</data>
            <data key="chrom">chr2</data>
            <data key="cytoscape.alias.list">[ENSG00000260931]</data>
            <data key="end">179267618</data>
            <data key="level">NOVEL</data>
            <data key="name2">RP11-65L3</data>
            <data key="proEnd">179268061</data>
            <data key="proStart">179263061</data>
            <data key="start">179265561</data>
            <data key="strand">+</data>
            <data key="type">lincRNA</data>
        </node>
        <node id="11854">
            <data key="SUID">11854</data>
            <data key="shared name">ENSG00000273009</data>
            <data key="name">ENSG00000273009</data>
            <data key="selected">false</data>
            <data key="EnName2">ENSG00000273009</data>
            <data key="Module_Color">1262</data>
            <data key="canonicalName">ENSG00000273009</data>
            <data key="chrom">chr3</data>
            <data key="cytoscape.alias.list">[ENSG00000273009]</data>
            <data key="end">195640554</data>
            <data key="level">NOVEL</data>
            <data key="name2">RP11-352G9</data>
            <data key="proEnd">195643054</data>
            <data key="proStart">195638054</data>
            <data key="start">195639949</data>
            <data key="strand">-</data>
            <data key="type">lincRNA</data>
        </node>
        <node id="11853">
            <data key="SUID">11853</data>
            <data key="shared name">ENSG00000223783</data>
            <data key="name">ENSG00000223783</data>
            <data key="selected">false</data>
            <data key="EnName2">ENSG00000223783</data>
            <data key="Module_Color">1262</data>
            <data key="canonicalName">ENSG00000223783</data>
            <data key="chrom">chr3</data>
            <data key="cytoscape.alias.list">[ENSG00000223783]</data>
            <data key="end">195587275</data>
            <data key="level">NOVEL</data>
            <data key="name2">AC124944</data>
            <data key="proEnd">195589775</data>
            <data key="proStart">195584775</data>
            <data key="start">195563064</data>
            <data key="strand">-</data>
            <data key="type">lincRNA</data>
        </node>
        <node id="11852">
            <data key="SUID">11852</data>
            <data key="shared name">ENSG00000273058</data>
            <data key="name">ENSG00000273058</data>
            <data key="selected">false</data>
            <data key="EnName2">ENSG00000273058</data>
            <data key="Module_Color">1112</data>
            <data key="canonicalName">ENSG00000273058</data>
            <data key="chrom">chr1</data>
            <data key="cytoscape.alias.list">[ENSG00000273058]</data>
            <data key="end">236700004</data>
            <data key="level">NOVEL</data>
            <data key="name2">RP11-385F5</data>
            <data key="proEnd">236702504</data>
            <data key="proStart">236697504</data>
            <data key="start">236699473</data>
            <data key="strand">-</data>
            <data key="type">antisense</data>
        </node>
        <node id="11851">
            <data key="SUID">11851</data>
            <data key="shared name">ENSG00000184274</data>
            <data key="name">ENSG00000184274</data>
            <data key="selected">false</data>
            <data key="EnName2">ENSG00000184274</data>
            <data key="Module_Color">1263</data>
            <data key="canonicalName">ENSG00000184274</data>
            <data key="chrom">chr21</data>
            <data key="cytoscape.alias.list">[ENSG00000184274]</data>
            <data key="end">46725172</data>
            <data key="level">KNOWN</data>
            <data key="name2">LINC00315</data>
            <data key="proEnd">46727672</data>
            <data key="proStart">46722672</data>
            <data key="start">46720160</data>
            <data key="strand">-</data>
            <data key="type">lincRNA</data>
        </node>
        <node id="11850">
            <data key="SUID">11850</data>
            <data key="shared name">ENSG00000223768</data>
            <data key="name">ENSG00000223768</data>
            <data key="selected">false</data>
            <data key="EnName2">ENSG00000223768</data>
            <data key="Module_Color">1263</data>
            <data key="canonicalName">ENSG00000223768</data>
            <data key="chrom">chr21</data>
            <data key="cytoscape.alias.list">[ENSG00000223768]</data>
            <data key="end">46717269</data>
            <data key="level">KNOWN</data>
            <data key="name2">LINC00205</data>
            <data key="proEnd">46715700</data>
            <data key="proStart">46710700</data>
            <data key="start">46713200</data>
            <data key="strand">+</data>
            <data key="type">lincRNA</data>
        </node>
        <node id="11849">
            <data key="SUID">11849</data>
            <data key="shared name">ENSG00000241180</data>
            <data key="name">ENSG00000241180</data>
            <data key="selected">false</data>
            <data key="EnName2">ENSG00000241180</data>
            <data key="Module_Color">108</data>
            <data key="canonicalName">ENSG00000241180</data>
            <data key="chrom">chr1</data>
            <data key="cytoscape.alias.list">[ENSG00000241180]</data>
            <data key="end">850351</data>
            <data key="level">NOVEL</data>
            <data key="name2">RP11-54O7</data>
            <data key="proEnd">852051</data>
            <data key="proStart">847051</data>
            <data key="start">849551</data>
            <data key="strand">+</data>
            <data key="type">lincRNA</data>
        </node>
        <node id="11848">
            <data key="SUID">11848</data>
            <data key="shared name">ENSG00000230699</data>
            <data key="name">ENSG00000230699</data>
            <data key="selected">false</data>
            <data key="EnName2">ENSG00000230699</data>
            <data key="Module_Color">39</data>
            <data key="canonicalName">ENSG00000230699</data>
            <data key="chrom">chr1</data>
            <data key="cytoscape.alias.list">[ENSG00000230699]</data>
            <data key="end">850328</data>
            <data key="level">NOVEL</data>
            <data key="name2">RP11-54O7</data>
            <data key="proEnd">849315</data>
            <data key="proStart">844315</data>
            <data key="start">846815</data>
            <data key="strand">+</data>
            <data key="type">lincRNA</data>
        </node>
        <node id="11847">
            <data key="SUID">11847</data>
            <data key="shared name">ENSG00000268592</data>
            <data key="name">ENSG00000268592</data>
            <data key="selected">false</data>
            <data key="EnName2">ENSG00000268592</data>
            <data key="Module_Color">1110</data>
            <data key="canonicalName">ENSG00000268592</data>
            <data key="chrom">chr6</data>
            <data key="cytoscape.alias.list">[ENSG00000268592]</data>
            <data key="end">150240643</data>
            <data key="level">NOVEL</data>
            <data key="name2">RP11-244K5</data>
            <data key="proEnd">150186233</data>
            <data key="proStart">150181233</data>
            <data key="start">150183733</data>
            <data key="strand">+</data>
            <data key="type">antisense</data>
        </node>
        <node id="11846">
            <data key="SUID">11846</data>
            <data key="shared name">ENSG00000223695</data>
            <data key="name">ENSG00000223695</data>
            <data key="selected">false</data>
            <data key="EnName2">ENSG00000223695</data>
            <data key="Module_Color">601</data>
            <data key="canonicalName">ENSG00000223695</data>
            <data key="chrom">chr22</data>
            <data key="cytoscape.alias.list">[ENSG00000223695]</data>
            <data key="end">36792562</data>
            <data key="level">NOVEL</data>
            <data key="name2">RP4-633O19__A</data>
            <data key="proEnd">36787171</data>
            <data key="proStart">36782171</data>
            <data key="start">36784671</data>
            <data key="strand">+</data>
            <data key="type">lincRNA</data>
        </node>
        <node id="11845">
            <data key="SUID">11845</data>
            <data key="shared name">ENSG00000260629</data>
            <data key="name">ENSG00000260629</data>
            <data key="selected">false</data>
            <data key="EnName2">ENSG00000260629</data>
            <data key="Module_Color">1264</data>
            <data key="canonicalName">ENSG00000260629</data>
            <data key="chrom">chr11</data>
            <data key="cytoscape.alias.list">[ENSG00000260629]</data>
            <data key="end">5266777</data>
            <data key="level">NOVEL</data>
            <data key="name2">CTD-2643I7</data>
            <data key="proEnd">5269277</data>
            <data key="proStart">5264277</data>
            <data key="start">5265784</data>
            <data key="strand">-</data>
            <data key="type">sense_overlapping</data>
        </node>
        <node id="11844">
            <data key="SUID">11844</data>
            <data key="shared name">ENSG00000223609</data>
            <data key="name">ENSG00000223609</data>
            <data key="selected">false</data>
            <data key="EnName2">ENSG00000223609</data>
            <data key="Module_Color">1264</data>
            <data key="canonicalName">ENSG00000223609</data>
            <data key="chrom">chr11</data>
            <data key="cytoscape.alias.list">[ENSG00000223609]</data>
            <data key="end">5256600</data>
            <data key="level">KNOWN</data>
            <data key="name2">HBD</data>
            <data key="proEnd">5259100</data>
            <data key="proStart">5254100</data>
            <data key="start">5253908</data>
            <data key="strand">-</data>
            <data key="type">protein_coding</data>
        </node>
        <node id="11843">
            <data key="SUID">11843</data>
            <data key="shared name">ENSG00000227057</data>
            <data key="name">ENSG00000227057</data>
            <data key="selected">false</data>
            <data key="EnName2">ENSG00000227057</data>
            <data key="Module_Color">18</data>
            <data key="canonicalName">ENSG00000227057</data>
            <data key="chrom">chr6</data>
            <data key="cytoscape.alias.list">[ENSG00000227057]</data>
            <data key="end">33257304</data>
            <data key="level">KNOWN</data>
            <data key="name2">WDR46</data>
            <data key="proEnd">33259804</data>
            <data key="proStart">33254804</data>
            <data key="start">33246885</data>
            <data key="strand">-</data>
            <data key="type">protein_coding</data>
        </node>
        <node id="11842">
            <data key="SUID">11842</data>
            <data key="shared name">ENSG00000223469</data>
            <data key="name">ENSG00000223469</data>
            <data key="selected">false</data>
            <data key="EnName2">ENSG00000223469</data>
            <data key="Module_Color">43</data>
            <data key="canonicalName">ENSG00000223469</data>
            <data key="chrom">chr6</data>
            <data key="cytoscape.alias.list">[ENSG00000223469]</data>
            <data key="end">43820070</data>
            <data key="level">NOVEL</data>
            <data key="name2">RP11-344J7</data>
            <data key="proEnd">43822570</data>
            <data key="proStart">43817570</data>
            <data key="start">43819494</data>
            <data key="strand">-</data>
            <data key="type">lincRNA</data>
        </node>
        <node id="11841">
            <data key="SUID">11841</data>
            <data key="shared name">ENSG00000113520</data>
            <data key="name">ENSG00000113520</data>
            <data key="selected">false</data>
            <data key="EnName2">ENSG00000113520</data>
            <data key="Module_Color">98</data>
            <data key="canonicalName">ENSG00000113520</data>
            <data key="chrom">chr5</data>
            <data key="cytoscape.alias.list">[ENSG00000113520]</data>
            <data key="end">132018368</data>
            <data key="level">KNOWN</data>
            <data key="name2">IL4</data>
            <data key="proEnd">132012178</data>
            <data key="proStart">132007178</data>
            <data key="start">132009678</data>
            <data key="strand">+</data>
            <data key="type">protein_coding</data>
        </node>
        <node id="11840">
            <data key="SUID">11840</data>
            <data key="shared name">ENSG00000222888</data>
            <data key="name">ENSG00000222888</data>
            <data key="selected">false</data>
            <data key="EnName2">ENSG00000222888</data>
            <data key="Module_Color">989</data>
            <data key="canonicalName">ENSG00000222888</data>
            <data key="chrom">chr3</data>
            <data key="cytoscape.alias.list">[ENSG00000222888]</data>
            <data key="end">53916296</data>
            <data key="level">NOVEL</data>
            <data key="name2">AC012467</data>
            <data key="proEnd">53918796</data>
            <data key="proStart">53913796</data>
            <data key="start">53916213</data>
            <data key="strand">-</data>
            <data key="type">miRNA</data>
        </node>
        <node id="11839">
            <data key="SUID">11839</data>
            <data key="shared name">ENSG00000149485</data>
            <data key="name">ENSG00000149485</data>
            <data key="selected">false</data>
            <data key="EnName2">ENSG00000149485</data>
            <data key="Module_Color">114</data>
            <data key="canonicalName">ENSG00000149485</data>
            <data key="chrom">chr11</data>
            <data key="cytoscape.alias.list">[ENSG00000149485]</data>
            <data key="end">61596790</data>
            <data key="level">KNOWN</data>
            <data key="name2">FADS1</data>
            <data key="proEnd">61599290</data>
            <data key="proStart">61594290</data>
            <data key="start">61567099</data>
            <data key="strand">-</data>
            <data key="type">protein_coding</data>
        </node>
        <node id="11838">
            <data key="SUID">11838</data>
            <data key="shared name">ENSG00000227253</data>
            <data key="name">ENSG00000227253</data>
            <data key="selected">false</data>
            <data key="EnName2">ENSG00000227253</data>
            <data key="Module_Color">312</data>
            <data key="canonicalName">ENSG00000227253</data>
            <data key="chrom">chr10</data>
            <data key="cytoscape.alias.list">[ENSG00000227253]</data>
            <data key="end">32558402</data>
            <data key="level">NOVEL</data>
            <data key="name2">RP11-166N17</data>
            <data key="proEnd">32557717</data>
            <data key="proStart">32552717</data>
            <data key="start">32555217</data>
            <data key="strand">+</data>
            <data key="type">antisense</data>
        </node>
        <node id="11837">
            <data key="SUID">11837</data>
            <data key="shared name">ENSG00000233739</data>
            <data key="name">ENSG00000233739</data>
            <data key="selected">false</data>
            <data key="EnName2">ENSG00000233739</data>
            <data key="Module_Color">230</data>
            <data key="canonicalName">ENSG00000233739</data>
            <data key="chrom">chr22</data>
            <data key="cytoscape.alias.list">[ENSG00000233739]</data>
            <data key="end">38469947</data>
            <data key="level">NOVEL</data>
            <data key="name2">RP5-1039K5</data>
            <data key="proEnd">38472447</data>
            <data key="proStart">38467447</data>
            <data key="start">38453187</data>
            <data key="strand">-</data>
            <data key="type">antisense</data>
        </node>
        <node id="11836">
            <data key="SUID">11836</data>
            <data key="shared name">ENSG00000222044</data>
            <data key="name">ENSG00000222044</data>
            <data key="selected">false</data>
            <data key="EnName2">ENSG00000222044</data>
            <data key="Module_Color">230</data>
            <data key="canonicalName">ENSG00000222044</data>
            <data key="chrom">chr22</data>
            <data key="cytoscape.alias.list">[ENSG00000222044]</data>
            <data key="end">38430235</data>
            <data key="level">NOVEL</data>
            <data key="name2">RP5-1039K5</data>
            <data key="proEnd">38432735</data>
            <data key="proStart">38427735</data>
            <data key="start">38428172</data>
            <data key="strand">-</data>
            <data key="type">antisense</data>
        </node>
        <node id="11835">
            <data key="SUID">11835</data>
            <data key="shared name">ENSG00000271996</data>
            <data key="name">ENSG00000271996</data>
            <data key="selected">false</data>
            <data key="EnName2">ENSG00000271996</data>
            <data key="Module_Color">206</data>
            <data key="canonicalName">ENSG00000271996</data>
            <data key="chrom">chr2</data>
            <data key="cytoscape.alias.list">[ENSG00000271996]</data>
            <data key="end">178175300</data>
            <data key="level">NOVEL</data>
            <data key="name2">RP11-337N6</data>
            <data key="proEnd">178173601</data>
            <data key="proStart">178168601</data>
            <data key="start">178171101</data>
            <data key="strand">+</data>
            <data key="type">antisense</data>
        </node>
        <node id="11834">
            <data key="SUID">11834</data>
            <data key="shared name">ENSG00000235098</data>
            <data key="name">ENSG00000235098</data>
            <data key="selected">false</data>
            <data key="EnName2">ENSG00000235098</data>
            <data key="Module_Color">39</data>
            <data key="canonicalName">ENSG00000235098</data>
            <data key="chrom">chr1</data>
            <data key="cytoscape.alias.list">[ENSG00000235098]</data>
            <data key="end">1357149</data>
            <data key="level">KNOWN</data>
            <data key="name2">ANKRD65</data>
            <data key="proEnd">1359649</data>
            <data key="proStart">1354649</data>
            <data key="start">1353800</data>
            <data key="strand">-</data>
            <data key="type">protein_coding</data>
        </node>
        <node id="11833">
            <data key="SUID">11833</data>
            <data key="shared name">ENSG00000225905</data>
            <data key="name">ENSG00000225905</data>
            <data key="selected">false</data>
            <data key="EnName2">ENSG00000225905</data>
            <data key="Module_Color">39</data>
            <data key="canonicalName">ENSG00000225905</data>
            <data key="chrom">chr1</data>
            <data key="cytoscape.alias.list">[ENSG00000225905]</data>
            <data key="end">1358071</data>
            <data key="level">NOVEL</data>
            <data key="name2">RP4-758J18</data>
            <data key="proEnd">1358125</data>
            <data key="proStart">1353125</data>
            <data key="start">1355625</data>
            <data key="strand">+</data>
            <data key="type">antisense</data>
        </node>
        <node id="11832">
            <data key="SUID">11832</data>
            <data key="shared name">ENSG00000205116</data>
            <data key="name">ENSG00000205116</data>
            <data key="selected">false</data>
            <data key="EnName2">ENSG00000205116</data>
            <data key="Module_Color">39</data>
            <data key="canonicalName">ENSG00000205116</data>
            <data key="chrom">chr1</data>
            <data key="cytoscape.alias.list">[ENSG00000205116]</data>
            <data key="end">1363167</data>
            <data key="level">KNOWN</data>
            <data key="name2">TMEM88B</data>
            <data key="proEnd">1364008</data>
            <data key="proStart">1359008</data>
            <data key="start">1361508</data>
            <data key="strand">+</data>
            <data key="type">protein_coding</data>
        </node>
        <node id="11831">
            <data key="SUID">11831</data>
            <data key="shared name">ENSG00000179750</data>
            <data key="name">ENSG00000179750</data>
            <data key="selected">false</data>
            <data key="EnName2">ENSG00000179750</data>
            <data key="Module_Color">1265</data>
            <data key="canonicalName">ENSG00000179750</data>
            <data key="chrom">chr22</data>
            <data key="cytoscape.alias.list">[ENSG00000179750]</data>
            <data key="end">39388809</data>
            <data key="level">KNOWN</data>
            <data key="name2">APOBEC3B</data>
            <data key="proEnd">39380852</data>
            <data key="proStart">39375852</data>
            <data key="start">39378352</data>
            <data key="strand">+</data>
            <data key="type">protein_coding</data>
        </node>
        <node id="11830">
            <data key="SUID">11830</data>
            <data key="shared name">ENSG00000221890</data>
            <data key="name">ENSG00000221890</data>
            <data key="selected">false</data>
            <data key="EnName2">ENSG00000221890</data>
            <data key="Module_Color">1265</data>
            <data key="canonicalName">ENSG00000221890</data>
            <data key="chrom">chr22</data>
            <data key="cytoscape.alias.list">[ENSG00000221890]</data>
            <data key="end">39239987</data>
            <data key="level">KNOWN</data>
            <data key="name2">NPTXR</data>
            <data key="proEnd">39242487</data>
            <data key="proStart">39237487</data>
            <data key="start">39214457</data>
            <data key="strand">-</data>
            <data key="type">protein_coding</data>
        </node>
        <node id="11829">
            <data key="SUID">11829</data>
            <data key="shared name">ENSG00000243667</data>
            <data key="name">ENSG00000243667</data>
            <data key="selected">false</data>
            <data key="EnName2">ENSG00000243667</data>
            <data key="Module_Color">602</data>
            <data key="canonicalName">ENSG00000243667</data>
            <data key="chrom">chr2</data>
            <data key="cytoscape.alias.list">[ENSG00000243667]</data>
            <data key="end">68384692</data>
            <data key="level">KNOWN</data>
            <data key="name2">WDR92</data>
            <data key="proEnd">68387192</data>
            <data key="proStart">68382192</data>
            <data key="start">68350068</data>
            <data key="strand">-</data>
            <data key="type">protein_coding</data>
        </node>
        <node id="11828">
            <data key="SUID">11828</data>
            <data key="shared name">ENSG00000249375</data>
            <data key="name">ENSG00000249375</data>
            <data key="selected">false</data>
            <data key="EnName2">ENSG00000249375</data>
            <data key="Module_Color">680</data>
            <data key="canonicalName">ENSG00000249375</data>
            <data key="chrom">chr8</data>
            <data key="cytoscape.alias.list">[ENSG00000249375]</data>
            <data key="end">128746213</data>
            <data key="level">NOVEL</data>
            <data key="name2">CASC11</data>
            <data key="proEnd">128748713</data>
            <data key="proStart">128743713</data>
            <data key="start">128698588</data>
            <data key="strand">-</data>
            <data key="type">lincRNA</data>
        </node>
        <node id="11827">
            <data key="SUID">11827</data>
            <data key="shared name">ENSG00000221176</data>
            <data key="name">ENSG00000221176</data>
            <data key="selected">false</data>
            <data key="EnName2">ENSG00000221176</data>
            <data key="Module_Color">680</data>
            <data key="canonicalName">ENSG00000221176</data>
            <data key="chrom">chr8</data>
            <data key="cytoscape.alias.list">[ENSG00000221176]</data>
            <data key="end">129061484</data>
            <data key="level">KNOWN</data>
            <data key="name2">MIR1207</data>
            <data key="proEnd">129063898</data>
            <data key="proStart">129058898</data>
            <data key="start">129061398</data>
            <data key="strand">+</data>
            <data key="type">miRNA</data>
        </node>
        <node id="11826">
            <data key="SUID">11826</data>
            <data key="shared name">ENSG00000221039</data>
            <data key="name">ENSG00000221039</data>
            <data key="selected">false</data>
            <data key="EnName2">ENSG00000221039</data>
            <data key="Module_Color">47</data>
            <data key="canonicalName">ENSG00000221039</data>
            <data key="chrom">chr22</data>
            <data key="cytoscape.alias.list">[ENSG00000221039]</data>
            <data key="end">20236734</data>
            <data key="level">KNOWN</data>
            <data key="name2">MIR1286</data>
            <data key="proEnd">20239234</data>
            <data key="proStart">20234234</data>
            <data key="start">20236657</data>
            <data key="strand">-</data>
            <data key="type">miRNA</data>
        </node>
        <node id="11825">
            <data key="SUID">11825</data>
            <data key="shared name">ENSG00000233108</data>
            <data key="name">ENSG00000233108</data>
            <data key="selected">false</data>
            <data key="EnName2">ENSG00000233108</data>
            <data key="Module_Color">883</data>
            <data key="canonicalName">ENSG00000233108</data>
            <data key="chrom">chr7</data>
            <data key="cytoscape.alias.list">[ENSG00000233108]</data>
            <data key="end">8009534</data>
            <data key="level">NOVEL</data>
            <data key="name2">AC006042</data>
            <data key="proEnd">8012034</data>
            <data key="proStart">8007034</data>
            <data key="start">7997814</data>
            <data key="strand">-</data>
            <data key="type">antisense</data>
        </node>
        <node id="11824">
            <data key="SUID">11824</data>
            <data key="shared name">ENSG00000271840</data>
            <data key="name">ENSG00000271840</data>
            <data key="selected">false</data>
            <data key="EnName2">ENSG00000271840</data>
            <data key="Module_Color">524</data>
            <data key="canonicalName">ENSG00000271840</data>
            <data key="chrom">chr1</data>
            <data key="cytoscape.alias.list">[ENSG00000271840]</data>
            <data key="end">22427853</data>
            <data key="level">NOVEL</data>
            <data key="name2">RP1-224A6</data>
            <data key="proEnd">22429606</data>
            <data key="proStart">22424606</data>
            <data key="start">22427106</data>
            <data key="strand">+</data>
            <data key="type">lincRNA</data>
        </node>
        <node id="11823">
            <data key="SUID">11823</data>
            <data key="shared name">ENSG00000217555</data>
            <data key="name">ENSG00000217555</data>
            <data key="selected">false</data>
            <data key="EnName2">ENSG00000217555</data>
            <data key="Module_Color">864</data>
            <data key="canonicalName">ENSG00000217555</data>
            <data key="chrom">chr16</data>
            <data key="cytoscape.alias.list">[ENSG00000217555]</data>
            <data key="end">66600154</data>
            <data key="level">KNOWN</data>
            <data key="name2">CKLF</data>
            <data key="proEnd">66588966</data>
            <data key="proStart">66583966</data>
            <data key="start">66586466</data>
            <data key="strand">+</data>
            <data key="type">protein_coding</data>
        </node>
        <node id="11822">
            <data key="SUID">11822</data>
            <data key="shared name">ENSG00000254413</data>
            <data key="name">ENSG00000254413</data>
            <data key="selected">false</data>
            <data key="EnName2">ENSG00000254413</data>
            <data key="Module_Color">153</data>
            <data key="canonicalName">ENSG00000254413</data>
            <data key="chrom">chr22</data>
            <data key="cytoscape.alias.list">[ENSG00000254413]</data>
            <data key="end">51021394</data>
            <data key="level">KNOWN</data>
            <data key="name2">CHKB-CPT1B</data>
            <data key="proEnd">51023894</data>
            <data key="proStart">51018894</data>
            <data key="start">51007298</data>
            <data key="strand">-</data>
            <data key="type">protein_coding</data>
        </node>
        <node id="11821">
            <data key="SUID">11821</data>
            <data key="shared name">ENSG00000231585</data>
            <data key="name">ENSG00000231585</data>
            <data key="selected">false</data>
            <data key="EnName2">ENSG00000231585</data>
            <data key="Module_Color">617</data>
            <data key="canonicalName">ENSG00000231585</data>
            <data key="chrom">chr5</data>
            <data key="cytoscape.alias.list">[ENSG00000231585]</data>
            <data key="end">131348892</data>
            <data key="level">NOVEL</data>
            <data key="name2">AC034228</data>
            <data key="proEnd">131349641</data>
            <data key="proStart">131344641</data>
            <data key="start">131347141</data>
            <data key="strand">+</data>
            <data key="type">antisense</data>
        </node>
        <node id="11820">
            <data key="SUID">11820</data>
            <data key="shared name">ENSG00000164398</data>
            <data key="name">ENSG00000164398</data>
            <data key="selected">false</data>
            <data key="EnName2">ENSG00000164398</data>
            <data key="Module_Color">617</data>
            <data key="canonicalName">ENSG00000164398</data>
            <data key="chrom">chr5</data>
            <data key="cytoscape.alias.list">[ENSG00000164398]</data>
            <data key="end">131347936</data>
            <data key="level">KNOWN</data>
            <data key="name2">ACSL6</data>
            <data key="proEnd">131350436</data>
            <data key="proStart">131345436</data>
            <data key="start">131142683</data>
            <data key="strand">-</data>
            <data key="type">protein_coding</data>
        </node>
        <node id="11819">
            <data key="SUID">11819</data>
            <data key="shared name">ENSG00000215979</data>
            <data key="name">ENSG00000215979</data>
            <data key="selected">false</data>
            <data key="EnName2">ENSG00000215979</data>
            <data key="Module_Color">0</data>
            <data key="canonicalName">ENSG00000215979</data>
            <data key="chrom">chr6</data>
            <data key="cytoscape.alias.list">[ENSG00000215979]</data>
            <data key="end">26365780</data>
            <data key="level">NOVEL</data>
            <data key="name2">AL021917</data>
            <data key="proEnd">26368280</data>
            <data key="proStart">26363280</data>
            <data key="start">26365704</data>
            <data key="strand">-</data>
            <data key="type">miRNA</data>
        </node>
        <node id="11818">
            <data key="SUID">11818</data>
            <data key="shared name">ENSG00000264208</data>
            <data key="name">ENSG00000264208</data>
            <data key="selected">false</data>
            <data key="EnName2">ENSG00000264208</data>
            <data key="Module_Color">651</data>
            <data key="canonicalName">ENSG00000264208</data>
            <data key="chrom">chr1</data>
            <data key="cytoscape.alias.list">[ENSG00000264208]</data>
            <data key="end">54519827</data>
            <data key="level">KNOWN</data>
            <data key="name2">MIR4781</data>
            <data key="proEnd">54522252</data>
            <data key="proStart">54517252</data>
            <data key="start">54519752</data>
            <data key="strand">+</data>
            <data key="type">miRNA</data>
        </node>
        <node id="11817">
            <data key="SUID">11817</data>
            <data key="shared name">ENSG00000154832</data>
            <data key="name">ENSG00000154832</data>
            <data key="selected">false</data>
            <data key="EnName2">ENSG00000154832</data>
            <data key="Module_Color">529</data>
            <data key="canonicalName">ENSG00000154832</data>
            <data key="chrom">chr18</data>
            <data key="cytoscape.alias.list">[ENSG00000154832]</data>
            <data key="end">47814674</data>
            <data key="level">KNOWN</data>
            <data key="name2">CXXC1</data>
            <data key="proEnd">47817174</data>
            <data key="proStart">47812174</data>
            <data key="start">47808713</data>
            <data key="strand">-</data>
            <data key="type">protein_coding</data>
        </node>
        <node id="11816">
            <data key="SUID">11816</data>
            <data key="shared name">ENSG00000215472</data>
            <data key="name">ENSG00000215472</data>
            <data key="selected">false</data>
            <data key="EnName2">ENSG00000215472</data>
            <data key="Module_Color">529</data>
            <data key="canonicalName">ENSG00000215472</data>
            <data key="chrom">chr18</data>
            <data key="cytoscape.alias.list">[ENSG00000215472]</data>
            <data key="end">47017956</data>
            <data key="level">KNOWN</data>
            <data key="name2">RPL17-C18orf32</data>
            <data key="proEnd">47020456</data>
            <data key="proStart">47015456</data>
            <data key="start">47008051</data>
            <data key="strand">-</data>
            <data key="type">protein_coding</data>
        </node>
        <node id="11815">
            <data key="SUID">11815</data>
            <data key="shared name">ENSG00000271303</data>
            <data key="name">ENSG00000271303</data>
            <data key="selected">false</data>
            <data key="EnName2">ENSG00000271303</data>
            <data key="Module_Color">726</data>
            <data key="canonicalName">ENSG00000271303</data>
            <data key="chrom">chr20</data>
            <data key="cytoscape.alias.list">[ENSG00000271303]</data>
            <data key="end">634014</data>
            <data key="level">KNOWN</data>
            <data key="name2">SRXN1</data>
            <data key="proEnd">636514</data>
            <data key="proStart">631514</data>
            <data key="start">627259</data>
            <data key="strand">-</data>
            <data key="type">protein_coding</data>
        </node>
        <node id="11814">
            <data key="SUID">11814</data>
            <data key="shared name">ENSG00000215397</data>
            <data key="name">ENSG00000215397</data>
            <data key="selected">false</data>
            <data key="EnName2">ENSG00000215397</data>
            <data key="Module_Color">726</data>
            <data key="canonicalName">ENSG00000215397</data>
            <data key="chrom">chr20</data>
            <data key="cytoscape.alias.list">[ENSG00000215397]</data>
            <data key="end">656823</data>
            <data key="level">KNOWN</data>
            <data key="name2">SCRT2</data>
            <data key="proEnd">659323</data>
            <data key="proStart">654323</data>
            <data key="start">642240</data>
            <data key="strand">-</data>
            <data key="type">protein_coding</data>
        </node>
        <node id="11813">
            <data key="SUID">11813</data>
            <data key="shared name">ENSG00000215375</data>
            <data key="name">ENSG00000215375</data>
            <data key="selected">false</data>
            <data key="EnName2">ENSG00000215375</data>
            <data key="Module_Color">357</data>
            <data key="canonicalName">ENSG00000215375</data>
            <data key="chrom">chr4</data>
            <data key="cytoscape.alias.list">[ENSG00000215375]</data>
            <data key="end">675822</data>
            <data key="level">KNOWN</data>
            <data key="name2">MYL5</data>
            <data key="proEnd">669869</data>
            <data key="proStart">664869</data>
            <data key="start">667369</data>
            <data key="strand">+</data>
            <data key="type">protein_coding</data>
        </node>
        <node id="11812">
            <data key="SUID">11812</data>
            <data key="shared name">ENSG00000238123</data>
            <data key="name">ENSG00000238123</data>
            <data key="selected">false</data>
            <data key="EnName2">ENSG00000238123</data>
            <data key="Module_Color">692</data>
            <data key="canonicalName">ENSG00000238123</data>
            <data key="chrom">chrX</data>
            <data key="cytoscape.alias.list">[ENSG00000238123]</data>
            <data key="end">38663136</data>
            <data key="level">NOVEL</data>
            <data key="name2">MID1IP1-AS1</data>
            <data key="proEnd">38665636</data>
            <data key="proStart">38660636</data>
            <data key="start">38660821</data>
            <data key="strand">-</data>
            <data key="type">antisense</data>
        </node>
        <node id="11811">
            <data key="SUID">11811</data>
            <data key="shared name">ENSG00000223714</data>
            <data key="name">ENSG00000223714</data>
            <data key="selected">false</data>
            <data key="EnName2">ENSG00000223714</data>
            <data key="Module_Color">692</data>
            <data key="canonicalName">ENSG00000223714</data>
            <data key="chrom">chrX</data>
            <data key="cytoscape.alias.list">[ENSG00000223714]</data>
            <data key="end">41136031</data>
            <data key="level">NOVEL</data>
            <data key="name2">RP5-1172N10</data>
            <data key="proEnd">41137492</data>
            <data key="proStart">41132492</data>
            <data key="start">41134992</data>
            <data key="strand">+</data>
            <data key="type">lincRNA</data>
        </node>
        <node id="11810">
            <data key="SUID">11810</data>
            <data key="shared name">ENSG00000237923</data>
            <data key="name">ENSG00000237923</data>
            <data key="selected">false</data>
            <data key="EnName2">ENSG00000237923</data>
            <data key="Module_Color">29</data>
            <data key="canonicalName">ENSG00000237923</data>
            <data key="chrom">chr6</data>
            <data key="cytoscape.alias.list">[ENSG00000237923]</data>
            <data key="end">30815936</data>
            <data key="level">NOVEL</data>
            <data key="name2">XXbac-BPG27H4</data>
            <data key="proEnd">30818436</data>
            <data key="proStart">30813436</data>
            <data key="start">30807303</data>
            <data key="strand">-</data>
            <data key="type">lincRNA</data>
        </node>
        <node id="11809">
            <data key="SUID">11809</data>
            <data key="shared name">ENSG00000176809</data>
            <data key="name">ENSG00000176809</data>
            <data key="selected">false</data>
            <data key="EnName2">ENSG00000176809</data>
            <data key="Module_Color">1266</data>
            <data key="canonicalName">ENSG00000176809</data>
            <data key="chrom">chr17</data>
            <data key="cytoscape.alias.list">[ENSG00000176809]</data>
            <data key="end">62915598</data>
            <data key="level">KNOWN</data>
            <data key="name2">LRRC37A3</data>
            <data key="proEnd">62918098</data>
            <data key="proStart">62913098</data>
            <data key="start">62850430</data>
            <data key="strand">-</data>
            <data key="type">protein_coding</data>
        </node>
        <node id="11808">
            <data key="SUID">11808</data>
            <data key="shared name">ENSG00000214401</data>
            <data key="name">ENSG00000214401</data>
            <data key="selected">false</data>
            <data key="EnName2">ENSG00000214401</data>
            <data key="Module_Color">1266</data>
            <data key="canonicalName">ENSG00000214401</data>
            <data key="chrom">chr17</data>
            <data key="cytoscape.alias.list">[ENSG00000214401]</data>
            <data key="end">44274089</data>
            <data key="level">NOVEL</data>
            <data key="name2">KANSL1-AS1</data>
            <data key="proEnd">44273442</data>
            <data key="proStart">44268442</data>
            <data key="start">44270942</data>
            <data key="strand">+</data>
            <data key="type">antisense</data>
        </node>
        <node id="11807">
            <data key="SUID">11807</data>
            <data key="shared name">ENSG00000179636</data>
            <data key="name">ENSG00000179636</data>
            <data key="selected">false</data>
            <data key="EnName2">ENSG00000179636</data>
            <data key="Module_Color">209</data>
            <data key="canonicalName">ENSG00000179636</data>
            <data key="chrom">chr14</data>
            <data key="cytoscape.alias.list">[ENSG00000179636]</data>
            <data key="end">21504435</data>
            <data key="level">KNOWN</data>
            <data key="name2">TPPP2</data>
            <data key="proEnd">21494768</data>
            <data key="proStart">21489768</data>
            <data key="start">21492268</data>
            <data key="strand">+</data>
            <data key="type">protein_coding</data>
        </node>
        <node id="11806">
            <data key="SUID">11806</data>
            <data key="shared name">ENSG00000214188</data>
            <data key="name">ENSG00000214188</data>
            <data key="selected">false</data>
            <data key="EnName2">ENSG00000214188</data>
            <data key="Module_Color">867</data>
            <data key="canonicalName">ENSG00000214188</data>
            <data key="chrom">chr7</data>
            <data key="cytoscape.alias.list">[ENSG00000214188]</data>
            <data key="end">116738860</data>
            <data key="level">KNOWN</data>
            <data key="name2">ST7-OT4</data>
            <data key="proEnd">116596453</data>
            <data key="proStart">116591453</data>
            <data key="start">116593953</data>
            <data key="strand">+</data>
            <data key="type">protein_coding</data>
        </node>
        <node id="11805">
            <data key="SUID">11805</data>
            <data key="shared name">ENSG00000267308</data>
            <data key="name">ENSG00000267308</data>
            <data key="selected">false</data>
            <data key="EnName2">ENSG00000267308</data>
            <data key="Module_Color">1267</data>
            <data key="canonicalName">ENSG00000267308</data>
            <data key="chrom">chr19</data>
            <data key="cytoscape.alias.list">[ENSG00000267308]</data>
            <data key="end">15946663</data>
            <data key="level">NOVEL</data>
            <data key="name2">AC004510</data>
            <data key="proEnd">15949163</data>
            <data key="proStart">15944163</data>
            <data key="start">15937855</data>
            <data key="strand">-</data>
            <data key="type">lincRNA</data>
        </node>
        <node id="11804">
            <data key="SUID">11804</data>
            <data key="shared name">ENSG00000214049</data>
            <data key="name">ENSG00000214049</data>
            <data key="selected">false</data>
            <data key="EnName2">ENSG00000214049</data>
            <data key="Module_Color">1267</data>
            <data key="canonicalName">ENSG00000214049</data>
            <data key="chrom">chr19</data>
            <data key="cytoscape.alias.list">[ENSG00000214049]</data>
            <data key="end">15947130</data>
            <data key="level">KNOWN</data>
            <data key="name2">UCA1</data>
            <data key="proEnd">15942271</data>
            <data key="proStart">15937271</data>
            <data key="start">15939771</data>
            <data key="strand">+</data>
            <data key="type">processed_transcript</data>
        </node>
        <node id="11803">
            <data key="SUID">11803</data>
            <data key="shared name">ENSG00000232987</data>
            <data key="name">ENSG00000232987</data>
            <data key="selected">false</data>
            <data key="EnName2">ENSG00000232987</data>
            <data key="Module_Color">904</data>
            <data key="canonicalName">ENSG00000232987</data>
            <data key="chrom">chr11</data>
            <data key="cytoscape.alias.list">[ENSG00000232987]</data>
            <data key="end">2014699</data>
            <data key="level">NOVEL</data>
            <data key="name2">AC051649</data>
            <data key="proEnd">2014826</data>
            <data key="proStart">2009826</data>
            <data key="start">2012326</data>
            <data key="strand">+</data>
            <data key="type">lincRNA</data>
        </node>
        <node id="11802">
            <data key="SUID">11802</data>
            <data key="shared name">ENSG00000226416</data>
            <data key="name">ENSG00000226416</data>
            <data key="selected">false</data>
            <data key="EnName2">ENSG00000226416</data>
            <data key="Module_Color">904</data>
            <data key="canonicalName">ENSG00000226416</data>
            <data key="chrom">chr11</data>
            <data key="cytoscape.alias.list">[ENSG00000226416]</data>
            <data key="end">2011150</data>
            <data key="level">NOVEL</data>
            <data key="name2">MRPL23-AS1</data>
            <data key="proEnd">2013650</data>
            <data key="proStart">2008650</data>
            <data key="start">2004467</data>
            <data key="strand">-</data>
            <data key="type">antisense</data>
        </node>
        <node id="11801">
            <data key="SUID">11801</data>
            <data key="shared name">ENSG00000269886</data>
            <data key="name">ENSG00000269886</data>
            <data key="selected">false</data>
            <data key="EnName2">ENSG00000269886</data>
            <data key="Module_Color">62</data>
            <data key="canonicalName">ENSG00000269886</data>
            <data key="chrom">chr3</data>
            <data key="cytoscape.alias.list">[ENSG00000269886]</data>
            <data key="end">9854781</data>
            <data key="level">NOVEL</data>
            <data key="name2">RP11-266J6</data>
            <data key="proEnd">9857281</data>
            <data key="proStart">9852281</data>
            <data key="start">9854446</data>
            <data key="strand">-</data>
            <data key="type">antisense</data>
        </node>
        <node id="11800">
            <data key="SUID">11800</data>
            <data key="shared name">ENSG00000259431</data>
            <data key="name">ENSG00000259431</data>
            <data key="selected">false</data>
            <data key="EnName2">ENSG00000259431</data>
            <data key="Module_Color">1083</data>
            <data key="canonicalName">ENSG00000259431</data>
            <data key="chrom">chr14</data>
            <data key="cytoscape.alias.list">[ENSG00000259431]</data>
            <data key="end">24029480</data>
            <data key="level">KNOWN</data>
            <data key="name2">THTPA</data>
            <data key="proEnd">24027716</data>
            <data key="proStart">24022716</data>
            <data key="start">24025216</data>
            <data key="strand">+</data>
            <data key="type">protein_coding</data>
        </node>
        <node id="11799">
            <data key="SUID">11799</data>
            <data key="shared name">ENSG00000267567</data>
            <data key="name">ENSG00000267567</data>
            <data key="selected">false</data>
            <data key="EnName2">ENSG00000267567</data>
            <data key="Module_Color">458</data>
            <data key="canonicalName">ENSG00000267567</data>
            <data key="chrom">chr19</data>
            <data key="cytoscape.alias.list">[ENSG00000267567]</data>
            <data key="end">33210501</data>
            <data key="level">NOVEL</data>
            <data key="name2">CTD-2538C1</data>
            <data key="proEnd">33213001</data>
            <data key="proStart">33208001</data>
            <data key="start">33209204</data>
            <data key="strand">-</data>
            <data key="type">lincRNA</data>
        </node>
        <node id="11798">
            <data key="SUID">11798</data>
            <data key="shared name">ENSG00000173809</data>
            <data key="name">ENSG00000173809</data>
            <data key="selected">false</data>
            <data key="EnName2">ENSG00000173809</data>
            <data key="Module_Color">458</data>
            <data key="canonicalName">ENSG00000173809</data>
            <data key="chrom">chr19</data>
            <data key="cytoscape.alias.list">[ENSG00000173809]</data>
            <data key="end">33320483</data>
            <data key="level">KNOWN</data>
            <data key="name2">TDRD12</data>
            <data key="proEnd">33213159</data>
            <data key="proStart">33208159</data>
            <data key="start">33210659</data>
            <data key="strand">+</data>
            <data key="type">protein_coding</data>
        </node>
        <node id="11797">
            <data key="SUID">11797</data>
            <data key="shared name">ENSG00000213742</data>
            <data key="name">ENSG00000213742</data>
            <data key="selected">false</data>
            <data key="EnName2">ENSG00000213742</data>
            <data key="Module_Color">990</data>
            <data key="canonicalName">ENSG00000213742</data>
            <data key="chrom">chr20</data>
            <data key="cytoscape.alias.list">[ENSG00000213742]</data>
            <data key="end">25658710</data>
            <data key="level">NOVEL</data>
            <data key="name2">RP4-694B14</data>
            <data key="proEnd">25607181</data>
            <data key="proStart">25602181</data>
            <data key="start">25604681</data>
            <data key="strand">+</data>
            <data key="type">antisense</data>
        </node>
        <node id="11796">
            <data key="SUID">11796</data>
            <data key="shared name">ENSG00000213625</data>
            <data key="name">ENSG00000213625</data>
            <data key="selected">false</data>
            <data key="EnName2">ENSG00000213625</data>
            <data key="Module_Color">681</data>
            <data key="canonicalName">ENSG00000213625</data>
            <data key="chrom">chr1</data>
            <data key="cytoscape.alias.list">[ENSG00000213625]</data>
            <data key="end">65901690</data>
            <data key="level">KNOWN</data>
            <data key="name2">LEPROT</data>
            <data key="proEnd">65888770</data>
            <data key="proStart">65883770</data>
            <data key="start">65886270</data>
            <data key="strand">+</data>
            <data key="type">protein_coding</data>
        </node>
        <node id="11795">
            <data key="SUID">11795</data>
            <data key="shared name">ENSG00000197251</data>
            <data key="name">ENSG00000197251</data>
            <data key="selected">false</data>
            <data key="EnName2">ENSG00000197251</data>
            <data key="Module_Color">18</data>
            <data key="canonicalName">ENSG00000197251</data>
            <data key="chrom">chr6</data>
            <data key="cytoscape.alias.list">[ENSG00000197251]</data>
            <data key="end">33561115</data>
            <data key="level">KNOWN</data>
            <data key="name2">LINC00336</data>
            <data key="proEnd">33563615</data>
            <data key="proStart">33558615</data>
            <data key="start">33553883</data>
            <data key="strand">-</data>
            <data key="type">antisense</data>
        </node>
        <node id="11794">
            <data key="SUID">11794</data>
            <data key="shared name">ENSG00000198758</data>
            <data key="name">ENSG00000198758</data>
            <data key="selected">false</data>
            <data key="EnName2">ENSG00000198758</data>
            <data key="Module_Color">145</data>
            <data key="canonicalName">ENSG00000198758</data>
            <data key="chrom">chr1</data>
            <data key="cytoscape.alias.list">[ENSG00000198758]</data>
            <data key="end">110306649</data>
            <data key="level">KNOWN</data>
            <data key="name2">EPS8L3</data>
            <data key="proEnd">110309149</data>
            <data key="proStart">110304149</data>
            <data key="start">110292702</data>
            <data key="strand">-</data>
            <data key="type">protein_coding</data>
        </node>
        <node id="11793">
            <data key="SUID">11793</data>
            <data key="shared name">ENSG00000249141</data>
            <data key="name">ENSG00000249141</data>
            <data key="selected">false</data>
            <data key="EnName2">ENSG00000249141</data>
            <data key="Module_Color">533</data>
            <data key="canonicalName">ENSG00000249141</data>
            <data key="chrom">chr6</data>
            <data key="cytoscape.alias.list">[ENSG00000249141]</data>
            <data key="end">167369612</data>
            <data key="level">PUTATIVE</data>
            <data key="name2">RP11-514O12</data>
            <data key="proEnd">167372112</data>
            <data key="proStart">167367112</data>
            <data key="start">167271582</data>
            <data key="strand">-</data>
            <data key="type">protein_coding</data>
        </node>
        <node id="11792">
            <data key="SUID">11792</data>
            <data key="shared name">ENSG00000213057</data>
            <data key="name">ENSG00000213057</data>
            <data key="selected">false</data>
            <data key="EnName2">ENSG00000213057</data>
            <data key="Module_Color">739</data>
            <data key="canonicalName">ENSG00000213057</data>
            <data key="chrom">chr1</data>
            <data key="cytoscape.alias.list">[ENSG00000213057]</data>
            <data key="end">178518024</data>
            <data key="level">KNOWN</data>
            <data key="name2">C1orf220</data>
            <data key="proEnd">178514387</data>
            <data key="proStart">178509387</data>
            <data key="start">178511887</data>
            <data key="strand">+</data>
            <data key="type">protein_coding</data>
        </node>
        <node id="11791">
            <data key="SUID">11791</data>
            <data key="shared name">ENSG00000213023</data>
            <data key="name">ENSG00000213023</data>
            <data key="selected">false</data>
            <data key="EnName2">ENSG00000213023</data>
            <data key="Module_Color">125</data>
            <data key="canonicalName">ENSG00000213023</data>
            <data key="chrom">chr19</data>
            <data key="cytoscape.alias.list">[ENSG00000213023]</data>
            <data key="end">51171651</data>
            <data key="level">KNOWN</data>
            <data key="name2">SYT3</data>
            <data key="proEnd">51174151</data>
            <data key="proStart">51169151</data>
            <data key="start">51124564</data>
            <data key="strand">-</data>
            <data key="type">protein_coding</data>
        </node>
        <node id="11790">
            <data key="SUID">11790</data>
            <data key="shared name">ENSG00000212114</data>
            <data key="name">ENSG00000212114</data>
            <data key="selected">false</data>
            <data key="EnName2">ENSG00000212114</data>
            <data key="Module_Color">861</data>
            <data key="canonicalName">ENSG00000212114</data>
            <data key="chrom">chr5</data>
            <data key="cytoscape.alias.list">[ENSG00000212114]</data>
            <data key="end">122112222</data>
            <data key="level">NOVEL</data>
            <data key="name2">AC093267</data>
            <data key="proEnd">122114722</data>
            <data key="proStart">122109722</data>
            <data key="start">122112126</data>
            <data key="strand">-</data>
            <data key="type">miRNA</data>
        </node>
        <node id="11789">
            <data key="SUID">11789</data>
            <data key="shared name">ENSG00000211460</data>
            <data key="name">ENSG00000211460</data>
            <data key="selected">false</data>
            <data key="EnName2">ENSG00000211460</data>
            <data key="Module_Color">48</data>
            <data key="canonicalName">ENSG00000211460</data>
            <data key="chrom">chr2</data>
            <data key="cytoscape.alias.list">[ENSG00000211460]</data>
            <data key="end">122525429</data>
            <data key="level">KNOWN</data>
            <data key="name2">TSN</data>
            <data key="proEnd">122497179</data>
            <data key="proStart">122492179</data>
            <data key="start">122494679</data>
            <data key="strand">+</data>
            <data key="type">protein_coding</data>
        </node>
        <node id="11788">
            <data key="SUID">11788</data>
            <data key="shared name">ENSG00000221288</data>
            <data key="name">ENSG00000221288</data>
            <data key="selected">false</data>
            <data key="EnName2">ENSG00000221288</data>
            <data key="Module_Color">171</data>
            <data key="canonicalName">ENSG00000221288</data>
            <data key="chrom">chr2</data>
            <data key="cytoscape.alias.list">[ENSG00000221288]</data>
            <data key="end">133014653</data>
            <data key="level">KNOWN</data>
            <data key="name2">MIR663B</data>
            <data key="proEnd">133017153</data>
            <data key="proStart">133012153</data>
            <data key="start">133014539</data>
            <data key="strand">-</data>
            <data key="type">miRNA</data>
        </node>
        <node id="11787">
            <data key="SUID">11787</data>
            <data key="shared name">ENSG00000237738</data>
            <data key="name">ENSG00000237738</data>
            <data key="selected">false</data>
            <data key="EnName2">ENSG00000237738</data>
            <data key="Module_Color">196</data>
            <data key="canonicalName">ENSG00000237738</data>
            <data key="chrom">chr7</data>
            <data key="cytoscape.alias.list">[ENSG00000237738]</data>
            <data key="end">5720092</data>
            <data key="level">NOVEL</data>
            <data key="name2">RNF216-IT1</data>
            <data key="proEnd">5722592</data>
            <data key="proStart">5717592</data>
            <data key="start">5702063</data>
            <data key="strand">-</data>
            <data key="type">sense_intronic</data>
        </node>
        <node id="11786">
            <data key="SUID">11786</data>
            <data key="shared name">ENSG00000207924</data>
            <data key="name">ENSG00000207924</data>
            <data key="selected">false</data>
            <data key="EnName2">ENSG00000207924</data>
            <data key="Module_Color">76</data>
            <data key="canonicalName">ENSG00000207924</data>
            <data key="chrom">chr12</data>
            <data key="cytoscape.alias.list">[ENSG00000207924]</data>
            <data key="end">54385631</data>
            <data key="level">KNOWN</data>
            <data key="name2">MIR196A2</data>
            <data key="proEnd">54388022</data>
            <data key="proStart">54383022</data>
            <data key="start">54385522</data>
            <data key="strand">+</data>
            <data key="type">miRNA</data>
        </node>
        <node id="11785">
            <data key="SUID">11785</data>
            <data key="shared name">ENSG00000207875</data>
            <data key="name">ENSG00000207875</data>
            <data key="selected">false</data>
            <data key="EnName2">ENSG00000207875</data>
            <data key="Module_Color">678</data>
            <data key="canonicalName">ENSG00000207875</data>
            <data key="chrom">chr22</data>
            <data key="cytoscape.alias.list">[ENSG00000207875]</data>
            <data key="end">46509648</data>
            <data key="level">KNOWN</data>
            <data key="name2">MIRLET7B</data>
            <data key="proEnd">46512066</data>
            <data key="proStart">46507066</data>
            <data key="start">46509566</data>
            <data key="strand">+</data>
            <data key="type">miRNA</data>
        </node>
        <node id="11784">
            <data key="SUID">11784</data>
            <data key="shared name">ENSG00000267582</data>
            <data key="name">ENSG00000267582</data>
            <data key="selected">false</data>
            <data key="EnName2">ENSG00000267582</data>
            <data key="Module_Color">55</data>
            <data key="canonicalName">ENSG00000267582</data>
            <data key="chrom">chr19</data>
            <data key="cytoscape.alias.list">[ENSG00000267582]</data>
            <data key="end">13907747</data>
            <data key="level">NOVEL</data>
            <data key="name2">CTD-3252C9</data>
            <data key="proEnd">13910247</data>
            <data key="proStart">13905247</data>
            <data key="start">13907388</data>
            <data key="strand">-</data>
            <data key="type">antisense</data>
        </node>
        <node id="11783">
            <data key="SUID">11783</data>
            <data key="shared name">ENSG00000207753</data>
            <data key="name">ENSG00000207753</data>
            <data key="selected">false</data>
            <data key="EnName2">ENSG00000207753</data>
            <data key="Module_Color">0</data>
            <data key="canonicalName">ENSG00000207753</data>
            <data key="chrom">chrX</data>
            <data key="cytoscape.alias.list">[ENSG00000207753]</data>
            <data key="end">151128184</data>
            <data key="level">KNOWN</data>
            <data key="name2">MIR452</data>
            <data key="proEnd">151130684</data>
            <data key="proStart">151125684</data>
            <data key="start">151128100</data>
            <data key="strand">-</data>
            <data key="type">miRNA</data>
        </node>
        <node id="11782">
            <data key="SUID">11782</data>
            <data key="shared name">ENSG00000086730</data>
            <data key="name">ENSG00000086730</data>
            <data key="selected">false</data>
            <data key="EnName2">ENSG00000086730</data>
            <data key="Module_Color">919</data>
            <data key="canonicalName">ENSG00000086730</data>
            <data key="chrom">chr7</data>
            <data key="cytoscape.alias.list">[ENSG00000086730]</data>
            <data key="end">73644161</data>
            <data key="level">KNOWN</data>
            <data key="name2">LAT2</data>
            <data key="proEnd">73616482</data>
            <data key="proStart">73611482</data>
            <data key="start">73613982</data>
            <data key="strand">+</data>
            <data key="type">protein_coding</data>
        </node>
        <node id="11781">
            <data key="SUID">11781</data>
            <data key="shared name">ENSG00000263167</data>
            <data key="name">ENSG00000263167</data>
            <data key="selected">false</data>
            <data key="EnName2">ENSG00000263167</data>
            <data key="Module_Color">197</data>
            <data key="canonicalName">ENSG00000263167</data>
            <data key="chrom">chr17</data>
            <data key="cytoscape.alias.list">[ENSG00000263167]</data>
            <data key="end">79110056</data>
            <data key="level">NOVEL</data>
            <data key="name2">RP11-149I9</data>
            <data key="proEnd">79112071</data>
            <data key="proStart">79107071</data>
            <data key="start">79109571</data>
            <data key="strand">+</data>
            <data key="type">antisense</data>
        </node>
        <node id="11780">
            <data key="SUID">11780</data>
            <data key="shared name">ENSG00000221025</data>
            <data key="name">ENSG00000221025</data>
            <data key="selected">false</data>
            <data key="EnName2">ENSG00000221025</data>
            <data key="Module_Color">197</data>
            <data key="canonicalName">ENSG00000221025</data>
            <data key="chrom">chr17</data>
            <data key="cytoscape.alias.list">[ENSG00000221025]</data>
            <data key="end">79107108</data>
            <data key="level">KNOWN</data>
            <data key="name2">MIR1250</data>
            <data key="proEnd">79109608</data>
            <data key="proStart">79104608</data>
            <data key="start">79106996</data>
            <data key="strand">-</data>
            <data key="type">miRNA</data>
        </node>
        <node id="11779">
            <data key="SUID">11779</data>
            <data key="shared name">ENSG00000221344</data>
            <data key="name">ENSG00000221344</data>
            <data key="selected">false</data>
            <data key="EnName2">ENSG00000221344</data>
            <data key="Module_Color">127</data>
            <data key="canonicalName">ENSG00000221344</data>
            <data key="chrom">chr2</data>
            <data key="cytoscape.alias.list">[ENSG00000221344]</data>
            <data key="end">220088827</data>
            <data key="level">NOVEL</data>
            <data key="name2">AC068946</data>
            <data key="proEnd">220091327</data>
            <data key="proStart">220086327</data>
            <data key="start">220088745</data>
            <data key="strand">-</data>
            <data key="type">miRNA</data>
        </node>
        <node id="11778">
            <data key="SUID">11778</data>
            <data key="shared name">ENSG00000207621</data>
            <data key="name">ENSG00000207621</data>
            <data key="selected">false</data>
            <data key="EnName2">ENSG00000207621</data>
            <data key="Module_Color">0</data>
            <data key="canonicalName">ENSG00000207621</data>
            <data key="chrom">chrX</data>
            <data key="cytoscape.alias.list">[ENSG00000207621]</data>
            <data key="end">151127130</data>
            <data key="level">KNOWN</data>
            <data key="name2">MIR224</data>
            <data key="proEnd">151129630</data>
            <data key="proStart">151124630</data>
            <data key="start">151127050</data>
            <data key="strand">-</data>
            <data key="type">miRNA</data>
        </node>
        <node id="11777">
            <data key="SUID">11777</data>
            <data key="shared name">ENSG00000207815</data>
            <data key="name">ENSG00000207815</data>
            <data key="selected">false</data>
            <data key="EnName2">ENSG00000207815</data>
            <data key="Module_Color">878</data>
            <data key="canonicalName">ENSG00000207815</data>
            <data key="chrom">chr3</data>
            <data key="cytoscape.alias.list">[ENSG00000207815]</data>
            <data key="end">15915356</data>
            <data key="level">KNOWN</data>
            <data key="name2">MIR563</data>
            <data key="proEnd">15917778</data>
            <data key="proStart">15912778</data>
            <data key="start">15915278</data>
            <data key="strand">+</data>
            <data key="type">miRNA</data>
        </node>
        <node id="11776">
            <data key="SUID">11776</data>
            <data key="shared name">ENSG00000264964</data>
            <data key="name">ENSG00000264964</data>
            <data key="selected">false</data>
            <data key="EnName2">ENSG00000264964</data>
            <data key="Module_Color">111</data>
            <data key="canonicalName">ENSG00000264964</data>
            <data key="chrom">chr18</data>
            <data key="cytoscape.alias.list">[ENSG00000264964]</data>
            <data key="end">9334439</data>
            <data key="level">NOVEL</data>
            <data key="name2">RP11-888D10</data>
            <data key="proEnd">9336939</data>
            <data key="proStart">9331939</data>
            <data key="start">9315192</data>
            <data key="strand">-</data>
            <data key="type">lincRNA</data>
        </node>
        <node id="11775">
            <data key="SUID">11775</data>
            <data key="shared name">ENSG00000261399</data>
            <data key="name">ENSG00000261399</data>
            <data key="selected">false</data>
            <data key="EnName2">ENSG00000261399</data>
            <data key="Module_Color">3</data>
            <data key="canonicalName">ENSG00000261399</data>
            <data key="chrom">chr16</data>
            <data key="cytoscape.alias.list">[ENSG00000261399]</data>
            <data key="end">1764209</data>
            <data key="level">NOVEL</data>
            <data key="name2">LA16c-329F2</data>
            <data key="proEnd">1766709</data>
            <data key="proStart">1761709</data>
            <data key="start">1763528</data>
            <data key="strand">-</data>
            <data key="type">antisense</data>
        </node>
        <node id="11774">
            <data key="SUID">11774</data>
            <data key="shared name">ENSG00000264004</data>
            <data key="name">ENSG00000264004</data>
            <data key="selected">false</data>
            <data key="EnName2">ENSG00000264004</data>
            <data key="Module_Color">3</data>
            <data key="canonicalName">ENSG00000264004</data>
            <data key="chrom">chr16</data>
            <data key="cytoscape.alias.list">[ENSG00000264004]</data>
            <data key="end">2324692</data>
            <data key="level">KNOWN</data>
            <data key="name2">MIR4717</data>
            <data key="proEnd">2327121</data>
            <data key="proStart">2322121</data>
            <data key="start">2324621</data>
            <data key="strand">+</data>
            <data key="type">miRNA</data>
        </node>
        <node id="11773">
            <data key="SUID">11773</data>
            <data key="shared name">ENSG00000163009</data>
            <data key="name">ENSG00000163009</data>
            <data key="selected">false</data>
            <data key="EnName2">ENSG00000163009</data>
            <data key="Module_Color">1268</data>
            <data key="canonicalName">ENSG00000163009</data>
            <data key="chrom">chr2</data>
            <data key="cytoscape.alias.list">[ENSG00000163009]</data>
            <data key="end">10351851</data>
            <data key="level">KNOWN</data>
            <data key="name2">C2orf48</data>
            <data key="proEnd">10284009</data>
            <data key="proStart">10279009</data>
            <data key="start">10281509</data>
            <data key="strand">+</data>
            <data key="type">protein_coding</data>
        </node>
        <node id="11772">
            <data key="SUID">11772</data>
            <data key="shared name">ENSG00000205795</data>
            <data key="name">ENSG00000205795</data>
            <data key="selected">false</data>
[truncated: 23,929,785 more chars]
