# Supplementary material for: A Comprehensive Characterization of the Function of LincRNAs in Transcriptional Regulation Through Long-Range Chromatin Interactions
Source: Sci Rep. 2016 Nov 8;6:36572. doi: 10.1038/srep36572 (PMC5099911; doi:10.1038/srep36572)
Supplement: Supplementary Information [file srep36572-s4.xml]

<?xml version="1.0" encoding="UTF-8" standalone="no"?>
<graphml>
    <key attr.name="SUID" attr.type="long" for="node" id="SUID"/>
    <key attr.name="shared name" attr.type="string" for="node" id="shared name"/>
    <key attr.name="name" attr.type="string" for="node" id="name"/>
    <key attr.name="selected" attr.type="boolean" for="node" id="selected"/>
    <key attr.name="EnName" attr.type="string" for="node" id="EnName"/>
    <key attr.name="EnName2" attr.type="string" for="node" id="EnName2"/>
    <key attr.name="Module_Color" attr.type="int" for="node" id="Module_Color"/>
    <key attr.name="canonicalName" attr.type="string" for="node" id="canonicalName"/>
    <key attr.name="chr" attr.type="string" for="node" id="chr"/>
    <key attr.name="cytoscape.alias.list" attr.type="string" for="node" id="cytoscape.alias.list"/>
    <key attr.name="end" attr.type="int" for="node" id="end"/>
    <key attr.name="name2" attr.type="string" for="node" id="name2"/>
    <key attr.name="proEnd" attr.type="int" for="node" id="proEnd"/>
    <key attr.name="proStart" attr.type="int" for="node" id="proStart"/>
    <key attr.name="start" attr.type="int" for="node" id="start"/>
    <key attr.name="state" attr.type="string" for="node" id="state"/>
    <key attr.name="strand" attr.type="string" for="node" id="strand"/>
    <key attr.name="type1" attr.type="string" for="node" id="type1"/>
    <key attr.name="type2" attr.type="string" for="node" id="type2"/>
    <key attr.name="SUID" attr.type="long" for="node" id="SUID"/>
    <key attr.name="shared name" attr.type="string" for="node" id="shared name"/>
    <key attr.name="shared interaction" attr.type="string" for="node" id="shared interaction"/>
    <key attr.name="name" attr.type="string" for="node" id="name"/>
    <key attr.name="selected" attr.type="boolean" for="node" id="selected"/>
    <key attr.name="interaction" attr.type="string" for="node" id="interaction"/>
    <key attr.name="canonicalName" attr.type="string" for="node" id="canonicalName"/>
    <key attr.name="moduland_weight_lev_1" attr.type="double" for="node" id="moduland_weight_lev_1"/>
    <key attr.name="SUID" attr.type="long" for="node" id="SUID"/>
    <key attr.name="shared name" attr.type="string" for="node" id="shared name"/>
    <key attr.name="name" attr.type="string" for="node" id="name"/>
    <key attr.name="selected" attr.type="boolean" for="node" id="selected"/>
    <key attr.name="networkMetadata" attr.type="string" for="node" id="networkMetadata"/>
    <key attr.name="__Annotations" attr.type="string" for="node" id="__Annotations"/>
    <graph edgedefault="directed" id="MCF7_lincRNA_n.txt">
        <node id="6799">
            <data key="SUID">6799</data>
            <data key="shared name">ENSG00000273437</data>
            <data key="name">ENSG00000273437</data>
            <data key="selected">false</data>
            <data key="EnName">ENSG00000273437.1</data>
            <data key="EnName2">ENSG00000273437</data>
            <data key="Module_Color">186</data>
            <data key="canonicalName">ENSG00000273437</data>
            <data key="chr">chr3</data>
            <data key="cytoscape.alias.list">[ENSG00000273437]</data>
            <data key="end">128882783</data>
            <data key="name2">RP11-434H6.7</data>
            <data key="proEnd">128885283</data>
            <data key="proStart">128880283</data>
            <data key="start">128882449</data>
            <data key="state">NOVEL</data>
            <data key="strand">-</data>
            <data key="type1">lincRNA</data>
            <data key="type2">lncRNA</data>
        </node>
        <node id="6798">
            <data key="SUID">6798</data>
            <data key="shared name">ENSG00000273209</data>
            <data key="name">ENSG00000273209</data>
            <data key="selected">false</data>
            <data key="EnName">ENSG00000273209.1</data>
            <data key="EnName2">ENSG00000273209</data>
            <data key="Module_Color">0</data>
            <data key="canonicalName">ENSG00000273209</data>
            <data key="chr">chr2</data>
            <data key="cytoscape.alias.list">[ENSG00000273209]</data>
            <data key="end">202898260</data>
            <data key="name2">RP11-107N15.1</data>
            <data key="proEnd">202900760</data>
            <data key="proStart">202895760</data>
            <data key="start">202897493</data>
            <data key="state">NOVEL</data>
            <data key="strand">-</data>
            <data key="type1">lincRNA</data>
            <data key="type2">lncRNA</data>
        </node>
        <node id="6797">
            <data key="SUID">6797</data>
            <data key="shared name">ENSG00000273181</data>
            <data key="name">ENSG00000273181</data>
            <data key="selected">false</data>
            <data key="EnName">ENSG00000273181.1</data>
            <data key="EnName2">ENSG00000273181</data>
            <data key="Module_Color">46</data>
            <data key="canonicalName">ENSG00000273181</data>
            <data key="chr">chr3</data>
            <data key="cytoscape.alias.list">[ENSG00000273181]</data>
            <data key="end">183851349</data>
            <data key="name2">RP11-778D9.13</data>
            <data key="proEnd">183853849</data>
            <data key="proStart">183848849</data>
            <data key="start">183850730</data>
            <data key="state">NOVEL</data>
            <data key="strand">-</data>
            <data key="type1">lincRNA</data>
            <data key="type2">lncRNA</data>
        </node>
        <node id="6796">
            <data key="SUID">6796</data>
            <data key="shared name">ENSG00000114439</data>
            <data key="name">ENSG00000114439</data>
            <data key="selected">false</data>
            <data key="EnName">ENSG00000114439.14</data>
            <data key="EnName2">ENSG00000114439</data>
            <data key="Module_Color">950</data>
            <data key="canonicalName">ENSG00000114439</data>
            <data key="chr">chr3</data>
            <data key="cytoscape.alias.list">[ENSG00000114439]</data>
            <data key="end">107530171</data>
            <data key="name2">BBX</data>
            <data key="proEnd">107244283</data>
            <data key="proStart">107239283</data>
            <data key="start">107241783</data>
            <data key="state">KNOWN</data>
            <data key="strand">+</data>
            <data key="type1">protein_coding</data>
            <data key="type2">mRNA</data>
        </node>
        <node id="6795">
            <data key="SUID">6795</data>
            <data key="shared name">ENSG00000273125</data>
            <data key="name">ENSG00000273125</data>
            <data key="selected">false</data>
            <data key="EnName">ENSG00000273125.1</data>
            <data key="EnName2">ENSG00000273125</data>
            <data key="Module_Color">950</data>
            <data key="canonicalName">ENSG00000273125</data>
            <data key="chr">chr3</data>
            <data key="cytoscape.alias.list">[ENSG00000273125]</data>
            <data key="end">107182759</data>
            <data key="name2">RP11-115H18.1</data>
            <data key="proEnd">107152277</data>
            <data key="proStart">107147277</data>
            <data key="start">107149777</data>
            <data key="state">NOVEL</data>
            <data key="strand">+</data>
            <data key="type1">lincRNA</data>
            <data key="type2">lncRNA</data>
        </node>
        <node id="6794">
            <data key="SUID">6794</data>
            <data key="shared name">ENSG00000077809</data>
            <data key="name">ENSG00000077809</data>
            <data key="selected">false</data>
            <data key="EnName">ENSG00000077809.8</data>
            <data key="EnName2">ENSG00000077809</data>
            <data key="Module_Color">951</data>
            <data key="canonicalName">ENSG00000077809</data>
            <data key="chr">chr7</data>
            <data key="cytoscape.alias.list">[ENSG00000077809]</data>
            <data key="end">74175026</data>
            <data key="name2">GTF2I</data>
            <data key="proEnd">74074494</data>
            <data key="proStart">74069494</data>
            <data key="start">74071994</data>
            <data key="state">KNOWN</data>
            <data key="strand">+</data>
            <data key="type1">protein_coding</data>
            <data key="type2">mRNA</data>
        </node>
        <node id="6793">
            <data key="SUID">6793</data>
            <data key="shared name">ENSG00000273069</data>
            <data key="name">ENSG00000273069</data>
            <data key="selected">false</data>
            <data key="EnName">ENSG00000273069.1</data>
            <data key="EnName2">ENSG00000273069</data>
            <data key="Module_Color">951</data>
            <data key="canonicalName">ENSG00000273069</data>
            <data key="chr">chr7</data>
            <data key="cytoscape.alias.list">[ENSG00000273069]</data>
            <data key="end">74021625</data>
            <data key="name2">RP5-1186P10.2</data>
            <data key="proEnd">74023739</data>
            <data key="proStart">74018739</data>
            <data key="start">74021239</data>
            <data key="state">KNOWN</data>
            <data key="strand">+</data>
            <data key="type1">lincRNA</data>
            <data key="type2">lncRNA</data>
        </node>
        <node id="6792">
            <data key="SUID">6792</data>
            <data key="shared name">ENSG00000273045</data>
            <data key="name">ENSG00000273045</data>
            <data key="selected">false</data>
            <data key="EnName">ENSG00000273045.1</data>
            <data key="EnName2">ENSG00000273045</data>
            <data key="Module_Color">49</data>
            <data key="canonicalName">ENSG00000273045</data>
            <data key="chr">chr2</data>
            <data key="cytoscape.alias.list">[ENSG00000273045]</data>
            <data key="end">99767950</data>
            <data key="name2">C2ORF15</data>
            <data key="proEnd">99760448</data>
            <data key="proStart">99755448</data>
            <data key="start">99757948</data>
            <data key="state">KNOWN</data>
            <data key="strand">+</data>
            <data key="type1">protein_coding</data>
            <data key="type2">mRNA</data>
        </node>
        <node id="6791">
            <data key="SUID">6791</data>
            <data key="shared name">ENSG00000273015</data>
            <data key="name">ENSG00000273015</data>
            <data key="selected">false</data>
            <data key="EnName">ENSG00000273015.1</data>
            <data key="EnName2">ENSG00000273015</data>
            <data key="Module_Color">205</data>
            <data key="canonicalName">ENSG00000273015</data>
            <data key="chr">chr12</data>
            <data key="cytoscape.alias.list">[ENSG00000273015]</data>
            <data key="end">46121558</data>
            <data key="name2">LINC00938</data>
            <data key="proEnd">46124058</data>
            <data key="proStart">46119058</data>
            <data key="start">46119510</data>
            <data key="state">NOVEL</data>
            <data key="strand">-</data>
            <data key="type1">lincRNA</data>
            <data key="type2">lncRNA</data>
        </node>
        <node id="6790">
            <data key="SUID">6790</data>
            <data key="shared name">ENSG00000272993</data>
            <data key="name">ENSG00000272993</data>
            <data key="selected">false</data>
            <data key="EnName">ENSG00000272993.1</data>
            <data key="EnName2">ENSG00000272993</data>
            <data key="Module_Color">1</data>
            <data key="canonicalName">ENSG00000272993</data>
            <data key="chr">chr1</data>
            <data key="cytoscape.alias.list">[ENSG00000272993]</data>
            <data key="end">149818053</data>
            <data key="name2">RP11-196G18.24</data>
            <data key="proEnd">149819883</data>
            <data key="proStart">149814883</data>
            <data key="start">149817383</data>
            <data key="state">KNOWN</data>
            <data key="strand">+</data>
            <data key="type1">lincRNA</data>
            <data key="type2">lncRNA</data>
        </node>
        <node id="6789">
            <data key="SUID">6789</data>
            <data key="shared name">ENSG00000272933</data>
            <data key="name">ENSG00000272933</data>
            <data key="selected">false</data>
            <data key="EnName">ENSG00000272933.1</data>
            <data key="EnName2">ENSG00000272933</data>
            <data key="Module_Color">1</data>
            <data key="canonicalName">ENSG00000272933</data>
            <data key="chr">chr10</data>
            <data key="cytoscape.alias.list">[ENSG00000272933]</data>
            <data key="end">104403897</data>
            <data key="name2">RP11-47A8.5</data>
            <data key="proEnd">104406397</data>
            <data key="proStart">104401397</data>
            <data key="start">104402549</data>
            <data key="state">NOVEL</data>
            <data key="strand">-</data>
            <data key="type1">lincRNA</data>
            <data key="type2">lncRNA</data>
        </node>
        <node id="6788">
            <data key="SUID">6788</data>
            <data key="shared name">ENSG00000272906</data>
            <data key="name">ENSG00000272906</data>
            <data key="selected">false</data>
            <data key="EnName">ENSG00000272906.1</data>
            <data key="EnName2">ENSG00000272906</data>
            <data key="Module_Color">379</data>
            <data key="canonicalName">ENSG00000272906</data>
            <data key="chr">chr1</data>
            <data key="cytoscape.alias.list">[ENSG00000272906]</data>
            <data key="end">179851730</data>
            <data key="name2">RP11-533E19.7</data>
            <data key="proEnd">179854230</data>
            <data key="proStart">179849230</data>
            <data key="start">179850742</data>
            <data key="state">NOVEL</data>
            <data key="strand">-</data>
            <data key="type1">lincRNA</data>
            <data key="type2">lncRNA</data>
        </node>
        <node id="6787">
            <data key="SUID">6787</data>
            <data key="shared name">ENSG00000272897</data>
            <data key="name">ENSG00000272897</data>
            <data key="selected">false</data>
            <data key="EnName">ENSG00000272897.1</data>
            <data key="EnName2">ENSG00000272897</data>
            <data key="Module_Color">135</data>
            <data key="canonicalName">ENSG00000272897</data>
            <data key="chr">chr20</data>
            <data key="cytoscape.alias.list">[ENSG00000272897]</data>
            <data key="end">34262466</data>
            <data key="name2">RP1-309K20.6</data>
            <data key="proEnd">34264966</data>
            <data key="proStart">34259966</data>
            <data key="start">34220262</data>
            <data key="state">NOVEL</data>
            <data key="strand">-</data>
            <data key="type1">protein_coding</data>
            <data key="type2">mRNA</data>
        </node>
        <node id="6786">
            <data key="SUID">6786</data>
            <data key="shared name">ENSG00000272896</data>
            <data key="name">ENSG00000272896</data>
            <data key="selected">false</data>
            <data key="EnName">ENSG00000272896.1</data>
            <data key="EnName2">ENSG00000272896</data>
            <data key="Module_Color">21</data>
            <data key="canonicalName">ENSG00000272896</data>
            <data key="chr">chr9</data>
            <data key="cytoscape.alias.list">[ENSG00000272896]</data>
            <data key="end">139695047</data>
            <data key="name2">RP11-216L13.17</data>
            <data key="proEnd">139688331</data>
            <data key="proStart">139683331</data>
            <data key="start">139685831</data>
            <data key="state">NOVEL</data>
            <data key="strand">+</data>
            <data key="type1">protein_coding</data>
            <data key="type2">mRNA</data>
        </node>
        <node id="6785">
            <data key="SUID">6785</data>
            <data key="shared name">ENSG00000272869</data>
            <data key="name">ENSG00000272869</data>
            <data key="selected">false</data>
            <data key="EnName">ENSG00000272869.1</data>
            <data key="EnName2">ENSG00000272869</data>
            <data key="Module_Color">516</data>
            <data key="canonicalName">ENSG00000272869</data>
            <data key="chr">chr5</data>
            <data key="cytoscape.alias.list">[ENSG00000272869]</data>
            <data key="end">112228776</data>
            <data key="name2">CTC-487M23.8</data>
            <data key="proEnd">112199385</data>
            <data key="proStart">112194385</data>
            <data key="start">112196885</data>
            <data key="state">NOVEL</data>
            <data key="strand">+</data>
            <data key="type1">protein_coding</data>
            <data key="type2">mRNA</data>
        </node>
        <node id="6784">
            <data key="SUID">6784</data>
            <data key="shared name">ENSG00000272853</data>
            <data key="name">ENSG00000272853</data>
            <data key="selected">false</data>
            <data key="EnName">ENSG00000272853.1</data>
            <data key="EnName2">ENSG00000272853</data>
            <data key="Module_Color">1</data>
            <data key="canonicalName">ENSG00000272853</data>
            <data key="chr">chr10</data>
            <data key="cytoscape.alias.list">[ENSG00000272853]</data>
            <data key="end">14920685</data>
            <data key="name2">RP11-398C13.6</data>
            <data key="proEnd">14923185</data>
            <data key="proStart">14918185</data>
            <data key="start">14919687</data>
            <data key="state">NOVEL</data>
            <data key="strand">-</data>
            <data key="type1">lincRNA</data>
            <data key="type2">lncRNA</data>
        </node>
        <node id="6783">
            <data key="SUID">6783</data>
            <data key="shared name">ENSG00000272849</data>
            <data key="name">ENSG00000272849</data>
            <data key="selected">false</data>
            <data key="EnName">ENSG00000272849.1</data>
            <data key="EnName2">ENSG00000272849</data>
            <data key="Module_Color">2</data>
            <data key="canonicalName">ENSG00000272849</data>
            <data key="chr">chr12</data>
            <data key="cytoscape.alias.list">[ENSG00000272849]</data>
            <data key="end">122239878</data>
            <data key="name2">RP11-347I19.8</data>
            <data key="proEnd">122237917</data>
            <data key="proStart">122232917</data>
            <data key="start">122235417</data>
            <data key="state">NOVEL</data>
            <data key="strand">+</data>
            <data key="type1">lincRNA</data>
            <data key="type2">lncRNA</data>
        </node>
        <node id="6782">
            <data key="SUID">6782</data>
            <data key="shared name">ENSG00000272848</data>
            <data key="name">ENSG00000272848</data>
            <data key="selected">false</data>
            <data key="EnName">ENSG00000272848.1</data>
            <data key="EnName2">ENSG00000272848</data>
            <data key="Module_Color">146</data>
            <data key="canonicalName">ENSG00000272848</data>
            <data key="chr">chr6</data>
            <data key="cytoscape.alias.list">[ENSG00000272848]</data>
            <data key="end">169827164</data>
            <data key="name2">RP1-137D17.2</data>
            <data key="proEnd">169829664</data>
            <data key="proStart">169824664</data>
            <data key="start">169826515</data>
            <data key="state">NOVEL</data>
            <data key="strand">-</data>
            <data key="type1">lincRNA</data>
            <data key="type2">lncRNA</data>
        </node>
        <node id="6781">
            <data key="SUID">6781</data>
            <data key="shared name">ENSG00000272829</data>
            <data key="name">ENSG00000272829</data>
            <data key="selected">false</data>
            <data key="EnName">ENSG00000272829.1</data>
            <data key="EnName2">ENSG00000272829</data>
            <data key="Module_Color">517</data>
            <data key="canonicalName">ENSG00000272829</data>
            <data key="chr">chr22</data>
            <data key="cytoscape.alias.list">[ENSG00000272829]</data>
            <data key="end">21336044</data>
            <data key="name2">XXbac-B135H6.18</data>
            <data key="proEnd">21338544</data>
            <data key="proStart">21333544</data>
            <data key="start">21335650</data>
            <data key="state">NOVEL</data>
            <data key="strand">-</data>
            <data key="type1">lincRNA</data>
            <data key="type2">lncRNA</data>
        </node>
        <node id="6780">
            <data key="SUID">6780</data>
            <data key="shared name">ENSG00000272828</data>
            <data key="name">ENSG00000272828</data>
            <data key="selected">false</data>
            <data key="EnName">ENSG00000272828.1</data>
            <data key="EnName2">ENSG00000272828</data>
            <data key="Module_Color">147</data>
            <data key="canonicalName">ENSG00000272828</data>
            <data key="chr">chr14</data>
            <data key="cytoscape.alias.list">[ENSG00000272828]</data>
            <data key="end">64930175</data>
            <data key="name2">CTD-2555O16.3</data>
            <data key="proEnd">64932446</data>
            <data key="proStart">64927446</data>
            <data key="start">64929946</data>
            <data key="state">NOVEL</data>
            <data key="strand">+</data>
            <data key="type1">lincRNA</data>
            <data key="type2">lncRNA</data>
        </node>
        <node id="6779">
            <data key="SUID">6779</data>
            <data key="shared name">ENSG00000134461</data>
            <data key="name">ENSG00000134461</data>
            <data key="selected">false</data>
            <data key="EnName">ENSG00000134461.11</data>
            <data key="EnName2">ENSG00000134461</data>
            <data key="Module_Color">505</data>
            <data key="canonicalName">ENSG00000134461</data>
            <data key="chr">chr10</data>
            <data key="cytoscape.alias.list">[ENSG00000134461]</data>
            <data key="end">5931869</data>
            <data key="name2">ANKRD16</data>
            <data key="proEnd">5934369</data>
            <data key="proStart">5929369</data>
            <data key="start">5903580</data>
            <data key="state">KNOWN</data>
            <data key="strand">-</data>
            <data key="type1">protein_coding</data>
            <data key="type2">mRNA</data>
        </node>
        <node id="6778">
            <data key="SUID">6778</data>
            <data key="shared name">ENSG00000134452</data>
            <data key="name">ENSG00000134452</data>
            <data key="selected">false</data>
            <data key="EnName">ENSG00000134452.15</data>
            <data key="EnName2">ENSG00000134452</data>
            <data key="Module_Color">505</data>
            <data key="canonicalName">ENSG00000134452</data>
            <data key="chr">chr10</data>
            <data key="cytoscape.alias.list">[ENSG00000134452]</data>
            <data key="end">5979556</data>
            <data key="name2">FBXO18</data>
            <data key="proEnd">5934035</data>
            <data key="proStart">5929035</data>
            <data key="start">5931535</data>
            <data key="state">KNOWN</data>
            <data key="strand">+</data>
            <data key="type1">protein_coding</data>
            <data key="type2">mRNA</data>
        </node>
        <node id="6777">
            <data key="SUID">6777</data>
            <data key="shared name">ENSG00000124383</data>
            <data key="name">ENSG00000124383</data>
            <data key="selected">false</data>
            <data key="EnName">ENSG00000124383.4</data>
            <data key="EnName2">ENSG00000124383</data>
            <data key="Module_Color">641</data>
            <data key="canonicalName">ENSG00000124383</data>
            <data key="chr">chr2</data>
            <data key="cytoscape.alias.list">[ENSG00000124383]</data>
            <data key="end">71377231</data>
            <data key="name2">MPHOSPH10</data>
            <data key="proEnd">71359944</data>
            <data key="proStart">71354944</data>
            <data key="start">71357444</data>
            <data key="state">KNOWN</data>
            <data key="strand">+</data>
            <data key="type1">protein_coding</data>
            <data key="type2">mRNA</data>
        </node>
        <node id="6776">
            <data key="SUID">6776</data>
            <data key="shared name">ENSG00000124370</data>
            <data key="name">ENSG00000124370</data>
            <data key="selected">false</data>
            <data key="EnName">ENSG00000124370.6</data>
            <data key="EnName2">ENSG00000124370</data>
            <data key="Module_Color">641</data>
            <data key="canonicalName">ENSG00000124370</data>
            <data key="chr">chr2</data>
            <data key="cytoscape.alias.list">[ENSG00000124370]</data>
            <data key="end">71357369</data>
            <data key="name2">MCEE</data>
            <data key="proEnd">71359869</data>
            <data key="proStart">71354869</data>
            <data key="start">71336814</data>
            <data key="state">KNOWN</data>
            <data key="strand">-</data>
            <data key="type1">protein_coding</data>
            <data key="type2">mRNA</data>
        </node>
        <node id="6775">
            <data key="SUID">6775</data>
            <data key="shared name">ENSG00000272735</data>
            <data key="name">ENSG00000272735</data>
            <data key="selected">false</data>
            <data key="EnName">ENSG00000272735.1</data>
            <data key="EnName2">ENSG00000272735</data>
            <data key="Module_Color">641</data>
            <data key="canonicalName">ENSG00000272735</data>
            <data key="chr">chr2</data>
            <data key="cytoscape.alias.list">[ENSG00000272735]</data>
            <data key="end">71295255</data>
            <data key="name2">RP11-467P9.1</data>
            <data key="proEnd">71297755</data>
            <data key="proStart">71292755</data>
            <data key="start">71294649</data>
            <data key="state">NOVEL</data>
            <data key="strand">-</data>
            <data key="type1">lincRNA</data>
            <data key="type2">lncRNA</data>
        </node>
        <node id="6774">
            <data key="SUID">6774</data>
            <data key="shared name">ENSG00000272691</data>
            <data key="name">ENSG00000272691</data>
            <data key="selected">false</data>
            <data key="EnName">ENSG00000272691.1</data>
            <data key="EnName2">ENSG00000272691</data>
            <data key="Module_Color">518</data>
            <data key="canonicalName">ENSG00000272691</data>
            <data key="chr">chr1</data>
            <data key="cytoscape.alias.list">[ENSG00000272691]</data>
            <data key="end">86044425</data>
            <data key="name2">RP11-290M5.4</data>
            <data key="proEnd">86046925</data>
            <data key="proStart">86041925</data>
            <data key="start">86044183</data>
            <data key="state">NOVEL</data>
            <data key="strand">-</data>
            <data key="type1">lincRNA</data>
            <data key="type2">lncRNA</data>
        </node>
        <node id="6773">
            <data key="SUID">6773</data>
            <data key="shared name">ENSG00000272688</data>
            <data key="name">ENSG00000272688</data>
            <data key="selected">false</data>
            <data key="EnName">ENSG00000272688.1</data>
            <data key="EnName2">ENSG00000272688</data>
            <data key="Module_Color">642</data>
            <data key="canonicalName">ENSG00000272688</data>
            <data key="chr">chr18</data>
            <data key="cytoscape.alias.list">[ENSG00000272688]</data>
            <data key="end">3247084</data>
            <data key="name2">RP13-270P17.3</data>
            <data key="proEnd">3249584</data>
            <data key="proStart">3244584</data>
            <data key="start">3246399</data>
            <data key="state">NOVEL</data>
            <data key="strand">-</data>
            <data key="type1">lincRNA</data>
            <data key="type2">lncRNA</data>
        </node>
        <node id="6772">
            <data key="SUID">6772</data>
            <data key="shared name">ENSG00000131100</data>
            <data key="name">ENSG00000131100</data>
            <data key="selected">false</data>
            <data key="EnName">ENSG00000131100.8</data>
            <data key="EnName2">ENSG00000131100</data>
            <data key="Module_Color">643</data>
            <data key="canonicalName">ENSG00000131100</data>
            <data key="chr">chr22</data>
            <data key="cytoscape.alias.list">[ENSG00000131100]</data>
            <data key="end">18111584</data>
            <data key="name2">ATP6V1E1</data>
            <data key="proEnd">18114084</data>
            <data key="proStart">18109084</data>
            <data key="start">18074902</data>
            <data key="state">KNOWN</data>
            <data key="strand">-</data>
            <data key="type1">protein_coding</data>
            <data key="type2">mRNA</data>
        </node>
        <node id="6771">
            <data key="SUID">6771</data>
            <data key="shared name">ENSG00000099968</data>
            <data key="name">ENSG00000099968</data>
            <data key="selected">false</data>
            <data key="EnName">ENSG00000099968.13</data>
            <data key="EnName2">ENSG00000099968</data>
            <data key="Module_Color">643</data>
            <data key="canonicalName">ENSG00000099968</data>
            <data key="chr">chr22</data>
            <data key="cytoscape.alias.list">[ENSG00000099968]</data>
            <data key="end">18213388</data>
            <data key="name2">BCL2L13</data>
            <data key="proEnd">18114121</data>
            <data key="proStart">18109121</data>
            <data key="start">18111621</data>
            <data key="state">KNOWN</data>
            <data key="strand">+</data>
            <data key="type1">protein_coding</data>
            <data key="type2">mRNA</data>
        </node>
        <node id="6770">
            <data key="SUID">6770</data>
            <data key="shared name">ENSG00000272675</data>
            <data key="name">ENSG00000272675</data>
            <data key="selected">false</data>
            <data key="EnName">ENSG00000272675.1</data>
            <data key="EnName2">ENSG00000272675</data>
            <data key="Module_Color">643</data>
            <data key="canonicalName">ENSG00000272675</data>
            <data key="chr">chr22</data>
            <data key="cytoscape.alias.list">[ENSG00000272675]</data>
            <data key="end">18037847</data>
            <data key="name2">AC004019.18</data>
            <data key="proEnd">18038750</data>
            <data key="proStart">18033750</data>
            <data key="start">18036250</data>
            <data key="state">NOVEL</data>
            <data key="strand">+</data>
            <data key="type1">lincRNA</data>
            <data key="type2">lncRNA</data>
        </node>
        <node id="6769">
            <data key="SUID">6769</data>
            <data key="shared name">ENSG00000272619</data>
            <data key="name">ENSG00000272619</data>
            <data key="selected">false</data>
            <data key="EnName">ENSG00000272619.1</data>
            <data key="EnName2">ENSG00000272619</data>
            <data key="Module_Color">519</data>
            <data key="canonicalName">ENSG00000272619</data>
            <data key="chr">chr7</data>
            <data key="cytoscape.alias.list">[ENSG00000272619]</data>
            <data key="end">143061322</data>
            <data key="name2">RP11-563K23.1</data>
            <data key="proEnd">143063492</data>
            <data key="proStart">143058492</data>
            <data key="start">143060992</data>
            <data key="state">NOVEL</data>
            <data key="strand">+</data>
            <data key="type1">lincRNA</data>
            <data key="type2">lncRNA</data>
        </node>
        <node id="6768">
            <data key="SUID">6768</data>
            <data key="shared name">ENSG00000272514</data>
            <data key="name">ENSG00000272514</data>
            <data key="selected">false</data>
            <data key="EnName">ENSG00000272514.1</data>
            <data key="EnName2">ENSG00000272514</data>
            <data key="Module_Color">644</data>
            <data key="canonicalName">ENSG00000272514</data>
            <data key="chr">chr6</data>
            <data key="cytoscape.alias.list">[ENSG00000272514]</data>
            <data key="end">88174183</data>
            <data key="name2">C6ORF165</data>
            <data key="proEnd">88120201</data>
            <data key="proStart">88115201</data>
            <data key="start">88117701</data>
            <data key="state">KNOWN</data>
            <data key="strand">+</data>
            <data key="type1">protein_coding</data>
            <data key="type2">mRNA</data>
        </node>
        <node id="6767">
            <data key="SUID">6767</data>
            <data key="shared name">ENSG00000272473</data>
            <data key="name">ENSG00000272473</data>
            <data key="selected">false</data>
            <data key="EnName">ENSG00000272473.1</data>
            <data key="EnName2">ENSG00000272473</data>
            <data key="Module_Color">41</data>
            <data key="canonicalName">ENSG00000272473</data>
            <data key="chr">chr19</data>
            <data key="cytoscape.alias.list">[ENSG00000272473]</data>
            <data key="end">781862</data>
            <data key="name2">AC006273.4</data>
            <data key="proEnd">784362</data>
            <data key="proStart">779362</data>
            <data key="start">781002</data>
            <data key="state">NOVEL</data>
            <data key="strand">-</data>
            <data key="type1">lincRNA</data>
            <data key="type2">lncRNA</data>
        </node>
        <node id="6766">
            <data key="SUID">6766</data>
            <data key="shared name">ENSG00000272462</data>
            <data key="name">ENSG00000272462</data>
            <data key="selected">false</data>
            <data key="EnName">ENSG00000272462.2</data>
            <data key="EnName2">ENSG00000272462</data>
            <data key="Module_Color">0</data>
            <data key="canonicalName">ENSG00000272462</data>
            <data key="chr">chr6</data>
            <data key="cytoscape.alias.list">[ENSG00000272462]</data>
            <data key="end">26002003</data>
            <data key="name2">U91328.19</data>
            <data key="proEnd">25995390</data>
            <data key="proStart">25990390</data>
            <data key="start">25992890</data>
            <data key="state">NOVEL</data>
            <data key="strand">+</data>
            <data key="type1">lincRNA</data>
            <data key="type2">lncRNA</data>
        </node>
        <node id="6765">
            <data key="SUID">6765</data>
            <data key="shared name">ENSG00000272456</data>
            <data key="name">ENSG00000272456</data>
            <data key="selected">false</data>
            <data key="EnName">ENSG00000272456.1</data>
            <data key="EnName2">ENSG00000272456</data>
            <data key="Module_Color">645</data>
            <data key="canonicalName">ENSG00000272456</data>
            <data key="chr">chr8</data>
            <data key="cytoscape.alias.list">[ENSG00000272456]</data>
            <data key="end">135736192</data>
            <data key="name2">CTD-2342N23.3</data>
            <data key="proEnd">135737690</data>
            <data key="proStart">135732690</data>
            <data key="start">135735190</data>
            <data key="state">NOVEL</data>
            <data key="strand">+</data>
            <data key="type1">lincRNA</data>
            <data key="type2">lncRNA</data>
        </node>
        <node id="6764">
            <data key="SUID">6764</data>
            <data key="shared name">ENSG00000272438</data>
            <data key="name">ENSG00000272438</data>
            <data key="selected">false</data>
            <data key="EnName">ENSG00000272438.1</data>
            <data key="EnName2">ENSG00000272438</data>
            <data key="Module_Color">51</data>
            <data key="canonicalName">ENSG00000272438</data>
            <data key="chr">chr1</data>
            <data key="cytoscape.alias.list">[ENSG00000272438]</data>
            <data key="end">851356</data>
            <data key="name2">RP11-54O7.16</data>
            <data key="proEnd">842714</data>
            <data key="proStart">837714</data>
            <data key="start">840214</data>
            <data key="state">NOVEL</data>
            <data key="strand">+</data>
            <data key="type1">lincRNA</data>
            <data key="type2">lncRNA</data>
        </node>
        <node id="6763">
            <data key="SUID">6763</data>
            <data key="shared name">ENSG00000229308</data>
            <data key="name">ENSG00000229308</data>
            <data key="selected">false</data>
            <data key="EnName">ENSG00000229308.1</data>
            <data key="EnName2">ENSG00000229308</data>
            <data key="Module_Color">952</data>
            <data key="canonicalName">ENSG00000229308</data>
            <data key="chr">chrY</data>
            <data key="cytoscape.alias.list">[ENSG00000229308]</data>
            <data key="end">3968361</data>
            <data key="name2">AC010084.1</data>
            <data key="proEnd">3907038</data>
            <data key="proStart">3902038</data>
            <data key="start">3904538</data>
            <data key="state">NOVEL</data>
            <data key="strand">+</data>
            <data key="type1">lincRNA</data>
            <data key="type2">lncRNA</data>
        </node>
        <node id="6762">
            <data key="SUID">6762</data>
            <data key="shared name">ENSG00000272426</data>
            <data key="name">ENSG00000272426</data>
            <data key="selected">false</data>
            <data key="EnName">ENSG00000272426.1</data>
            <data key="EnName2">ENSG00000272426</data>
            <data key="Module_Color">952</data>
            <data key="canonicalName">ENSG00000272426</data>
            <data key="chr">chr1</data>
            <data key="cytoscape.alias.list">[ENSG00000272426]</data>
            <data key="end">17231271</data>
            <data key="name2">RP11-108M9.6</data>
            <data key="proEnd">17233771</data>
            <data key="proStart">17228771</data>
            <data key="start">17230834</data>
            <data key="state">NOVEL</data>
            <data key="strand">-</data>
            <data key="type1">lincRNA</data>
            <data key="type2">lncRNA</data>
        </node>
        <node id="6761">
            <data key="SUID">6761</data>
            <data key="shared name">ENSG00000272384</data>
            <data key="name">ENSG00000272384</data>
            <data key="selected">false</data>
            <data key="EnName">ENSG00000272384.1</data>
            <data key="EnName2">ENSG00000272384</data>
            <data key="Module_Color">274</data>
            <data key="canonicalName">ENSG00000272384</data>
            <data key="chr">chr8</data>
            <data key="cytoscape.alias.list">[ENSG00000272384]</data>
            <data key="end">123793069</data>
            <data key="name2">RP11-44N11.2</data>
            <data key="proEnd">123795569</data>
            <data key="proStart">123790569</data>
            <data key="start">123792210</data>
            <data key="state">NOVEL</data>
            <data key="strand">-</data>
            <data key="type1">lincRNA</data>
            <data key="type2">lncRNA</data>
        </node>
        <node id="6760">
            <data key="SUID">6760</data>
            <data key="shared name">ENSG00000267120</data>
            <data key="name">ENSG00000267120</data>
            <data key="selected">false</data>
            <data key="EnName">ENSG00000267120.3</data>
            <data key="EnName2">ENSG00000267120</data>
            <data key="Module_Color">149</data>
            <data key="canonicalName">ENSG00000267120</data>
            <data key="chr">chr19</data>
            <data key="cytoscape.alias.list">[ENSG00000267120]</data>
            <data key="end">36236333</data>
            <data key="name2">AD000671.6</data>
            <data key="proEnd">36238833</data>
            <data key="proStart">36233833</data>
            <data key="start">36230153</data>
            <data key="state">NOVEL</data>
            <data key="strand">-</data>
            <data key="type1">protein_coding</data>
            <data key="type2">mRNA</data>
        </node>
        <node id="6759">
            <data key="SUID">6759</data>
            <data key="shared name">ENSG00000205155</data>
            <data key="name">ENSG00000205155</data>
            <data key="selected">false</data>
            <data key="EnName">ENSG00000205155.3</data>
            <data key="EnName2">ENSG00000205155</data>
            <data key="Module_Color">149</data>
            <data key="canonicalName">ENSG00000205155</data>
            <data key="chr">chr19</data>
            <data key="cytoscape.alias.list">[ENSG00000205155]</data>
            <data key="end">36237911</data>
            <data key="name2">PSENEN</data>
            <data key="proEnd">36238515</data>
            <data key="proStart">36233515</data>
            <data key="start">36236015</data>
            <data key="state">KNOWN</data>
            <data key="strand">+</data>
            <data key="type1">protein_coding</data>
            <data key="type2">mRNA</data>
        </node>
        <node id="6758">
            <data key="SUID">6758</data>
            <data key="shared name">ENSG00000161265</data>
            <data key="name">ENSG00000161265</data>
            <data key="selected">false</data>
            <data key="EnName">ENSG00000161265.10</data>
            <data key="EnName2">ENSG00000161265</data>
            <data key="Module_Color">149</data>
            <data key="canonicalName">ENSG00000161265</data>
            <data key="chr">chr19</data>
            <data key="cytoscape.alias.list">[ENSG00000161265]</data>
            <data key="end">36236346</data>
            <data key="name2">U2AF1L4</data>
            <data key="proEnd">36238846</data>
            <data key="proStart">36233846</data>
            <data key="start">36233365</data>
            <data key="state">KNOWN</data>
            <data key="strand">-</data>
            <data key="type1">protein_coding</data>
            <data key="type2">mRNA</data>
        </node>
        <node id="6757">
            <data key="SUID">6757</data>
            <data key="shared name">ENSG00000126246</data>
            <data key="name">ENSG00000126246</data>
            <data key="selected">false</data>
            <data key="EnName">ENSG00000126246.5</data>
            <data key="EnName2">ENSG00000126246</data>
            <data key="Module_Color">149</data>
            <data key="canonicalName">ENSG00000126246</data>
            <data key="chr">chr19</data>
            <data key="cytoscape.alias.list">[ENSG00000126246]</data>
            <data key="end">36233354</data>
            <data key="name2">IGFLR1</data>
            <data key="proEnd">36235854</data>
            <data key="proStart">36230854</data>
            <data key="start">36230058</data>
            <data key="state">KNOWN</data>
            <data key="strand">-</data>
            <data key="type1">protein_coding</data>
            <data key="type2">mRNA</data>
        </node>
        <node id="6756">
            <data key="SUID">6756</data>
            <data key="shared name">ENSG00000272192</data>
            <data key="name">ENSG00000272192</data>
            <data key="selected">false</data>
            <data key="EnName">ENSG00000272192.1</data>
            <data key="EnName2">ENSG00000272192</data>
            <data key="Module_Color">646</data>
            <data key="canonicalName">ENSG00000272192</data>
            <data key="chr">chr8</data>
            <data key="cytoscape.alias.list">[ENSG00000272192]</data>
            <data key="end">66755566</data>
            <data key="name2">CTD-2532N20.1</data>
            <data key="proEnd">66757487</data>
            <data key="proStart">66752487</data>
            <data key="start">66754987</data>
            <data key="state">NOVEL</data>
            <data key="strand">+</data>
            <data key="type1">lincRNA</data>
            <data key="type2">lncRNA</data>
        </node>
        <node id="6755">
            <data key="SUID">6755</data>
            <data key="shared name">ENSG00000272104</data>
            <data key="name">ENSG00000272104</data>
            <data key="selected">false</data>
            <data key="EnName">ENSG00000272104.1</data>
            <data key="EnName2">ENSG00000272104</data>
            <data key="Module_Color">520</data>
            <data key="canonicalName">ENSG00000272104</data>
            <data key="chr">chr3</data>
            <data key="cytoscape.alias.list">[ENSG00000272104]</data>
            <data key="end">50405354</data>
            <data key="name2">XXcos-LUCA11.5</data>
            <data key="proEnd">50390823</data>
            <data key="proStart">50385823</data>
            <data key="start">50388323</data>
            <data key="state">PUTATIVE</data>
            <data key="strand">+</data>
            <data key="type1">protein_coding</data>
            <data key="type2">mRNA</data>
        </node>
        <node id="6754">
            <data key="SUID">6754</data>
            <data key="shared name">ENSG00000272065</data>
            <data key="name">ENSG00000272065</data>
            <data key="selected">false</data>
            <data key="EnName">ENSG00000272065.1</data>
            <data key="EnName2">ENSG00000272065</data>
            <data key="Module_Color">0</data>
            <data key="canonicalName">ENSG00000272065</data>
            <data key="chr">chr6</data>
            <data key="cytoscape.alias.list">[ENSG00000272065]</data>
            <data key="end">25991454</data>
            <data key="name2">U91328.20</data>
            <data key="proEnd">25993489</data>
            <data key="proStart">25988489</data>
            <data key="start">25990989</data>
            <data key="state">NOVEL</data>
            <data key="strand">+</data>
            <data key="type1">lincRNA</data>
            <data key="type2">lncRNA</data>
        </node>
        <node id="6753">
            <data key="SUID">6753</data>
            <data key="shared name">ENSG00000272043</data>
            <data key="name">ENSG00000272043</data>
            <data key="selected">false</data>
            <data key="EnName">ENSG00000272043.1</data>
            <data key="EnName2">ENSG00000272043</data>
            <data key="Module_Color">274</data>
            <data key="canonicalName">ENSG00000272043</data>
            <data key="chr">chr8</data>
            <data key="cytoscape.alias.list">[ENSG00000272043]</data>
            <data key="end">123793310</data>
            <data key="name2">RP11-44N11.3</data>
            <data key="proEnd">123795499</data>
            <data key="proStart">123790499</data>
            <data key="start">123792999</data>
            <data key="state">NOVEL</data>
            <data key="strand">+</data>
            <data key="type1">lincRNA</data>
            <data key="type2">lncRNA</data>
        </node>
        <node id="6752">
            <data key="SUID">6752</data>
            <data key="shared name">ENSG00000272023</data>
            <data key="name">ENSG00000272023</data>
            <data key="selected">false</data>
            <data key="EnName">ENSG00000272023.1</data>
            <data key="EnName2">ENSG00000272023</data>
            <data key="Module_Color">521</data>
            <data key="canonicalName">ENSG00000272023</data>
            <data key="chr">chr5</data>
            <data key="cytoscape.alias.list">[ENSG00000272023]</data>
            <data key="end">132299856</data>
            <data key="name2">CTC-350I8.1</data>
            <data key="proEnd">132301962</data>
            <data key="proStart">132296962</data>
            <data key="start">132299462</data>
            <data key="state">NOVEL</data>
            <data key="strand">+</data>
            <data key="type1">lincRNA</data>
            <data key="type2">lncRNA</data>
        </node>
        <node id="6751">
            <data key="SUID">6751</data>
            <data key="shared name">ENSG00000156206</data>
            <data key="name">ENSG00000156206</data>
            <data key="selected">false</data>
            <data key="EnName">ENSG00000156206.9</data>
            <data key="EnName2">ENSG00000156206</data>
            <data key="Module_Color">600</data>
            <data key="canonicalName">ENSG00000156206</data>
            <data key="chr">chr15</data>
            <data key="cytoscape.alias.list">[ENSG00000156206]</data>
            <data key="end">81441516</data>
            <data key="name2">C15orf26</data>
            <data key="proEnd">81301874</data>
            <data key="proStart">81296874</data>
            <data key="start">81299374</data>
            <data key="state">KNOWN</data>
            <data key="strand">+</data>
            <data key="type1">protein_coding</data>
            <data key="type2">mRNA</data>
        </node>
        <node id="6750">
            <data key="SUID">6750</data>
            <data key="shared name">ENSG00000103888</data>
            <data key="name">ENSG00000103888</data>
            <data key="selected">false</data>
            <data key="EnName">ENSG00000103888.11</data>
            <data key="EnName2">ENSG00000103888</data>
            <data key="Module_Color">600</data>
            <data key="canonicalName">ENSG00000103888</data>
            <data key="chr">chr15</data>
            <data key="cytoscape.alias.list">[ENSG00000103888]</data>
            <data key="end">81244117</data>
            <data key="name2">KIAA1199</data>
            <data key="proEnd">81074184</data>
            <data key="proStart">81069184</data>
            <data key="start">81071684</data>
            <data key="state">KNOWN</data>
            <data key="strand">+</data>
            <data key="type1">protein_coding</data>
            <data key="type2">mRNA</data>
        </node>
        <node id="6749">
            <data key="SUID">6749</data>
            <data key="shared name">ENSG00000196355</data>
            <data key="name">ENSG00000196355</data>
            <data key="selected">false</data>
            <data key="EnName">ENSG00000196355.2</data>
            <data key="EnName2">ENSG00000196355</data>
            <data key="Module_Color">647</data>
            <data key="canonicalName">ENSG00000196355</data>
            <data key="chr">chr4</data>
            <data key="cytoscape.alias.list">[ENSG00000196355]</data>
            <data key="end">38666430</data>
            <data key="name2">AC021860.1</data>
            <data key="proEnd">38668930</data>
            <data key="proStart">38663930</data>
            <data key="start">38628029</data>
            <data key="state">KNOWN</data>
            <data key="strand">-</data>
            <data key="type1">protein_coding</data>
            <data key="type2">mRNA</data>
        </node>
        <node id="6748">
            <data key="SUID">6748</data>
            <data key="shared name">ENSG00000109787</data>
            <data key="name">ENSG00000109787</data>
            <data key="selected">false</data>
            <data key="EnName">ENSG00000109787.8</data>
            <data key="EnName2">ENSG00000109787</data>
            <data key="Module_Color">647</data>
            <data key="canonicalName">ENSG00000109787</data>
            <data key="chr">chr4</data>
            <data key="cytoscape.alias.list">[ENSG00000109787]</data>
            <data key="end">38702663</data>
            <data key="name2">KLF3</data>
            <data key="proEnd">38668317</data>
            <data key="proStart">38663317</data>
            <data key="start">38665817</data>
            <data key="state">KNOWN</data>
            <data key="strand">+</data>
            <data key="type1">protein_coding</data>
            <data key="type2">mRNA</data>
        </node>
        <node id="6747">
            <data key="SUID">6747</data>
            <data key="shared name">ENSG00000271958</data>
            <data key="name">ENSG00000271958</data>
            <data key="selected">false</data>
            <data key="EnName">ENSG00000271958.1</data>
            <data key="EnName2">ENSG00000271958</data>
            <data key="Module_Color">647</data>
            <data key="canonicalName">ENSG00000271958</data>
            <data key="chr">chr4</data>
            <data key="cytoscape.alias.list">[ENSG00000271958]</data>
            <data key="end">38621058</data>
            <data key="name2">RP11-617D20.2</data>
            <data key="proEnd">38623558</data>
            <data key="proStart">38618558</data>
            <data key="start">38619886</data>
            <data key="state">NOVEL</data>
            <data key="strand">-</data>
            <data key="type1">lincRNA</data>
            <data key="type2">lncRNA</data>
        </node>
        <node id="6746">
            <data key="SUID">6746</data>
            <data key="shared name">ENSG00000271930</data>
            <data key="name">ENSG00000271930</data>
            <data key="selected">false</data>
            <data key="EnName">ENSG00000271930.1</data>
            <data key="EnName2">ENSG00000271930</data>
            <data key="Module_Color">275</data>
            <data key="canonicalName">ENSG00000271930</data>
            <data key="chr">chr8</data>
            <data key="cytoscape.alias.list">[ENSG00000271930]</data>
            <data key="end">99956326</data>
            <data key="name2">RP11-44N12.5</data>
            <data key="proEnd">99958323</data>
            <data key="proStart">99953323</data>
            <data key="start">99955823</data>
            <data key="state">NOVEL</data>
            <data key="strand">+</data>
            <data key="type1">lincRNA</data>
            <data key="type2">lncRNA</data>
        </node>
        <node id="6745">
            <data key="SUID">6745</data>
            <data key="shared name">ENSG00000271843</data>
            <data key="name">ENSG00000271843</data>
            <data key="selected">false</data>
            <data key="EnName">ENSG00000271843.1</data>
            <data key="EnName2">ENSG00000271843</data>
            <data key="Module_Color">1</data>
            <data key="canonicalName">ENSG00000271843</data>
            <data key="chr">chr3</data>
            <data key="cytoscape.alias.list">[ENSG00000271843]</data>
            <data key="end">63994368</data>
            <data key="name2">RP11-245J9.5</data>
            <data key="proEnd">63996868</data>
            <data key="proStart">63991868</data>
            <data key="start">63993758</data>
            <data key="state">NOVEL</data>
            <data key="strand">-</data>
            <data key="type1">lincRNA</data>
            <data key="type2">lncRNA</data>
        </node>
        <node id="6744">
            <data key="SUID">6744</data>
            <data key="shared name">ENSG00000122008</data>
            <data key="name">ENSG00000122008</data>
            <data key="selected">false</data>
            <data key="EnName">ENSG00000122008.11</data>
            <data key="EnName2">ENSG00000122008</data>
            <data key="Module_Color">648</data>
            <data key="canonicalName">ENSG00000122008</data>
            <data key="chr">chr5</data>
            <data key="cytoscape.alias.list">[ENSG00000122008]</data>
            <data key="end">74896969</data>
            <data key="name2">POLK</data>
            <data key="proEnd">74810081</data>
            <data key="proStart">74805081</data>
            <data key="start">74807581</data>
            <data key="state">KNOWN</data>
            <data key="strand">+</data>
            <data key="type1">protein_coding</data>
            <data key="type2">mRNA</data>
        </node>
        <node id="6743">
            <data key="SUID">6743</data>
            <data key="shared name">ENSG00000113163</data>
            <data key="name">ENSG00000113163</data>
            <data key="selected">false</data>
            <data key="EnName">ENSG00000113163.11</data>
            <data key="EnName2">ENSG00000113163</data>
            <data key="Module_Color">648</data>
            <data key="canonicalName">ENSG00000113163</data>
            <data key="chr">chr5</data>
            <data key="cytoscape.alias.list">[ENSG00000113163]</data>
            <data key="end">74807963</data>
            <data key="name2">COL4A3BP</data>
            <data key="proEnd">74810463</data>
            <data key="proStart">74805463</data>
            <data key="start">74664311</data>
            <data key="state">KNOWN</data>
            <data key="strand">-</data>
            <data key="type1">protein_coding</data>
            <data key="type2">mRNA</data>
        </node>
        <node id="6742">
            <data key="SUID">6742</data>
            <data key="shared name">ENSG00000271815</data>
            <data key="name">ENSG00000271815</data>
            <data key="selected">false</data>
            <data key="EnName">ENSG00000271815.1</data>
            <data key="EnName2">ENSG00000271815</data>
            <data key="Module_Color">648</data>
            <data key="canonicalName">ENSG00000271815</data>
            <data key="chr">chr5</data>
            <data key="cytoscape.alias.list">[ENSG00000271815]</data>
            <data key="end">74660067</data>
            <data key="name2">CTD-2235C13.3</data>
            <data key="proEnd">74662085</data>
            <data key="proStart">74657085</data>
            <data key="start">74659585</data>
            <data key="state">NOVEL</data>
            <data key="strand">+</data>
            <data key="type1">lincRNA</data>
            <data key="type2">lncRNA</data>
        </node>
        <node id="6741">
            <data key="SUID">6741</data>
            <data key="shared name">ENSG00000271788</data>
            <data key="name">ENSG00000271788</data>
            <data key="selected">false</data>
            <data key="EnName">ENSG00000271788.1</data>
            <data key="EnName2">ENSG00000271788</data>
            <data key="Module_Color">212</data>
            <data key="canonicalName">ENSG00000271788</data>
            <data key="chr">chr5</data>
            <data key="cytoscape.alias.list">[ENSG00000271788]</data>
            <data key="end">43007645</data>
            <data key="name2">CTD-2201E18.5</data>
            <data key="proEnd">43010145</data>
            <data key="proStart">43005145</data>
            <data key="start">43006835</data>
            <data key="state">NOVEL</data>
            <data key="strand">-</data>
            <data key="type1">lincRNA</data>
            <data key="type2">lncRNA</data>
        </node>
        <node id="6740">
            <data key="SUID">6740</data>
            <data key="shared name">ENSG00000271784</data>
            <data key="name">ENSG00000271784</data>
            <data key="selected">false</data>
            <data key="EnName">ENSG00000271784.1</data>
            <data key="EnName2">ENSG00000271784</data>
            <data key="Module_Color">1</data>
            <data key="canonicalName">ENSG00000271784</data>
            <data key="chr">chr20</data>
            <data key="cytoscape.alias.list">[ENSG00000271784]</data>
            <data key="end">45318928</data>
            <data key="name2">RP1-28H20.3</data>
            <data key="proEnd">45320798</data>
            <data key="proStart">45315798</data>
            <data key="start">45318298</data>
            <data key="state">NOVEL</data>
            <data key="strand">+</data>
            <data key="type1">lincRNA</data>
            <data key="type2">lncRNA</data>
        </node>
        <node id="6739">
            <data key="SUID">6739</data>
            <data key="shared name">ENSG00000271780</data>
            <data key="name">ENSG00000271780</data>
            <data key="selected">false</data>
            <data key="EnName">ENSG00000271780.1</data>
            <data key="EnName2">ENSG00000271780</data>
            <data key="Module_Color">522</data>
            <data key="canonicalName">ENSG00000271780</data>
            <data key="chr">chr14</data>
            <data key="cytoscape.alias.list">[ENSG00000271780]</data>
            <data key="end">102415762</data>
            <data key="name2">RP11-1017G21.5</data>
            <data key="proEnd">102417184</data>
            <data key="proStart">102412184</data>
            <data key="start">102414684</data>
            <data key="state">NOVEL</data>
            <data key="strand">+</data>
            <data key="type1">lincRNA</data>
            <data key="type2">lncRNA</data>
        </node>
        <node id="6738">
            <data key="SUID">6738</data>
            <data key="shared name">ENSG00000271751</data>
            <data key="name">ENSG00000271751</data>
            <data key="selected">false</data>
            <data key="EnName">ENSG00000271751.1</data>
            <data key="EnName2">ENSG00000271751</data>
            <data key="Module_Color">52</data>
            <data key="canonicalName">ENSG00000271751</data>
            <data key="chr">chr11</data>
            <data key="cytoscape.alias.list">[ENSG00000271751]</data>
            <data key="end">118936388</data>
            <data key="name2">RP11-110I1.14</data>
            <data key="proEnd">118938888</data>
            <data key="proStart">118933888</data>
            <data key="start">118935974</data>
            <data key="state">KNOWN</data>
            <data key="strand">-</data>
            <data key="type1">lincRNA</data>
            <data key="type2">lncRNA</data>
        </node>
        <node id="6737">
            <data key="SUID">6737</data>
            <data key="shared name">ENSG00000271646</data>
            <data key="name">ENSG00000271646</data>
            <data key="selected">false</data>
            <data key="EnName">ENSG00000271646.1</data>
            <data key="EnName2">ENSG00000271646</data>
            <data key="Module_Color">649</data>
            <data key="canonicalName">ENSG00000271646</data>
            <data key="chr">chr4</data>
            <data key="cytoscape.alias.list">[ENSG00000271646]</data>
            <data key="end">185398458</data>
            <data key="name2">RP11-326I11.3</data>
            <data key="proEnd">185398456</data>
            <data key="proStart">185393456</data>
            <data key="start">185395956</data>
            <data key="state">NOVEL</data>
            <data key="strand">+</data>
            <data key="type1">lincRNA</data>
            <data key="type2">lncRNA</data>
        </node>
        <node id="6736">
            <data key="SUID">6736</data>
            <data key="shared name">ENSG00000229388</data>
            <data key="name">ENSG00000229388</data>
            <data key="selected">false</data>
            <data key="EnName">ENSG00000229388.1</data>
            <data key="EnName2">ENSG00000229388</data>
            <data key="Module_Color">110</data>
            <data key="canonicalName">ENSG00000229388</data>
            <data key="chr">chr1</data>
            <data key="cytoscape.alias.list">[ENSG00000229388]</data>
            <data key="end">28975093</data>
            <data key="name2">RP11-442N24__B.1</data>
            <data key="proEnd">28972240</data>
            <data key="proStart">28967240</data>
            <data key="start">28969740</data>
            <data key="state">NOVEL</data>
            <data key="strand">+</data>
            <data key="type1">lincRNA</data>
            <data key="type2">lncRNA</data>
        </node>
        <node id="6735">
            <data key="SUID">6735</data>
            <data key="shared name">ENSG00000120656</data>
            <data key="name">ENSG00000120656</data>
            <data key="selected">false</data>
            <data key="EnName">ENSG00000120656.7</data>
            <data key="EnName2">ENSG00000120656</data>
            <data key="Module_Color">110</data>
            <data key="canonicalName">ENSG00000120656</data>
            <data key="chr">chr1</data>
            <data key="cytoscape.alias.list">[ENSG00000120656]</data>
            <data key="end">28969597</data>
            <data key="name2">TAF12</data>
            <data key="proEnd">28972097</data>
            <data key="proStart">28967097</data>
            <data key="start">28915835</data>
            <data key="state">KNOWN</data>
            <data key="strand">-</data>
            <data key="type1">protein_coding</data>
            <data key="type2">mRNA</data>
        </node>
        <node id="6734">
            <data key="SUID">6734</data>
            <data key="shared name">ENSG00000101276</data>
            <data key="name">ENSG00000101276</data>
            <data key="selected">false</data>
            <data key="EnName">ENSG00000101276.10</data>
            <data key="EnName2">ENSG00000101276</data>
            <data key="Module_Color">915</data>
            <data key="canonicalName">ENSG00000101276</data>
            <data key="chr">chr20</data>
            <data key="cytoscape.alias.list">[ENSG00000101276]</data>
            <data key="end">749131</data>
            <data key="name2">SLC52A3</data>
            <data key="proEnd">751631</data>
            <data key="proStart">746631</data>
            <data key="start">740724</data>
            <data key="state">KNOWN</data>
            <data key="strand">-</data>
            <data key="type1">protein_coding</data>
            <data key="type2">mRNA</data>
        </node>
        <node id="6733">
            <data key="SUID">6733</data>
            <data key="shared name">ENSG00000271185</data>
            <data key="name">ENSG00000271185</data>
            <data key="selected">false</data>
            <data key="EnName">ENSG00000271185.1</data>
            <data key="EnName2">ENSG00000271185</data>
            <data key="Module_Color">650</data>
            <data key="canonicalName">ENSG00000271185</data>
            <data key="chr">chr7</data>
            <data key="cytoscape.alias.list">[ENSG00000271185]</data>
            <data key="end">10980362</data>
            <data key="name2">RP5-855F16.1</data>
            <data key="proEnd">10982550</data>
            <data key="proStart">10977550</data>
            <data key="start">10980050</data>
            <data key="state">NOVEL</data>
            <data key="strand">+</data>
            <data key="type1">lincRNA</data>
            <data key="type2">lncRNA</data>
        </node>
        <node id="6732">
            <data key="SUID">6732</data>
            <data key="shared name">ENSG00000270755</data>
            <data key="name">ENSG00000270755</data>
            <data key="selected">false</data>
            <data key="EnName">ENSG00000270755.1</data>
            <data key="EnName2">ENSG00000270755</data>
            <data key="Module_Color">651</data>
            <data key="canonicalName">ENSG00000270755</data>
            <data key="chr">chr9</data>
            <data key="cytoscape.alias.list">[ENSG00000270755]</data>
            <data key="end">132807360</data>
            <data key="name2">RP11-138E2.1</data>
            <data key="proEnd">132809492</data>
            <data key="proStart">132804492</data>
            <data key="start">132806992</data>
            <data key="state">NOVEL</data>
            <data key="strand">+</data>
            <data key="type1">lincRNA</data>
            <data key="type2">lncRNA</data>
        </node>
        <node id="6731">
            <data key="SUID">6731</data>
            <data key="shared name">ENSG00000106608</data>
            <data key="name">ENSG00000106608</data>
            <data key="selected">false</data>
            <data key="EnName">ENSG00000106608.12</data>
            <data key="EnName2">ENSG00000106608</data>
            <data key="Module_Color">652</data>
            <data key="canonicalName">ENSG00000106608</data>
            <data key="chr">chr7</data>
            <data key="cytoscape.alias.list">[ENSG00000106608]</data>
            <data key="end">43966010</data>
            <data key="name2">URGCP</data>
            <data key="proEnd">43968510</data>
            <data key="proStart">43963510</data>
            <data key="start">43915493</data>
            <data key="state">KNOWN</data>
            <data key="strand">-</data>
            <data key="type1">protein_coding</data>
            <data key="type2">mRNA</data>
        </node>
        <node id="6730">
            <data key="SUID">6730</data>
            <data key="shared name">ENSG00000078967</data>
            <data key="name">ENSG00000078967</data>
            <data key="selected">false</data>
            <data key="EnName">ENSG00000078967.8</data>
            <data key="EnName2">ENSG00000078967</data>
            <data key="Module_Color">652</data>
            <data key="canonicalName">ENSG00000078967</data>
            <data key="chr">chr7</data>
            <data key="cytoscape.alias.list">[ENSG00000078967]</data>
            <data key="end">43995735</data>
            <data key="name2">UBE2D4</data>
            <data key="proEnd">43968537</data>
            <data key="proStart">43963537</data>
            <data key="start">43966037</data>
            <data key="state">KNOWN</data>
            <data key="strand">+</data>
            <data key="type1">protein_coding</data>
            <data key="type2">mRNA</data>
        </node>
        <node id="6729">
            <data key="SUID">6729</data>
            <data key="shared name">ENSG00000270617</data>
            <data key="name">ENSG00000270617</data>
            <data key="selected">false</data>
            <data key="EnName">ENSG00000270617.1</data>
            <data key="EnName2">ENSG00000270617</data>
            <data key="Module_Color">652</data>
            <data key="canonicalName">ENSG00000270617</data>
            <data key="chr">chr7</data>
            <data key="cytoscape.alias.list">[ENSG00000270617]</data>
            <data key="end">43946188</data>
            <data key="name2">URGCP-MRPS24</data>
            <data key="proEnd">43948688</data>
            <data key="proStart">43943688</data>
            <data key="start">43906157</data>
            <data key="state">PUTATIVE</data>
            <data key="strand">-</data>
            <data key="type1">protein_coding</data>
            <data key="type2">mRNA</data>
        </node>
        <node id="6728">
            <data key="SUID">6728</data>
            <data key="shared name">ENSG00000270466</data>
            <data key="name">ENSG00000270466</data>
            <data key="selected">false</data>
            <data key="EnName">ENSG00000270466.1</data>
            <data key="EnName2">ENSG00000270466</data>
            <data key="Module_Color">189</data>
            <data key="canonicalName">ENSG00000270466</data>
            <data key="chr">chr16</data>
            <data key="cytoscape.alias.list">[ENSG00000270466]</data>
            <data key="end">30393863</data>
            <data key="name2">SEPT1</data>
            <data key="proEnd">30396363</data>
            <data key="proStart">30391363</data>
            <data key="start">30389755</data>
            <data key="state">KNOWN</data>
            <data key="strand">-</data>
            <data key="type1">protein_coding</data>
            <data key="type2">mRNA</data>
        </node>
        <node id="6727">
            <data key="SUID">6727</data>
            <data key="shared name">ENSG00000270361</data>
            <data key="name">ENSG00000270361</data>
            <data key="selected">false</data>
            <data key="EnName">ENSG00000270361.1</data>
            <data key="EnName2">ENSG00000270361</data>
            <data key="Module_Color">26</data>
            <data key="canonicalName">ENSG00000270361</data>
            <data key="chr">chr1</data>
            <data key="cytoscape.alias.list">[ENSG00000270361]</data>
            <data key="end">154910535</data>
            <data key="name2">RP11-307C12.13</data>
            <data key="proEnd">154912346</data>
            <data key="proStart">154907346</data>
            <data key="start">154909846</data>
            <data key="state">NOVEL</data>
            <data key="strand">+</data>
            <data key="type1">lincRNA</data>
            <data key="type2">lncRNA</data>
        </node>
        <node id="6726">
            <data key="SUID">6726</data>
            <data key="shared name">ENSG00000130643</data>
            <data key="name">ENSG00000130643</data>
            <data key="selected">false</data>
            <data key="EnName">ENSG00000130643.4</data>
            <data key="EnName2">ENSG00000130643</data>
            <data key="Module_Color">380</data>
            <data key="canonicalName">ENSG00000130643</data>
            <data key="chr">chr10</data>
            <data key="cytoscape.alias.list">[ENSG00000130643]</data>
            <data key="end">135150475</data>
            <data key="name2">CALY</data>
            <data key="proEnd">135152975</data>
            <data key="proStart">135147975</data>
            <data key="start">135138927</data>
            <data key="state">KNOWN</data>
            <data key="strand">-</data>
            <data key="type1">protein_coding</data>
            <data key="type2">mRNA</data>
        </node>
        <node id="6725">
            <data key="SUID">6725</data>
            <data key="shared name">ENSG00000270235</data>
            <data key="name">ENSG00000270235</data>
            <data key="selected">false</data>
            <data key="EnName">ENSG00000270235.1</data>
            <data key="EnName2">ENSG00000270235</data>
            <data key="Module_Color">380</data>
            <data key="canonicalName">ENSG00000270235</data>
            <data key="chr">chr10</data>
            <data key="cytoscape.alias.list">[ENSG00000270235]</data>
            <data key="end">135138249</data>
            <data key="name2">RP11-122K13.14</data>
            <data key="proEnd">135140749</data>
            <data key="proStart">135135749</data>
            <data key="start">135137576</data>
            <data key="state">NOVEL</data>
            <data key="strand">-</data>
            <data key="type1">lincRNA</data>
            <data key="type2">lncRNA</data>
        </node>
        <node id="6724">
            <data key="SUID">6724</data>
            <data key="shared name">ENSG00000270149</data>
            <data key="name">ENSG00000270149</data>
            <data key="selected">false</data>
            <data key="EnName">ENSG00000270149.1</data>
            <data key="EnName2">ENSG00000270149</data>
            <data key="Module_Color">136</data>
            <data key="canonicalName">ENSG00000270149</data>
            <data key="chr">chr1</data>
            <data key="cytoscape.alias.list">[ENSG00000270149]</data>
            <data key="end">161008752</data>
            <data key="name2">F11R</data>
            <data key="proEnd">161011252</data>
            <data key="proStart">161006252</data>
            <data key="start">160967747</data>
            <data key="state">NOVEL</data>
            <data key="strand">-</data>
            <data key="type1">protein_coding</data>
            <data key="type2">mRNA</data>
        </node>
        <node id="6723">
            <data key="SUID">6723</data>
            <data key="shared name">ENSG00000173889</data>
            <data key="name">ENSG00000173889</data>
            <data key="selected">false</data>
            <data key="EnName">ENSG00000173889.11</data>
            <data key="EnName2">ENSG00000173889</data>
            <data key="Module_Color">43</data>
            <data key="canonicalName">ENSG00000173889</data>
            <data key="chr">chr3</data>
            <data key="cytoscape.alias.list">[ENSG00000173889]</data>
            <data key="end">169899537</data>
            <data key="name2">PHC3</data>
            <data key="proEnd">169902037</data>
            <data key="proStart">169897037</data>
            <data key="start">169804520</data>
            <data key="state">KNOWN</data>
            <data key="strand">-</data>
            <data key="type1">protein_coding</data>
            <data key="type2">mRNA</data>
        </node>
        <node id="6722">
            <data key="SUID">6722</data>
            <data key="shared name">ENSG00000116350</data>
            <data key="name">ENSG00000116350</data>
            <data key="selected">false</data>
            <data key="EnName">ENSG00000116350.11</data>
            <data key="EnName2">ENSG00000116350</data>
            <data key="Module_Color">110</data>
            <data key="canonicalName">ENSG00000116350</data>
            <data key="chr">chr1</data>
            <data key="cytoscape.alias.list">[ENSG00000116350]</data>
            <data key="end">29508499</data>
            <data key="name2">SRSF4</data>
            <data key="proEnd">29510999</data>
            <data key="proStart">29505999</data>
            <data key="start">29474255</data>
            <data key="state">KNOWN</data>
            <data key="strand">-</data>
            <data key="type1">protein_coding</data>
            <data key="type2">mRNA</data>
        </node>
        <node id="6721">
            <data key="SUID">6721</data>
            <data key="shared name">ENSG00000270087</data>
            <data key="name">ENSG00000270087</data>
            <data key="selected">false</data>
            <data key="EnName">ENSG00000270087.1</data>
            <data key="EnName2">ENSG00000270087</data>
            <data key="Module_Color">381</data>
            <data key="canonicalName">ENSG00000270087</data>
            <data key="chr">chr10</data>
            <data key="cytoscape.alias.list">[ENSG00000270087]</data>
            <data key="end">77161004</data>
            <data key="name2">RP11-399K21.11</data>
            <data key="proEnd">77163504</data>
            <data key="proStart">77158504</data>
            <data key="start">77039484</data>
            <data key="state">NOVEL</data>
            <data key="strand">-</data>
            <data key="type1">lincRNA</data>
            <data key="type2">lncRNA</data>
        </node>
        <node id="6720">
            <data key="SUID">6720</data>
            <data key="shared name">ENSG00000270001</data>
            <data key="name">ENSG00000270001</data>
            <data key="selected">false</data>
            <data key="EnName">ENSG00000270001.1</data>
            <data key="EnName2">ENSG00000270001</data>
            <data key="Module_Color">1</data>
            <data key="canonicalName">ENSG00000270001</data>
            <data key="chr">chr20</data>
            <data key="cytoscape.alias.list">[ENSG00000270001]</data>
            <data key="end">23612953</data>
            <data key="name2">RP11-218C14.8</data>
            <data key="proEnd">23615453</data>
            <data key="proStart">23610453</data>
            <data key="start">23612463</data>
            <data key="state">NOVEL</data>
            <data key="strand">-</data>
            <data key="type1">lincRNA</data>
            <data key="type2">lncRNA</data>
        </node>
        <node id="6719">
            <data key="SUID">6719</data>
            <data key="shared name">ENSG00000269962</data>
            <data key="name">ENSG00000269962</data>
            <data key="selected">false</data>
            <data key="EnName">ENSG00000269962.1</data>
            <data key="EnName2">ENSG00000269962</data>
            <data key="Module_Color">653</data>
            <data key="canonicalName">ENSG00000269962</data>
            <data key="chr">chr10</data>
            <data key="cytoscape.alias.list">[ENSG00000269962]</data>
            <data key="end">126134344</data>
            <data key="name2">RP13-238F13.5</data>
            <data key="proEnd">126136844</data>
            <data key="proStart">126131844</data>
            <data key="start">126133808</data>
            <data key="state">NOVEL</data>
            <data key="strand">-</data>
            <data key="type1">lincRNA</data>
            <data key="type2">lncRNA</data>
        </node>
        <node id="6718">
            <data key="SUID">6718</data>
            <data key="shared name">ENSG00000084092</data>
            <data key="name">ENSG00000084092</data>
            <data key="selected">false</data>
            <data key="EnName">ENSG00000084092.6</data>
            <data key="EnName2">ENSG00000084092</data>
            <data key="Module_Color">654</data>
            <data key="canonicalName">ENSG00000084092</data>
            <data key="chr">chr4</data>
            <data key="cytoscape.alias.list">[ENSG00000084092]</data>
            <data key="end">57844989</data>
            <data key="name2">NOA1</data>
            <data key="proEnd">57847489</data>
            <data key="proStart">57842489</data>
            <data key="start">57829536</data>
            <data key="state">KNOWN</data>
            <data key="strand">-</data>
            <data key="type1">protein_coding</data>
            <data key="type2">mRNA</data>
        </node>
        <node id="6717">
            <data key="SUID">6717</data>
            <data key="shared name">ENSG00000047315</data>
            <data key="name">ENSG00000047315</data>
            <data key="selected">false</data>
            <data key="EnName">ENSG00000047315.10</data>
            <data key="EnName2">ENSG00000047315</data>
            <data key="Module_Color">654</data>
            <data key="canonicalName">ENSG00000047315</data>
            <data key="chr">chr4</data>
            <data key="cytoscape.alias.list">[ENSG00000047315]</data>
            <data key="end">57897334</data>
            <data key="name2">POLR2B</data>
            <data key="proEnd">57846388</data>
            <data key="proStart">57841388</data>
            <data key="start">57843888</data>
            <data key="state">KNOWN</data>
            <data key="strand">+</data>
            <data key="type1">protein_coding</data>
            <data key="type2">mRNA</data>
        </node>
        <node id="6716">
            <data key="SUID">6716</data>
            <data key="shared name">ENSG00000269949</data>
            <data key="name">ENSG00000269949</data>
            <data key="selected">false</data>
            <data key="EnName">ENSG00000269949.1</data>
            <data key="EnName2">ENSG00000269949</data>
            <data key="Module_Color">654</data>
            <data key="canonicalName">ENSG00000269949</data>
            <data key="chr">chr4</data>
            <data key="cytoscape.alias.list">[ENSG00000269949]</data>
            <data key="end">57827539</data>
            <data key="name2">RP11-738E22.3</data>
            <data key="proEnd">57830039</data>
            <data key="proStart">57825039</data>
            <data key="start">57827093</data>
            <data key="state">NOVEL</data>
            <data key="strand">-</data>
            <data key="type1">lincRNA</data>
            <data key="type2">lncRNA</data>
        </node>
        <node id="6715">
            <data key="SUID">6715</data>
            <data key="shared name">ENSG00000269921</data>
            <data key="name">ENSG00000269921</data>
            <data key="selected">false</data>
            <data key="EnName">ENSG00000269921.1</data>
            <data key="EnName2">ENSG00000269921</data>
            <data key="Module_Color">234</data>
            <data key="canonicalName">ENSG00000269921</data>
            <data key="chr">chr4</data>
            <data key="cytoscape.alias.list">[ENSG00000269921]</data>
            <data key="end">57254319</data>
            <data key="name2">RP11-646I6.5</data>
            <data key="proEnd">57256291</data>
            <data key="proStart">57251291</data>
            <data key="start">57253791</data>
            <data key="state">NOVEL</data>
            <data key="strand">+</data>
            <data key="type1">lincRNA</data>
            <data key="type2">lncRNA</data>
        </node>
        <node id="6714">
            <data key="SUID">6714</data>
            <data key="shared name">ENSG00000269891</data>
            <data key="name">ENSG00000269891</data>
            <data key="selected">false</data>
            <data key="EnName">ENSG00000269891.1</data>
            <data key="EnName2">ENSG00000269891</data>
            <data key="Module_Color">523</data>
            <data key="canonicalName">ENSG00000269891</data>
            <data key="chr">chr10</data>
            <data key="cytoscape.alias.list">[ENSG00000269891]</data>
            <data key="end">99052413</data>
            <data key="name2">ARHGAP19-SLIT1</data>
            <data key="proEnd">99054913</data>
            <data key="proStart">99049913</data>
            <data key="start">98757795</data>
            <data key="state">NOVEL</data>
            <data key="strand">-</data>
            <data key="type1">protein_coding</data>
            <data key="type2">mRNA</data>
        </node>
        <node id="6713">
            <data key="SUID">6713</data>
            <data key="shared name">ENSG00000269873</data>
            <data key="name">ENSG00000269873</data>
            <data key="selected">false</data>
            <data key="EnName">ENSG00000269873.1</data>
            <data key="EnName2">ENSG00000269873</data>
            <data key="Module_Color">61</data>
            <data key="canonicalName">ENSG00000269873</data>
            <data key="chr">chr19</data>
            <data key="cytoscape.alias.list">[ENSG00000269873]</data>
            <data key="end">54949528</data>
            <data key="name2">CTD-2587H19.3</data>
            <data key="proEnd">54952028</data>
            <data key="proStart">54947028</data>
            <data key="start">54949192</data>
            <data key="state">KNOWN</data>
            <data key="strand">-</data>
            <data key="type1">lincRNA</data>
            <data key="type2">lncRNA</data>
        </node>
        <node id="6712">
            <data key="SUID">6712</data>
            <data key="shared name">ENSG00000269814</data>
            <data key="name">ENSG00000269814</data>
            <data key="selected">false</data>
            <data key="EnName">ENSG00000269814.1</data>
            <data key="EnName2">ENSG00000269814</data>
            <data key="Module_Color">276</data>
            <data key="canonicalName">ENSG00000269814</data>
            <data key="chr">chr19</data>
            <data key="cytoscape.alias.list">[ENSG00000269814]</data>
            <data key="end">49016917</data>
            <data key="name2">CTC-273B12.10</data>
            <data key="proEnd">49019417</data>
            <data key="proStart">49014417</data>
            <data key="start">49016464</data>
            <data key="state">NOVEL</data>
            <data key="strand">-</data>
            <data key="type1">lincRNA</data>
            <data key="type2">lncRNA</data>
        </node>
        <node id="6711">
            <data key="SUID">6711</data>
            <data key="shared name">ENSG00000112787</data>
            <data key="name">ENSG00000112787</data>
            <data key="selected">false</data>
            <data key="EnName">ENSG00000112787.8</data>
            <data key="EnName2">ENSG00000112787</data>
            <data key="Module_Color">953</data>
            <data key="canonicalName">ENSG00000112787</data>
            <data key="chr">chr12</data>
            <data key="cytoscape.alias.list">[ENSG00000112787]</data>
            <data key="end">133161774</data>
            <data key="name2">FBRSL1</data>
            <data key="proEnd">133068637</data>
            <data key="proStart">133063637</data>
            <data key="start">133066137</data>
            <data key="state">KNOWN</data>
            <data key="strand">+</data>
            <data key="type1">protein_coding</data>
            <data key="type2">mRNA</data>
        </node>
        <node id="6710">
            <data key="SUID">6710</data>
            <data key="shared name">ENSG00000269676</data>
            <data key="name">ENSG00000269676</data>
            <data key="selected">false</data>
            <data key="EnName">ENSG00000269676.1</data>
            <data key="EnName2">ENSG00000269676</data>
            <data key="Module_Color">953</data>
            <data key="canonicalName">ENSG00000269676</data>
            <data key="chr">chr12</data>
            <data key="cytoscape.alias.list">[ENSG00000269676]</data>
            <data key="end">133050726</data>
            <data key="name2">MUC8</data>
            <data key="proEnd">133053226</data>
            <data key="proStart">133048226</data>
            <data key="start">133049334</data>
            <data key="state">KNOWN</data>
            <data key="strand">-</data>
            <data key="type1">protein_coding</data>
            <data key="type2">mRNA</data>
        </node>
        <node id="6709">
            <data key="SUID">6709</data>
            <data key="shared name">ENSG00000269591</data>
            <data key="name">ENSG00000269591</data>
            <data key="selected">false</data>
            <data key="EnName">ENSG00000269591.1</data>
            <data key="EnName2">ENSG00000269591</data>
            <data key="Module_Color">277</data>
            <data key="canonicalName">ENSG00000269591</data>
            <data key="chr">chr13</data>
            <data key="cytoscape.alias.list">[ENSG00000269591]</data>
            <data key="end">20269240</data>
            <data key="name2">AL354808.2</data>
            <data key="proEnd">20271047</data>
            <data key="proStart">20266047</data>
            <data key="start">20268547</data>
            <data key="state">NOVEL</data>
            <data key="strand">+</data>
            <data key="type1">protein_coding</data>
            <data key="type2">mRNA</data>
        </node>
        <node id="6708">
            <data key="SUID">6708</data>
            <data key="shared name">ENSG00000269554</data>
            <data key="name">ENSG00000269554</data>
            <data key="selected">false</data>
            <data key="EnName">ENSG00000269554.1</data>
            <data key="EnName2">ENSG00000269554</data>
            <data key="Module_Color">344</data>
            <data key="canonicalName">ENSG00000269554</data>
            <data key="chr">chr1</data>
            <data key="cytoscape.alias.list">[ENSG00000269554]</data>
            <data key="end">2123179</data>
            <data key="name2">AL590822.2</data>
            <data key="proEnd">2123737</data>
            <data key="proStart">2118737</data>
            <data key="start">2121237</data>
            <data key="state">KNOWN</data>
            <data key="strand">+</data>
            <data key="type1">protein_coding</data>
            <data key="type2">mRNA</data>
        </node>
        <node id="6707">
            <data key="SUID">6707</data>
            <data key="shared name">ENSG00000269417</data>
            <data key="name">ENSG00000269417</data>
            <data key="selected">false</data>
            <data key="EnName">ENSG00000269417.1</data>
            <data key="EnName2">ENSG00000269417</data>
            <data key="Module_Color">278</data>
            <data key="canonicalName">ENSG00000269417</data>
            <data key="chr">chr2</data>
            <data key="cytoscape.alias.list">[ENSG00000269417]</data>
            <data key="end">85122345</data>
            <data key="name2">AC022210.1</data>
            <data key="proEnd">85124845</data>
            <data key="proStart">85119845</data>
            <data key="start">85122209</data>
            <data key="state">NOVEL</data>
            <data key="strand">-</data>
            <data key="type1">protein_coding</data>
            <data key="type2">mRNA</data>
        </node>
        <node id="6706">
            <data key="SUID">6706</data>
            <data key="shared name">ENSG00000269407</data>
            <data key="name">ENSG00000269407</data>
            <data key="selected">false</data>
            <data key="EnName">ENSG00000269407.1</data>
            <data key="EnName2">ENSG00000269407</data>
            <data key="Module_Color">524</data>
            <data key="canonicalName">ENSG00000269407</data>
            <data key="chr">chr20</data>
            <data key="cytoscape.alias.list">[ENSG00000269407]</data>
            <data key="end">23334066</data>
            <data key="name2">AL096677.1</data>
            <data key="proEnd">23336566</data>
            <data key="proStart">23331566</data>
            <data key="start">23330015</data>
            <data key="state">NOVEL</data>
            <data key="strand">-</data>
            <data key="type1">protein_coding</data>
            <data key="type2">mRNA</data>
        </node>
        <node id="6705">
            <data key="SUID">6705</data>
            <data key="shared name">ENSG00000269363</data>
            <data key="name">ENSG00000269363</data>
            <data key="selected">false</data>
            <data key="EnName">ENSG00000269363.1</data>
            <data key="EnName2">ENSG00000269363</data>
            <data key="Module_Color">382</data>
            <data key="canonicalName">ENSG00000269363</data>
            <data key="chr">chr2</data>
            <data key="cytoscape.alias.list">[ENSG00000269363]</data>
            <data key="end">232571621</data>
            <data key="name2">MGC4771</data>
            <data key="proEnd">232574121</data>
            <data key="proStart">232569121</data>
            <data key="start">232571517</data>
            <data key="state">NOVEL</data>
            <data key="strand">-</data>
            <data key="type1">protein_coding</data>
            <data key="type2">mRNA</data>
        </node>
        <node id="6704">
            <data key="SUID">6704</data>
            <data key="shared name">ENSG00000269121</data>
            <data key="name">ENSG00000269121</data>
            <data key="selected">false</data>
            <data key="EnName">ENSG00000269121.1</data>
            <data key="EnName2">ENSG00000269121</data>
            <data key="Module_Color">187</data>
            <data key="canonicalName">ENSG00000269121</data>
            <data key="chr">chr16</data>
            <data key="cytoscape.alias.list">[ENSG00000269121]</data>
            <data key="end">12062333</data>
            <data key="name2">AC007216.2</data>
            <data key="proEnd">12064833</data>
            <data key="proStart">12059833</data>
            <data key="start">12062000</data>
            <data key="state">NOVEL</data>
            <data key="strand">-</data>
            <data key="type1">protein_coding</data>
            <data key="type2">mRNA</data>
        </node>
        <node id="6703">
            <data key="SUID">6703</data>
            <data key="shared name">ENSG00000269038</data>
            <data key="name">ENSG00000269038</data>
            <data key="selected">false</data>
            <data key="EnName">ENSG00000269038.1</data>
            <data key="EnName2">ENSG00000269038</data>
            <data key="Module_Color">20</data>
            <data key="canonicalName">ENSG00000269038</data>
            <data key="chr">chr11</data>
            <data key="cytoscape.alias.list">[ENSG00000269038]</data>
            <data key="end">64546877</data>
            <data key="name2">AP001462.6</data>
            <data key="proEnd">64548926</data>
            <data key="proStart">64543926</data>
            <data key="start">64546426</data>
            <data key="state">NOVEL</data>
            <data key="strand">+</data>
            <data key="type1">lincRNA</data>
            <data key="type2">lncRNA</data>
        </node>
        <node id="6702">
            <data key="SUID">6702</data>
            <data key="shared name">ENSG00000268945</data>
            <data key="name">ENSG00000268945</data>
            <data key="selected">false</data>
            <data key="EnName">ENSG00000268945.1</data>
            <data key="EnName2">ENSG00000268945</data>
            <data key="Module_Color">17</data>
            <data key="canonicalName">ENSG00000268945</data>
            <data key="chr">chr19</data>
            <data key="cytoscape.alias.list">[ENSG00000268945]</data>
            <data key="end">12798093</data>
            <data key="name2">CTD-2192J16.26</data>
            <data key="proEnd">12800593</data>
            <data key="proStart">12795593</data>
            <data key="start">12793507</data>
            <data key="state">NOVEL</data>
            <data key="strand">-</data>
            <data key="type1">lincRNA</data>
            <data key="type2">lncRNA</data>
        </node>
        <node id="6701">
            <data key="SUID">6701</data>
            <data key="shared name">ENSG00000268863</data>
            <data key="name">ENSG00000268863</data>
            <data key="selected">false</data>
            <data key="EnName">ENSG00000268863.1</data>
            <data key="EnName2">ENSG00000268863</data>
            <data key="Module_Color">25</data>
            <data key="canonicalName">ENSG00000268863</data>
            <data key="chr">chr16</data>
            <data key="cytoscape.alias.list">[ENSG00000268863]</data>
            <data key="end">30997533</data>
            <data key="name2">AC135048.1</data>
            <data key="proEnd">31000033</data>
            <data key="proStart">30995033</data>
            <data key="start">30996808</data>
            <data key="state">KNOWN</data>
            <data key="strand">-</data>
            <data key="type1">protein_coding</data>
            <data key="type2">mRNA</data>
        </node>
        <node id="6700">
            <data key="SUID">6700</data>
            <data key="shared name">ENSG00000268707</data>
            <data key="name">ENSG00000268707</data>
            <data key="selected">false</data>
            <data key="EnName">ENSG00000268707.1</data>
            <data key="EnName2">ENSG00000268707</data>
            <data key="Module_Color">86</data>
            <data key="canonicalName">ENSG00000268707</data>
            <data key="chr">chr9</data>
            <data key="cytoscape.alias.list">[ENSG00000268707]</data>
            <data key="end">131933219</data>
            <data key="name2">RP11-247A12.7</data>
            <data key="proEnd">131935213</data>
            <data key="proStart">131930213</data>
            <data key="start">131932713</data>
            <data key="state">NOVEL</data>
            <data key="strand">+</data>
            <data key="type1">lincRNA</data>
            <data key="type2">lncRNA</data>
        </node>
        <node id="6699">
            <data key="SUID">6699</data>
            <data key="shared name">ENSG00000268573</data>
            <data key="name">ENSG00000268573</data>
            <data key="selected">false</data>
            <data key="EnName">ENSG00000268573.1</data>
            <data key="EnName2">ENSG00000268573</data>
            <data key="Module_Color">655</data>
            <data key="canonicalName">ENSG00000268573</data>
            <data key="chr">chr18</data>
            <data key="cytoscape.alias.list">[ENSG00000268573]</data>
            <data key="end">32870165</data>
            <data key="name2">RP11-158H5.7</data>
            <data key="proEnd">32872665</data>
            <data key="proStart">32867665</data>
            <data key="start">32860831</data>
            <data key="state">NOVEL</data>
            <data key="strand">-</data>
            <data key="type1">lincRNA</data>
            <data key="type2">lncRNA</data>
        </node>
        <node id="6698">
            <data key="SUID">6698</data>
            <data key="shared name">ENSG00000083838</data>
            <data key="name">ENSG00000083838</data>
            <data key="selected">false</data>
            <data key="EnName">ENSG00000083838.11</data>
            <data key="EnName2">ENSG00000083838</data>
            <data key="Module_Color">954</data>
            <data key="canonicalName">ENSG00000083838</data>
            <data key="chr">chr19</data>
            <data key="cytoscape.alias.list">[ENSG00000083838]</data>
            <data key="end">58992597</data>
            <data key="name2">ZNF446</data>
            <data key="proEnd">58987884</data>
            <data key="proStart">58982884</data>
            <data key="start">58985384</data>
            <data key="state">KNOWN</data>
            <data key="strand">+</data>
            <data key="type1">protein_coding</data>
            <data key="type2">mRNA</data>
        </node>
        <node id="6697">
            <data key="SUID">6697</data>
            <data key="shared name">ENSG00000268543</data>
            <data key="name">ENSG00000268543</data>
            <data key="selected">false</data>
            <data key="EnName">ENSG00000268543.1</data>
            <data key="EnName2">ENSG00000268543</data>
            <data key="Module_Color">954</data>
            <data key="canonicalName">ENSG00000268543</data>
            <data key="chr">chr19</data>
            <data key="cytoscape.alias.list">[ENSG00000268543]</data>
            <data key="end">58930677</data>
            <data key="name2">CTD-2619J13.16</data>
            <data key="proEnd">58932427</data>
            <data key="proStart">58927427</data>
            <data key="start">58929927</data>
            <data key="state">NOVEL</data>
            <data key="strand">+</data>
            <data key="type1">lincRNA</data>
            <data key="type2">lncRNA</data>
        </node>
        <node id="6696">
            <data key="SUID">6696</data>
            <data key="shared name">ENSG00000268466</data>
            <data key="name">ENSG00000268466</data>
            <data key="selected">false</data>
            <data key="EnName">ENSG00000268466.1</data>
            <data key="EnName2">ENSG00000268466</data>
            <data key="Module_Color">279</data>
            <data key="canonicalName">ENSG00000268466</data>
            <data key="chr">chr14</data>
            <data key="cytoscape.alias.list">[ENSG00000268466]</data>
            <data key="end">58755865</data>
            <data key="name2">AL132989.1</data>
            <data key="proEnd">58757251</data>
            <data key="proStart">58752251</data>
            <data key="start">58754751</data>
            <data key="state">NOVEL</data>
            <data key="strand">+</data>
            <data key="type1">protein_coding</data>
            <data key="type2">mRNA</data>
        </node>
        <node id="6695">
            <data key="SUID">6695</data>
            <data key="shared name">ENSG00000268458</data>
            <data key="name">ENSG00000268458</data>
            <data key="selected">false</data>
            <data key="EnName">ENSG00000268458.1</data>
            <data key="EnName2">ENSG00000268458</data>
            <data key="Module_Color">383</data>
            <data key="canonicalName">ENSG00000268458</data>
            <data key="chr">chr19</data>
            <data key="cytoscape.alias.list">[ENSG00000268458]</data>
            <data key="end">52647409</data>
            <data key="name2">CTC-471J1.9</data>
            <data key="proEnd">52648379</data>
            <data key="proStart">52643379</data>
            <data key="start">52645879</data>
            <data key="state">NOVEL</data>
            <data key="strand">+</data>
            <data key="type1">lincRNA</data>
            <data key="type2">lncRNA</data>
        </node>
        <node id="6694">
            <data key="SUID">6694</data>
            <data key="shared name">ENSG00000100239</data>
            <data key="name">ENSG00000100239</data>
            <data key="selected">false</data>
            <data key="EnName">ENSG00000100239.11</data>
            <data key="EnName2">ENSG00000100239</data>
            <data key="Module_Color">235</data>
            <data key="canonicalName">ENSG00000100239</data>
            <data key="chr">chr22</data>
            <data key="cytoscape.alias.list">[ENSG00000100239]</data>
            <data key="end">50883514</data>
            <data key="name2">PPP6R2</data>
            <data key="proEnd">50784233</data>
            <data key="proStart">50779233</data>
            <data key="start">50781733</data>
            <data key="state">KNOWN</data>
            <data key="strand">+</data>
            <data key="type1">protein_coding</data>
            <data key="type2">mRNA</data>
        </node>
        <node id="6693">
            <data key="SUID">6693</data>
            <data key="shared name">ENSG00000268427</data>
            <data key="name">ENSG00000268427</data>
            <data key="selected">false</data>
            <data key="EnName">ENSG00000268427.1</data>
            <data key="EnName2">ENSG00000268427</data>
            <data key="Module_Color">235</data>
            <data key="canonicalName">ENSG00000268427</data>
            <data key="chr">chr22</data>
            <data key="cytoscape.alias.list">[ENSG00000268427]</data>
            <data key="end">50714350</data>
            <data key="name2">AL022328.1</data>
            <data key="proEnd">50716603</data>
            <data key="proStart">50711603</data>
            <data key="start">50714103</data>
            <data key="state">KNOWN</data>
            <data key="strand">+</data>
            <data key="type1">protein_coding</data>
            <data key="type2">mRNA</data>
        </node>
        <node id="6692">
            <data key="SUID">6692</data>
            <data key="shared name">ENSG00000268423</data>
            <data key="name">ENSG00000268423</data>
            <data key="selected">false</data>
            <data key="EnName">ENSG00000268423.1</data>
            <data key="EnName2">ENSG00000268423</data>
            <data key="Module_Color">280</data>
            <data key="canonicalName">ENSG00000268423</data>
            <data key="chr">chr19</data>
            <data key="cytoscape.alias.list">[ENSG00000268423]</data>
            <data key="end">47104118</data>
            <data key="name2">AC011551.3</data>
            <data key="proEnd">47106618</data>
            <data key="proStart">47101618</data>
            <data key="start">47050313</data>
            <data key="state">NOVEL</data>
            <data key="strand">-</data>
            <data key="type1">protein_coding</data>
            <data key="type2">mRNA</data>
        </node>
        <node id="6691">
            <data key="SUID">6691</data>
            <data key="shared name">ENSG00000268403</data>
            <data key="name">ENSG00000268403</data>
            <data key="selected">false</data>
            <data key="EnName">ENSG00000268403.1</data>
            <data key="EnName2">ENSG00000268403</data>
            <data key="Module_Color">656</data>
            <data key="canonicalName">ENSG00000268403</data>
            <data key="chr">chr11</data>
            <data key="cytoscape.alias.list">[ENSG00000268403]</data>
            <data key="end">9482010</data>
            <data key="name2">AC132192.1</data>
            <data key="proEnd">9484510</data>
            <data key="proStart">9479510</data>
            <data key="start">9481747</data>
            <data key="state">KNOWN</data>
            <data key="strand">-</data>
            <data key="type1">protein_coding</data>
            <data key="type2">mRNA</data>
        </node>
        <node id="6690">
            <data key="SUID">6690</data>
            <data key="shared name">ENSG00000268361</data>
            <data key="name">ENSG00000268361</data>
            <data key="selected">false</data>
            <data key="EnName">ENSG00000268361.1</data>
            <data key="EnName2">ENSG00000268361</data>
            <data key="Module_Color">281</data>
            <data key="canonicalName">ENSG00000268361</data>
            <data key="chr">chr19</data>
            <data key="cytoscape.alias.list">[ENSG00000268361]</data>
            <data key="end">44097188</data>
            <data key="name2">L34079.2</data>
            <data key="proEnd">44099688</data>
            <data key="proStart">44094688</data>
            <data key="start">44058844</data>
            <data key="state">PUTATIVE</data>
            <data key="strand">-</data>
            <data key="type1">protein_coding</data>
            <data key="type2">mRNA</data>
        </node>
        <node id="6689">
            <data key="SUID">6689</data>
            <data key="shared name">ENSG00000125991</data>
            <data key="name">ENSG00000125991</data>
            <data key="selected">false</data>
            <data key="EnName">ENSG00000125991.14</data>
            <data key="EnName2">ENSG00000125991</data>
            <data key="Module_Color">955</data>
            <data key="canonicalName">ENSG00000125991</data>
            <data key="chr">chr20</data>
            <data key="cytoscape.alias.list">[ENSG00000125991]</data>
            <data key="end">34145405</data>
            <data key="name2">ERGIC3</data>
            <data key="proEnd">34132270</data>
            <data key="proStart">34127270</data>
            <data key="start">34129770</data>
            <data key="state">KNOWN</data>
            <data key="strand">+</data>
            <data key="type1">protein_coding</data>
            <data key="type2">mRNA</data>
        </node>
        <node id="6688">
            <data key="SUID">6688</data>
            <data key="shared name">ENSG00000268340</data>
            <data key="name">ENSG00000268340</data>
            <data key="selected">false</data>
            <data key="EnName">ENSG00000268340.1</data>
            <data key="EnName2">ENSG00000268340</data>
            <data key="Module_Color">955</data>
            <data key="canonicalName">ENSG00000268340</data>
            <data key="chr">chr20</data>
            <data key="cytoscape.alias.list">[ENSG00000268340]</data>
            <data key="end">34107108</data>
            <data key="name2">RP3-477O4.16</data>
            <data key="proEnd">34109182</data>
            <data key="proStart">34104182</data>
            <data key="start">34106682</data>
            <data key="state">NOVEL</data>
            <data key="strand">+</data>
            <data key="type1">lincRNA</data>
            <data key="type2">lncRNA</data>
        </node>
        <node id="6687">
            <data key="SUID">6687</data>
            <data key="shared name">ENSG00000268313</data>
            <data key="name">ENSG00000268313</data>
            <data key="selected">false</data>
            <data key="EnName">ENSG00000268313.1</data>
            <data key="EnName2">ENSG00000268313</data>
            <data key="Module_Color">525</data>
            <data key="canonicalName">ENSG00000268313</data>
            <data key="chr">chr1</data>
            <data key="cytoscape.alias.list">[ENSG00000268313]</data>
            <data key="end">205684153</data>
            <data key="name2">AC119673.1</data>
            <data key="proEnd">205684997</data>
            <data key="proStart">205679997</data>
            <data key="start">205682497</data>
            <data key="state">NOVEL</data>
            <data key="strand">+</data>
            <data key="type1">protein_coding</data>
            <data key="type2">mRNA</data>
        </node>
        <node id="6686">
            <data key="SUID">6686</data>
            <data key="shared name">ENSG00000268266</data>
            <data key="name">ENSG00000268266</data>
            <data key="selected">false</data>
            <data key="EnName">ENSG00000268266.1</data>
            <data key="EnName2">ENSG00000268266</data>
            <data key="Module_Color">526</data>
            <data key="canonicalName">ENSG00000268266</data>
            <data key="chr">chr19</data>
            <data key="cytoscape.alias.list">[ENSG00000268266]</data>
            <data key="end">57994364</data>
            <data key="name2">AC003005.2</data>
            <data key="proEnd">57991517</data>
            <data key="proStart">57986517</data>
            <data key="start">57989017</data>
            <data key="state">NOVEL</data>
            <data key="strand">+</data>
            <data key="type1">lincRNA</data>
            <data key="type2">lncRNA</data>
        </node>
        <node id="6685">
            <data key="SUID">6685</data>
            <data key="shared name">ENSG00000268211</data>
            <data key="name">ENSG00000268211</data>
            <data key="selected">false</data>
            <data key="EnName">ENSG00000268211.1</data>
            <data key="EnName2">ENSG00000268211</data>
            <data key="Module_Color">282</data>
            <data key="canonicalName">ENSG00000268211</data>
            <data key="chr">chr9</data>
            <data key="cytoscape.alias.list">[ENSG00000268211]</data>
            <data key="end">131064212</data>
            <data key="name2">AL359091.2</data>
            <data key="proEnd">131064867</data>
            <data key="proStart">131059867</data>
            <data key="start">131062367</data>
            <data key="state">KNOWN</data>
            <data key="strand">+</data>
            <data key="type1">protein_coding</data>
            <data key="type2">mRNA</data>
        </node>
        <node id="6684">
            <data key="SUID">6684</data>
            <data key="shared name">ENSG00000268208</data>
            <data key="name">ENSG00000268208</data>
            <data key="selected">false</data>
            <data key="EnName">ENSG00000268208.1</data>
            <data key="EnName2">ENSG00000268208</data>
            <data key="Module_Color">527</data>
            <data key="canonicalName">ENSG00000268208</data>
            <data key="chr">chr14</data>
            <data key="cytoscape.alias.list">[ENSG00000268208]</data>
            <data key="end">78228033</data>
            <data key="name2">AC008372.1</data>
            <data key="proEnd">78230533</data>
            <data key="proStart">78225533</data>
            <data key="start">78227711</data>
            <data key="state">NOVEL</data>
            <data key="strand">-</data>
            <data key="type1">protein_coding</data>
            <data key="type2">mRNA</data>
        </node>
        <node id="6683">
            <data key="SUID">6683</data>
            <data key="shared name">ENSG00000268193</data>
            <data key="name">ENSG00000268193</data>
            <data key="selected">false</data>
            <data key="EnName">ENSG00000268193.1</data>
            <data key="EnName2">ENSG00000268193</data>
            <data key="Module_Color">85</data>
            <data key="canonicalName">ENSG00000268193</data>
            <data key="chr">chr19</data>
            <data key="cytoscape.alias.list">[ENSG00000268193]</data>
            <data key="end">19045206</data>
            <data key="name2">AC002985.3</data>
            <data key="proEnd">19047706</data>
            <data key="proStart">19042706</data>
            <data key="start">19017822</data>
            <data key="state">NOVEL</data>
            <data key="strand">-</data>
            <data key="type1">protein_coding</data>
            <data key="type2">mRNA</data>
        </node>
        <node id="6682">
            <data key="SUID">6682</data>
            <data key="shared name">ENSG00000268186</data>
            <data key="name">ENSG00000268186</data>
            <data key="selected">false</data>
            <data key="EnName">ENSG00000268186.1</data>
            <data key="EnName2">ENSG00000268186</data>
            <data key="Module_Color">213</data>
            <data key="canonicalName">ENSG00000268186</data>
            <data key="chr">chr19</data>
            <data key="cytoscape.alias.list">[ENSG00000268186]</data>
            <data key="end">48774540</data>
            <data key="name2">CTC-241F20.4</data>
            <data key="proEnd">48777040</data>
            <data key="proStart">48772040</data>
            <data key="start">48766157</data>
            <data key="state">NOVEL</data>
            <data key="strand">-</data>
            <data key="type1">lincRNA</data>
            <data key="type2">lncRNA</data>
        </node>
        <node id="6681">
            <data key="SUID">6681</data>
            <data key="shared name">ENSG00000268163</data>
            <data key="name">ENSG00000268163</data>
            <data key="selected">false</data>
            <data key="EnName">ENSG00000268163.1</data>
            <data key="EnName2">ENSG00000268163</data>
            <data key="Module_Color">526</data>
            <data key="canonicalName">ENSG00000268163</data>
            <data key="chr">chr19</data>
            <data key="cytoscape.alias.list">[ENSG00000268163]</data>
            <data key="end">57988904</data>
            <data key="name2">AC004076.9</data>
            <data key="proEnd">57991404</data>
            <data key="proStart">57986404</data>
            <data key="start">57949338</data>
            <data key="state">NOVEL</data>
            <data key="strand">-</data>
            <data key="type1">protein_coding</data>
            <data key="type2">mRNA</data>
        </node>
        <node id="6680">
            <data key="SUID">6680</data>
            <data key="shared name">ENSG00000268120</data>
            <data key="name">ENSG00000268120</data>
            <data key="selected">false</data>
            <data key="EnName">ENSG00000268120.1</data>
            <data key="EnName2">ENSG00000268120</data>
            <data key="Module_Color">148</data>
            <data key="canonicalName">ENSG00000268120</data>
            <data key="chr">chr19</data>
            <data key="cytoscape.alias.list">[ENSG00000268120]</data>
            <data key="end">7936182</data>
            <data key="name2">CTD-3193O13.11</data>
            <data key="proEnd">7937947</data>
            <data key="proStart">7932947</data>
            <data key="start">7935447</data>
            <data key="state">NOVEL</data>
            <data key="strand">+</data>
            <data key="type1">lincRNA</data>
            <data key="type2">lncRNA</data>
        </node>
        <node id="6679">
            <data key="SUID">6679</data>
            <data key="shared name">ENSG00000267964</data>
            <data key="name">ENSG00000267964</data>
            <data key="selected">false</data>
            <data key="EnName">ENSG00000267964.1</data>
            <data key="EnName2">ENSG00000267964</data>
            <data key="Module_Color">283</data>
            <data key="canonicalName">ENSG00000267964</data>
            <data key="chr">chr10</data>
            <data key="cytoscape.alias.list">[ENSG00000267964]</data>
            <data key="end">75532378</data>
            <data key="name2">AC022400.2</data>
            <data key="proEnd">75534878</data>
            <data key="proStart">75529878</data>
            <data key="start">75531935</data>
            <data key="state">KNOWN</data>
            <data key="strand">-</data>
            <data key="type1">protein_coding</data>
            <data key="type2">mRNA</data>
        </node>
        <node id="6678">
            <data key="SUID">6678</data>
            <data key="shared name">ENSG00000267913</data>
            <data key="name">ENSG00000267913</data>
            <data key="selected">false</data>
            <data key="EnName">ENSG00000267913.1</data>
            <data key="EnName2">ENSG00000267913</data>
            <data key="Module_Color">214</data>
            <data key="canonicalName">ENSG00000267913</data>
            <data key="chr">chr21</data>
            <data key="cytoscape.alias.list">[ENSG00000267913]</data>
            <data key="end">45593580</data>
            <data key="name2">AP001055.1</data>
            <data key="proEnd">45596080</data>
            <data key="proStart">45591080</data>
            <data key="start">45587818</data>
            <data key="state">NOVEL</data>
            <data key="strand">-</data>
            <data key="type1">protein_coding</data>
            <data key="type2">mRNA</data>
        </node>
        <node id="6677">
            <data key="SUID">6677</data>
            <data key="shared name">ENSG00000267845</data>
            <data key="name">ENSG00000267845</data>
            <data key="selected">false</data>
            <data key="EnName">ENSG00000267845.1</data>
            <data key="EnName2">ENSG00000267845</data>
            <data key="Module_Color">1</data>
            <data key="canonicalName">ENSG00000267845</data>
            <data key="chr">chr9</data>
            <data key="cytoscape.alias.list">[ENSG00000267845]</data>
            <data key="end">139219640</data>
            <data key="name2">DKFZP434A062</data>
            <data key="proEnd">139222140</data>
            <data key="proStart">139217140</data>
            <data key="start">139219089</data>
            <data key="state">KNOWN</data>
            <data key="strand">-</data>
            <data key="type1">protein_coding</data>
            <data key="type2">mRNA</data>
        </node>
        <node id="6676">
            <data key="SUID">6676</data>
            <data key="shared name">ENSG00000267834</data>
            <data key="name">ENSG00000267834</data>
            <data key="selected">false</data>
            <data key="EnName">ENSG00000267834.1</data>
            <data key="EnName2">ENSG00000267834</data>
            <data key="Module_Color">236</data>
            <data key="canonicalName">ENSG00000267834</data>
            <data key="chr">chr9</data>
            <data key="cytoscape.alias.list">[ENSG00000267834]</data>
            <data key="end">131767277</data>
            <data key="name2">RP11-167N5.5</data>
            <data key="proEnd">131769777</data>
            <data key="proStart">131764777</data>
            <data key="start">131766781</data>
            <data key="state">NOVEL</data>
            <data key="strand">-</data>
            <data key="type1">lincRNA</data>
            <data key="type2">lncRNA</data>
        </node>
        <node id="6675">
            <data key="SUID">6675</data>
            <data key="shared name">ENSG00000267796</data>
            <data key="name">ENSG00000267796</data>
            <data key="selected">false</data>
            <data key="EnName">ENSG00000267796.3</data>
            <data key="EnName2">ENSG00000267796</data>
            <data key="Module_Color">149</data>
            <data key="canonicalName">ENSG00000267796</data>
            <data key="chr">chr19</data>
            <data key="cytoscape.alias.list">[ENSG00000267796]</data>
            <data key="end">36245420</data>
            <data key="name2">LIN37</data>
            <data key="proEnd">36241762</data>
            <data key="proStart">36236762</data>
            <data key="start">36239262</data>
            <data key="state">KNOWN</data>
            <data key="strand">+</data>
            <data key="type1">protein_coding</data>
            <data key="type2">mRNA</data>
        </node>
        <node id="6674">
            <data key="SUID">6674</data>
            <data key="shared name">ENSG00000267748</data>
            <data key="name">ENSG00000267748</data>
            <data key="selected">false</data>
            <data key="EnName">ENSG00000267748.2</data>
            <data key="EnName2">ENSG00000267748</data>
            <data key="Module_Color">137</data>
            <data key="canonicalName">ENSG00000267748</data>
            <data key="chr">chr19</data>
            <data key="cytoscape.alias.list">[ENSG00000267748]</data>
            <data key="end">38795550</data>
            <data key="name2">CTB-102L5.4</data>
            <data key="proEnd">38782291</data>
            <data key="proStart">38777291</data>
            <data key="start">38779791</data>
            <data key="state">PUTATIVE</data>
            <data key="strand">+</data>
            <data key="type1">protein_coding</data>
            <data key="type2">mRNA</data>
        </node>
        <node id="6673">
            <data key="SUID">6673</data>
            <data key="shared name">ENSG00000267737</data>
            <data key="name">ENSG00000267737</data>
            <data key="selected">false</data>
            <data key="EnName">ENSG00000267737.1</data>
            <data key="EnName2">ENSG00000267737</data>
            <data key="Module_Color">284</data>
            <data key="canonicalName">ENSG00000267737</data>
            <data key="chr">chr17</data>
            <data key="cytoscape.alias.list">[ENSG00000267737]</data>
            <data key="end">76343879</data>
            <data key="name2">AC061992.2</data>
            <data key="proEnd">76314310</data>
            <data key="proStart">76309310</data>
            <data key="start">76311810</data>
            <data key="state">NOVEL</data>
            <data key="strand">+</data>
            <data key="type1">lincRNA</data>
            <data key="type2">lncRNA</data>
        </node>
        <node id="6672">
            <data key="SUID">6672</data>
            <data key="shared name">ENSG00000267649</data>
            <data key="name">ENSG00000267649</data>
            <data key="selected">false</data>
            <data key="EnName">ENSG00000267649.1</data>
            <data key="EnName2">ENSG00000267649</data>
            <data key="Module_Color">57</data>
            <data key="canonicalName">ENSG00000267649</data>
            <data key="chr">chr19</data>
            <data key="cytoscape.alias.list">[ENSG00000267649]</data>
            <data key="end">55732984</data>
            <data key="name2">CTD-2587H24.10</data>
            <data key="proEnd">55730528</data>
            <data key="proStart">55725528</data>
            <data key="start">55728028</data>
            <data key="state">NOVEL</data>
            <data key="strand">+</data>
            <data key="type1">lincRNA</data>
            <data key="type2">lncRNA</data>
        </node>
        <node id="6671">
            <data key="SUID">6671</data>
            <data key="shared name">ENSG00000267626</data>
            <data key="name">ENSG00000267626</data>
            <data key="selected">false</data>
            <data key="EnName">ENSG00000267626.1</data>
            <data key="EnName2">ENSG00000267626</data>
            <data key="Module_Color">101</data>
            <data key="canonicalName">ENSG00000267626</data>
            <data key="chr">chr19</data>
            <data key="cytoscape.alias.list">[ENSG00000267626]</data>
            <data key="end">36103568</data>
            <data key="name2">AC002115.9</data>
            <data key="proEnd">36106068</data>
            <data key="proStart">36101068</data>
            <data key="start">36099187</data>
            <data key="state">NOVEL</data>
            <data key="strand">-</data>
            <data key="type1">lincRNA</data>
            <data key="type2">lncRNA</data>
        </node>
        <node id="6670">
            <data key="SUID">6670</data>
            <data key="shared name">ENSG00000267530</data>
            <data key="name">ENSG00000267530</data>
            <data key="selected">false</data>
            <data key="EnName">ENSG00000267530.2</data>
            <data key="EnName2">ENSG00000267530</data>
            <data key="Module_Color">41</data>
            <data key="canonicalName">ENSG00000267530</data>
            <data key="chr">chr19</data>
            <data key="cytoscape.alias.list">[ENSG00000267530]</data>
            <data key="end">785080</data>
            <data key="name2">AC006273.5</data>
            <data key="proEnd">785255</data>
            <data key="proStart">780255</data>
            <data key="start">782755</data>
            <data key="state">NOVEL</data>
            <data key="strand">+</data>
            <data key="type1">lincRNA</data>
            <data key="type2">lncRNA</data>
        </node>
        <node id="6669">
            <data key="SUID">6669</data>
            <data key="shared name">ENSG00000187556</data>
            <data key="name">ENSG00000187556</data>
            <data key="selected">false</data>
            <data key="EnName">ENSG00000187556.6</data>
            <data key="EnName2">ENSG00000187556</data>
            <data key="Module_Color">174</data>
            <data key="canonicalName">ENSG00000187556</data>
            <data key="chr">chr19</data>
            <data key="cytoscape.alias.list">[ENSG00000187556]</data>
            <data key="end">13991571</data>
            <data key="name2">NANOS3</data>
            <data key="proEnd">13975377</data>
            <data key="proStart">13970377</data>
            <data key="start">13972877</data>
            <data key="state">KNOWN</data>
            <data key="strand">+</data>
            <data key="type1">protein_coding</data>
            <data key="type2">mRNA</data>
        </node>
        <node id="6668">
            <data key="SUID">6668</data>
            <data key="shared name">ENSG00000267477</data>
            <data key="name">ENSG00000267477</data>
            <data key="selected">false</data>
            <data key="EnName">ENSG00000267477.1</data>
            <data key="EnName2">ENSG00000267477</data>
            <data key="Module_Color">285</data>
            <data key="canonicalName">ENSG00000267477</data>
            <data key="chr">chr19</data>
            <data key="cytoscape.alias.list">[ENSG00000267477]</data>
            <data key="end">11616513</data>
            <data key="name2">CTC-398G3.6</data>
            <data key="proEnd">11619013</data>
            <data key="proStart">11614013</data>
            <data key="start">11577055</data>
            <data key="state">NOVEL</data>
            <data key="strand">-</data>
            <data key="type1">protein_coding</data>
            <data key="type2">mRNA</data>
        </node>
        <node id="6667">
            <data key="SUID">6667</data>
            <data key="shared name">ENSG00000267416</data>
            <data key="name">ENSG00000267416</data>
            <data key="selected">false</data>
            <data key="EnName">ENSG00000267416.1</data>
            <data key="EnName2">ENSG00000267416</data>
            <data key="Module_Color">1</data>
            <data key="canonicalName">ENSG00000267416</data>
            <data key="chr">chr17</data>
            <data key="cytoscape.alias.list">[ENSG00000267416]</data>
            <data key="end">58166056</data>
            <data key="name2">CTD-2319I12.2</data>
            <data key="proEnd">58159170</data>
            <data key="proStart">58154170</data>
            <data key="start">58156670</data>
            <data key="state">NOVEL</data>
            <data key="strand">+</data>
            <data key="type1">lincRNA</data>
            <data key="type2">lncRNA</data>
        </node>
        <node id="6666">
            <data key="SUID">6666</data>
            <data key="shared name">ENSG00000108733</data>
            <data key="name">ENSG00000108733</data>
            <data key="selected">false</data>
            <data key="EnName">ENSG00000108733.5</data>
            <data key="EnName2">ENSG00000108733</data>
            <data key="Module_Color">657</data>
            <data key="canonicalName">ENSG00000108733</data>
            <data key="chr">chr17</data>
            <data key="cytoscape.alias.list">[ENSG00000108733]</data>
            <data key="end">33905882</data>
            <data key="name2">PEX12</data>
            <data key="proEnd">33908382</data>
            <data key="proStart">33903382</data>
            <data key="start">33901814</data>
            <data key="state">KNOWN</data>
            <data key="strand">-</data>
            <data key="type1">protein_coding</data>
            <data key="type2">mRNA</data>
        </node>
        <node id="6665">
            <data key="SUID">6665</data>
            <data key="shared name">ENSG00000006125</data>
            <data key="name">ENSG00000006125</data>
            <data key="selected">false</data>
            <data key="EnName">ENSG00000006125.12</data>
            <data key="EnName2">ENSG00000006125</data>
            <data key="Module_Color">657</data>
            <data key="canonicalName">ENSG00000006125</data>
            <data key="chr">chr17</data>
            <data key="cytoscape.alias.list">[ENSG00000006125]</data>
            <data key="end">34053436</data>
            <data key="name2">AP2B1</data>
            <data key="proEnd">33907565</data>
            <data key="proStart">33902565</data>
            <data key="start">33905065</data>
            <data key="state">KNOWN</data>
            <data key="strand">+</data>
            <data key="type1">protein_coding</data>
            <data key="type2">mRNA</data>
        </node>
        <node id="6664">
            <data key="SUID">6664</data>
            <data key="shared name">ENSG00000267321</data>
            <data key="name">ENSG00000267321</data>
            <data key="selected">false</data>
            <data key="EnName">ENSG00000267321.1</data>
            <data key="EnName2">ENSG00000267321</data>
            <data key="Module_Color">657</data>
            <data key="canonicalName">ENSG00000267321</data>
            <data key="chr">chr17</data>
            <data key="cytoscape.alias.list">[ENSG00000267321]</data>
            <data key="end">33901811</data>
            <data key="name2">RP11-1094M14.11</data>
            <data key="proEnd">33897639</data>
            <data key="proStart">33892639</data>
            <data key="start">33895139</data>
            <data key="state">NOVEL</data>
            <data key="strand">+</data>
            <data key="type1">lincRNA</data>
            <data key="type2">lncRNA</data>
        </node>
        <node id="6663">
            <data key="SUID">6663</data>
            <data key="shared name">ENSG00000267231</data>
            <data key="name">ENSG00000267231</data>
            <data key="selected">false</data>
            <data key="EnName">ENSG00000267231.1</data>
            <data key="EnName2">ENSG00000267231</data>
            <data key="Module_Color">384</data>
            <data key="canonicalName">ENSG00000267231</data>
            <data key="chr">chr19</data>
            <data key="cytoscape.alias.list">[ENSG00000267231]</data>
            <data key="end">3558484</data>
            <data key="name2">AC005786.5</data>
            <data key="proEnd">3560513</data>
            <data key="proStart">3555513</data>
            <data key="start">3558013</data>
            <data key="state">NOVEL</data>
            <data key="strand">+</data>
            <data key="type1">lincRNA</data>
            <data key="type2">lncRNA</data>
        </node>
        <node id="6662">
            <data key="SUID">6662</data>
            <data key="shared name">ENSG00000267212</data>
            <data key="name">ENSG00000267212</data>
            <data key="selected">false</data>
            <data key="EnName">ENSG00000267212.1</data>
            <data key="EnName2">ENSG00000267212</data>
            <data key="Module_Color">17</data>
            <data key="canonicalName">ENSG00000267212</data>
            <data key="chr">chr19</data>
            <data key="cytoscape.alias.list">[ENSG00000267212]</data>
            <data key="end">12895915</data>
            <data key="name2">CTD-2659N19.9</data>
            <data key="proEnd">12898415</data>
            <data key="proStart">12893415</data>
            <data key="start">12895353</data>
            <data key="state">NOVEL</data>
            <data key="strand">-</data>
            <data key="type1">lincRNA</data>
            <data key="type2">lncRNA</data>
        </node>
        <node id="6661">
            <data key="SUID">6661</data>
            <data key="shared name">ENSG00000267179</data>
            <data key="name">ENSG00000267179</data>
            <data key="selected">false</data>
            <data key="EnName">ENSG00000267179.1</data>
            <data key="EnName2">ENSG00000267179</data>
            <data key="Module_Color">528</data>
            <data key="canonicalName">ENSG00000267179</data>
            <data key="chr">chr19</data>
            <data key="cytoscape.alias.list">[ENSG00000267179]</data>
            <data key="end">12090105</data>
            <data key="name2">ZNF763</data>
            <data key="proEnd">12038390</data>
            <data key="proStart">12033390</data>
            <data key="start">12035890</data>
            <data key="state">NOVEL</data>
            <data key="strand">+</data>
            <data key="type1">protein_coding</data>
            <data key="type2">mRNA</data>
        </node>
        <node id="6660">
            <data key="SUID">6660</data>
            <data key="shared name">ENSG00000267140</data>
            <data key="name">ENSG00000267140</data>
            <data key="selected">false</data>
            <data key="EnName">ENSG00000267140.1</data>
            <data key="EnName2">ENSG00000267140</data>
            <data key="Module_Color">658</data>
            <data key="canonicalName">ENSG00000267140</data>
            <data key="chr">chr18</data>
            <data key="cytoscape.alias.list">[ENSG00000267140]</data>
            <data key="end">33077904</data>
            <data key="name2">RP11-322E11.6</data>
            <data key="proEnd">33080404</data>
            <data key="proStart">33075404</data>
            <data key="start">33023835</data>
            <data key="state">PUTATIVE</data>
            <data key="strand">-</data>
            <data key="type1">protein_coding</data>
            <data key="type2">mRNA</data>
        </node>
        <node id="6659">
            <data key="SUID">6659</data>
            <data key="shared name">ENSG00000267114</data>
            <data key="name">ENSG00000267114</data>
            <data key="selected">false</data>
            <data key="EnName">ENSG00000267114.1</data>
            <data key="EnName2">ENSG00000267114</data>
            <data key="Module_Color">138</data>
            <data key="canonicalName">ENSG00000267114</data>
            <data key="chr">chr19</data>
            <data key="cytoscape.alias.list">[ENSG00000267114]</data>
            <data key="end">45457264</data>
            <data key="name2">CTB-129P6.11</data>
            <data key="proEnd">45459764</data>
            <data key="proStart">45454764</data>
            <data key="start">45453301</data>
            <data key="state">PUTATIVE</data>
            <data key="strand">-</data>
            <data key="type1">protein_coding</data>
            <data key="type2">mRNA</data>
        </node>
        <node id="6658">
            <data key="SUID">6658</data>
            <data key="shared name">ENSG00000179846</data>
            <data key="name">ENSG00000179846</data>
            <data key="selected">false</data>
            <data key="EnName">ENSG00000179846.7</data>
            <data key="EnName2">ENSG00000179846</data>
            <data key="Module_Color">956</data>
            <data key="canonicalName">ENSG00000179846</data>
            <data key="chr">chr19</data>
            <data key="cytoscape.alias.list">[ENSG00000179846]</data>
            <data key="end">45663408</data>
            <data key="name2">NKPD1</data>
            <data key="proEnd">45665908</data>
            <data key="proStart">45660908</data>
            <data key="start">45653008</data>
            <data key="state">KNOWN</data>
            <data key="strand">-</data>
            <data key="type1">protein_coding</data>
            <data key="type2">mRNA</data>
        </node>
        <node id="6657">
            <data key="SUID">6657</data>
            <data key="shared name">ENSG00000267037</data>
            <data key="name">ENSG00000267037</data>
            <data key="selected">false</data>
            <data key="EnName">ENSG00000267037.1</data>
            <data key="EnName2">ENSG00000267037</data>
            <data key="Module_Color">956</data>
            <data key="canonicalName">ENSG00000267037</data>
            <data key="chr">chr19</data>
            <data key="cytoscape.alias.list">[ENSG00000267037]</data>
            <data key="end">45653863</data>
            <data key="name2">AC005757.7</data>
            <data key="proEnd">45656363</data>
            <data key="proStart">45651363</data>
            <data key="start">45653008</data>
            <data key="state">NOVEL</data>
            <data key="strand">-</data>
            <data key="type1">lincRNA</data>
            <data key="type2">lncRNA</data>
        </node>
        <node id="6656">
            <data key="SUID">6656</data>
            <data key="shared name">ENSG00000267004</data>
            <data key="name">ENSG00000267004</data>
            <data key="selected">false</data>
            <data key="EnName">ENSG00000267004.1</data>
            <data key="EnName2">ENSG00000267004</data>
            <data key="Module_Color">17</data>
            <data key="canonicalName">ENSG00000267004</data>
            <data key="chr">chr19</data>
            <data key="cytoscape.alias.list">[ENSG00000267004]</data>
            <data key="end">12836700</data>
            <data key="name2">CTD-2659N19.4</data>
            <data key="proEnd">12839200</data>
            <data key="proStart">12834200</data>
            <data key="start">12836331</data>
            <data key="state">NOVEL</data>
            <data key="strand">-</data>
            <data key="type1">lincRNA</data>
            <data key="type2">lncRNA</data>
        </node>
        <node id="6655">
            <data key="SUID">6655</data>
            <data key="shared name">ENSG00000266970</data>
            <data key="name">ENSG00000266970</data>
            <data key="selected">false</data>
            <data key="EnName">ENSG00000266970.1</data>
            <data key="EnName2">ENSG00000266970</data>
            <data key="Module_Color">284</data>
            <data key="canonicalName">ENSG00000266970</data>
            <data key="chr">chr17</data>
            <data key="cytoscape.alias.list">[ENSG00000266970]</data>
            <data key="end">76369992</data>
            <data key="name2">RP11-806H10.4</data>
            <data key="proEnd">76359034</data>
            <data key="proStart">76354034</data>
            <data key="start">76356534</data>
            <data key="state">NOVEL</data>
            <data key="strand">+</data>
            <data key="type1">lincRNA</data>
            <data key="type2">lncRNA</data>
        </node>
        <node id="6654">
            <data key="SUID">6654</data>
            <data key="shared name">ENSG00000254057</data>
            <data key="name">ENSG00000254057</data>
            <data key="selected">false</data>
            <data key="EnName">ENSG00000254057.1</data>
            <data key="EnName2">ENSG00000254057</data>
            <data key="Module_Color">24</data>
            <data key="canonicalName">ENSG00000254057</data>
            <data key="chr">chr8</data>
            <data key="cytoscape.alias.list">[ENSG00000254057]</data>
            <data key="end">94858971</data>
            <data key="name2">RP3-388N13.3</data>
            <data key="proEnd">94861471</data>
            <data key="proStart">94856471</data>
            <data key="start">94846682</data>
            <data key="state">NOVEL</data>
            <data key="strand">-</data>
            <data key="type1">lincRNA</data>
            <data key="type2">lncRNA</data>
        </node>
        <node id="6653">
            <data key="SUID">6653</data>
            <data key="shared name">ENSG00000266202</data>
            <data key="name">ENSG00000266202</data>
            <data key="selected">false</data>
            <data key="EnName">ENSG00000266202.1</data>
            <data key="EnName2">ENSG00000266202</data>
            <data key="Module_Color">659</data>
            <data key="canonicalName">ENSG00000266202</data>
            <data key="chr">chr17</data>
            <data key="cytoscape.alias.list">[ENSG00000266202]</data>
            <data key="end">26220391</data>
            <data key="name2">RP1-66C13.4</data>
            <data key="proEnd">26222891</data>
            <data key="proStart">26217891</data>
            <data key="start">26125832</data>
            <data key="state">PUTATIVE</data>
            <data key="strand">-</data>
            <data key="type1">protein_coding</data>
            <data key="type2">mRNA</data>
        </node>
        <node id="6652">
            <data key="SUID">6652</data>
            <data key="shared name">ENSG00000266176</data>
            <data key="name">ENSG00000266176</data>
            <data key="selected">false</data>
            <data key="EnName">ENSG00000266176.1</data>
            <data key="EnName2">ENSG00000266176</data>
            <data key="Module_Color">1</data>
            <data key="canonicalName">ENSG00000266176</data>
            <data key="chr">chr17</data>
            <data key="cytoscape.alias.list">[ENSG00000266176]</data>
            <data key="end">65992547</data>
            <data key="name2">RP11-855A2.5</data>
            <data key="proEnd">65995047</data>
            <data key="proStart">65990047</data>
            <data key="start">65989996</data>
            <data key="state">NOVEL</data>
            <data key="strand">-</data>
            <data key="type1">lincRNA</data>
            <data key="type2">lncRNA</data>
        </node>
        <node id="6651">
            <data key="SUID">6651</data>
            <data key="shared name">ENSG00000233670</data>
            <data key="name">ENSG00000233670</data>
            <data key="selected">false</data>
            <data key="EnName">ENSG00000233670.6</data>
            <data key="EnName2">ENSG00000233670</data>
            <data key="Module_Color">957</data>
            <data key="canonicalName">ENSG00000233670</data>
            <data key="chr">chr17</data>
            <data key="cytoscape.alias.list">[ENSG00000233670]</data>
            <data key="end">10741762</data>
            <data key="name2">PIRT</data>
            <data key="proEnd">10744262</data>
            <data key="proStart">10739262</data>
            <data key="start">10725792</data>
            <data key="state">KNOWN</data>
            <data key="strand">-</data>
            <data key="type1">protein_coding</data>
            <data key="type2">mRNA</data>
        </node>
        <node id="6650">
            <data key="SUID">6650</data>
            <data key="shared name">ENSG00000266114</data>
            <data key="name">ENSG00000266114</data>
            <data key="selected">false</data>
            <data key="EnName">ENSG00000266114.1</data>
            <data key="EnName2">ENSG00000266114</data>
            <data key="Module_Color">957</data>
            <data key="canonicalName">ENSG00000266114</data>
            <data key="chr">chr17</data>
            <data key="cytoscape.alias.list">[ENSG00000266114]</data>
            <data key="end">10698302</data>
            <data key="name2">RP11-963H4.5</data>
            <data key="proEnd">10697876</data>
            <data key="proStart">10692876</data>
            <data key="start">10695376</data>
            <data key="state">NOVEL</data>
            <data key="strand">+</data>
            <data key="type1">lincRNA</data>
            <data key="type2">lncRNA</data>
        </node>
        <node id="6649">
            <data key="SUID">6649</data>
            <data key="shared name">ENSG00000265690</data>
            <data key="name">ENSG00000265690</data>
            <data key="selected">false</data>
            <data key="EnName">ENSG00000265690.3</data>
            <data key="EnName2">ENSG00000265690</data>
            <data key="Module_Color">62</data>
            <data key="canonicalName">ENSG00000265690</data>
            <data key="chr">chr16</data>
            <data key="cytoscape.alias.list">[ENSG00000265690]</data>
            <data key="end">67199718</data>
            <data key="name2">RP11-5A19.5</data>
            <data key="proEnd">67199788</data>
            <data key="proStart">67194788</data>
            <data key="start">67197288</data>
            <data key="state">KNOWN</data>
            <data key="strand">+</data>
            <data key="type1">protein_coding</data>
            <data key="type2">mRNA</data>
        </node>
        <node id="6648">
            <data key="SUID">6648</data>
            <data key="shared name">ENSG00000265542</data>
            <data key="name">ENSG00000265542</data>
            <data key="selected">false</data>
            <data key="EnName">ENSG00000265542.1</data>
            <data key="EnName2">ENSG00000265542</data>
            <data key="Module_Color">70</data>
            <data key="canonicalName">ENSG00000265542</data>
            <data key="chr">chr17</data>
            <data key="cytoscape.alias.list">[ENSG00000265542]</data>
            <data key="end">55912110</data>
            <data key="name2">RP11-60A24.3</data>
            <data key="proEnd">55914610</data>
            <data key="proStart">55909610</data>
            <data key="start">55849307</data>
            <data key="state">NOVEL</data>
            <data key="strand">-</data>
            <data key="type1">lincRNA</data>
            <data key="type2">lncRNA</data>
        </node>
        <node id="6647">
            <data key="SUID">6647</data>
            <data key="shared name">ENSG00000265282</data>
            <data key="name">ENSG00000265282</data>
            <data key="selected">false</data>
            <data key="EnName">ENSG00000265282.1</data>
            <data key="EnName2">ENSG00000265282</data>
            <data key="Module_Color">24</data>
            <data key="canonicalName">ENSG00000265282</data>
            <data key="chr">chr17</data>
            <data key="cytoscape.alias.list">[ENSG00000265282]</data>
            <data key="end">61509572</data>
            <data key="name2">RP11-269G24.4</data>
            <data key="proEnd">61512072</data>
            <data key="proStart">61507072</data>
            <data key="start">61507829</data>
            <data key="state">NOVEL</data>
            <data key="strand">-</data>
            <data key="type1">lincRNA</data>
            <data key="type2">lncRNA</data>
        </node>
        <node id="6646">
            <data key="SUID">6646</data>
            <data key="shared name">ENSG00000266313</data>
            <data key="name">ENSG00000266313</data>
            <data key="selected">false</data>
            <data key="EnName">ENSG00000266313.1</data>
            <data key="EnName2">ENSG00000266313</data>
            <data key="Module_Color">660</data>
            <data key="canonicalName">ENSG00000266313</data>
            <data key="chr">chr17</data>
            <data key="cytoscape.alias.list">[ENSG00000266313]</data>
            <data key="end">25675517</data>
            <data key="name2">RP11-173M1.4</data>
            <data key="proEnd">25662782</data>
            <data key="proStart">25657782</data>
            <data key="start">25660282</data>
            <data key="state">NOVEL</data>
            <data key="strand">+</data>
            <data key="type1">lincRNA</data>
            <data key="type2">lncRNA</data>
        </node>
        <node id="6645">
            <data key="SUID">6645</data>
            <data key="shared name">ENSG00000109046</data>
            <data key="name">ENSG00000109046</data>
            <data key="selected">false</data>
            <data key="EnName">ENSG00000109046.10</data>
            <data key="EnName2">ENSG00000109046</data>
            <data key="Module_Color">660</data>
            <data key="canonicalName">ENSG00000109046</data>
            <data key="chr">chr17</data>
            <data key="cytoscape.alias.list">[ENSG00000109046]</data>
            <data key="end">25640657</data>
            <data key="name2">WSB1</data>
            <data key="proEnd">25623602</data>
            <data key="proStart">25618602</data>
            <data key="start">25621102</data>
            <data key="state">KNOWN</data>
            <data key="strand">+</data>
            <data key="type1">protein_coding</data>
            <data key="type2">mRNA</data>
        </node>
        <node id="6644">
            <data key="SUID">6644</data>
            <data key="shared name">ENSG00000265246</data>
            <data key="name">ENSG00000265246</data>
            <data key="selected">false</data>
            <data key="EnName">ENSG00000265246.1</data>
            <data key="EnName2">ENSG00000265246</data>
            <data key="Module_Color">660</data>
            <data key="canonicalName">ENSG00000265246</data>
            <data key="chr">chr17</data>
            <data key="cytoscape.alias.list">[ENSG00000265246]</data>
            <data key="end">25568687</data>
            <data key="name2">RP11-663N22.1</data>
            <data key="proEnd">25571187</data>
            <data key="proStart">25566187</data>
            <data key="start">25564885</data>
            <data key="state">NOVEL</data>
            <data key="strand">-</data>
            <data key="type1">lincRNA</data>
            <data key="type2">lncRNA</data>
        </node>
        <node id="6643">
            <data key="SUID">6643</data>
            <data key="shared name">ENSG00000167280</data>
            <data key="name">ENSG00000167280</data>
            <data key="selected">false</data>
            <data key="EnName">ENSG00000167280.12</data>
            <data key="EnName2">ENSG00000167280</data>
            <data key="Module_Color">958</data>
            <data key="canonicalName">ENSG00000167280</data>
            <data key="chr">chr17</data>
            <data key="cytoscape.alias.list">[ENSG00000167280]</data>
            <data key="end">77084681</data>
            <data key="name2">ENGASE</data>
            <data key="proEnd">77073521</data>
            <data key="proStart">77068521</data>
            <data key="start">77071021</data>
            <data key="state">KNOWN</data>
            <data key="strand">+</data>
            <data key="type1">protein_coding</data>
            <data key="type2">mRNA</data>
        </node>
        <node id="6642">
            <data key="SUID">6642</data>
            <data key="shared name">ENSG00000265096</data>
            <data key="name">ENSG00000265096</data>
            <data key="selected">false</data>
            <data key="EnName">ENSG00000265096.1</data>
            <data key="EnName2">ENSG00000265096</data>
            <data key="Module_Color">958</data>
            <data key="canonicalName">ENSG00000265096</data>
            <data key="chr">chr17</data>
            <data key="cytoscape.alias.list">[ENSG00000265096]</data>
            <data key="end">77023737</data>
            <data key="name2">C1QTNF1-AS1</data>
            <data key="proEnd">77026237</data>
            <data key="proStart">77021237</data>
            <data key="start">77015291</data>
            <data key="state">PUTATIVE</data>
            <data key="strand">-</data>
            <data key="type1">protein_coding</data>
            <data key="type2">mRNA</data>
        </node>
        <node id="6641">
            <data key="SUID">6641</data>
            <data key="shared name">ENSG00000265000</data>
            <data key="name">ENSG00000265000</data>
            <data key="selected">false</data>
            <data key="EnName">ENSG00000265000.1</data>
            <data key="EnName2">ENSG00000265000</data>
            <data key="Module_Color">215</data>
            <data key="canonicalName">ENSG00000265000</data>
            <data key="chr">chr17</data>
            <data key="cytoscape.alias.list">[ENSG00000265000]</data>
            <data key="end">60913732</data>
            <data key="name2">RP11-453A12.1</data>
            <data key="proEnd">60888361</data>
            <data key="proStart">60883361</data>
            <data key="start">60885861</data>
            <data key="state">NOVEL</data>
            <data key="strand">+</data>
            <data key="type1">lincRNA</data>
            <data key="type2">lncRNA</data>
        </node>
        <node id="6640">
            <data key="SUID">6640</data>
            <data key="shared name">ENSG00000264954</data>
            <data key="name">ENSG00000264954</data>
            <data key="selected">false</data>
            <data key="EnName">ENSG00000264954.1</data>
            <data key="EnName2">ENSG00000264954</data>
            <data key="Module_Color">24</data>
            <data key="canonicalName">ENSG00000264954</data>
            <data key="chr">chr17</data>
            <data key="cytoscape.alias.list">[ENSG00000264954]</data>
            <data key="end">62077259</data>
            <data key="name2">RP11-214C8.2</data>
            <data key="proEnd">62079759</data>
            <data key="proStart">62074759</data>
            <data key="start">62073431</data>
            <data key="state">NOVEL</data>
            <data key="strand">-</data>
            <data key="type1">lincRNA</data>
            <data key="type2">lncRNA</data>
        </node>
        <node id="6639">
            <data key="SUID">6639</data>
            <data key="shared name">ENSG00000264668</data>
            <data key="name">ENSG00000264668</data>
            <data key="selected">false</data>
            <data key="EnName">ENSG00000264668.1</data>
            <data key="EnName2">ENSG00000264668</data>
            <data key="Module_Color">8</data>
            <data key="canonicalName">ENSG00000264668</data>
            <data key="chr">chr8</data>
            <data key="cytoscape.alias.list">[ENSG00000264668]</data>
            <data key="end">144358573</data>
            <data key="name2">ZFP41</data>
            <data key="proEnd">144331780</data>
            <data key="proStart">144326780</data>
            <data key="start">144329280</data>
            <data key="state">NOVEL</data>
            <data key="strand">+</data>
            <data key="type1">protein_coding</data>
            <data key="type2">mRNA</data>
        </node>
        <node id="6638">
            <data key="SUID">6638</data>
            <data key="shared name">ENSG00000264486</data>
            <data key="name">ENSG00000264486</data>
            <data key="selected">false</data>
            <data key="EnName">ENSG00000264486.1</data>
            <data key="EnName2">ENSG00000264486</data>
            <data key="Module_Color">144</data>
            <data key="canonicalName">ENSG00000264486</data>
            <data key="chr">chr17</data>
            <data key="cytoscape.alias.list">[ENSG00000264486]</data>
            <data key="end">26592577</data>
            <data key="name2">CTD-2008P7.3</data>
            <data key="proEnd">26585964</data>
            <data key="proStart">26580964</data>
            <data key="start">26583464</data>
            <data key="state">NOVEL</data>
            <data key="strand">+</data>
            <data key="type1">lincRNA</data>
            <data key="type2">lncRNA</data>
        </node>
        <node id="6637">
            <data key="SUID">6637</data>
            <data key="shared name">ENSG00000264243</data>
            <data key="name">ENSG00000264243</data>
            <data key="selected">false</data>
            <data key="EnName">ENSG00000264243.1</data>
            <data key="EnName2">ENSG00000264243</data>
            <data key="Module_Color">225</data>
            <data key="canonicalName">ENSG00000264243</data>
            <data key="chr">chr17</data>
            <data key="cytoscape.alias.list">[ENSG00000264243]</data>
            <data key="end">45942556</data>
            <data key="name2">RP11-6N17.1</data>
            <data key="proEnd">45943208</data>
            <data key="proStart">45938208</data>
            <data key="start">45940708</data>
            <data key="state">NOVEL</data>
            <data key="strand">+</data>
            <data key="type1">lincRNA</data>
            <data key="type2">lncRNA</data>
        </node>
        <node id="6636">
            <data key="SUID">6636</data>
            <data key="shared name">ENSG00000263683</data>
            <data key="name">ENSG00000263683</data>
            <data key="selected">false</data>
            <data key="EnName">ENSG00000263683.1</data>
            <data key="EnName2">ENSG00000263683</data>
            <data key="Module_Color">661</data>
            <data key="canonicalName">ENSG00000263683</data>
            <data key="chr">chr7</data>
            <data key="cytoscape.alias.list">[ENSG00000263683]</data>
            <data key="end">30591185</data>
            <data key="name2">RP4-777O23.1</data>
            <data key="proEnd">30592333</data>
            <data key="proStart">30587333</data>
            <data key="start">30589833</data>
            <data key="state">NOVEL</data>
            <data key="strand">+</data>
            <data key="type1">lincRNA</data>
            <data key="type2">lncRNA</data>
        </node>
        <node id="6635">
            <data key="SUID">6635</data>
            <data key="shared name">ENSG00000262890</data>
            <data key="name">ENSG00000262890</data>
            <data key="selected">false</data>
            <data key="EnName">ENSG00000262890.1</data>
            <data key="EnName2">ENSG00000262890</data>
            <data key="Module_Color">8</data>
            <data key="canonicalName">ENSG00000262890</data>
            <data key="chr">chr16</data>
            <data key="cytoscape.alias.list">[ENSG00000262890]</data>
            <data key="end">70836743</data>
            <data key="name2">RP11-424M24.5</data>
            <data key="proEnd">70839243</data>
            <data key="proStart">70834243</data>
            <data key="start">70835986</data>
            <data key="state">NOVEL</data>
            <data key="strand">-</data>
            <data key="type1">lincRNA</data>
            <data key="type2">lncRNA</data>
        </node>
        <node id="6634">
            <data key="SUID">6634</data>
            <data key="shared name">ENSG00000262663</data>
            <data key="name">ENSG00000262663</data>
            <data key="selected">false</data>
            <data key="EnName">ENSG00000262663.1</data>
            <data key="EnName2">ENSG00000262663</data>
            <data key="Module_Color">40</data>
            <data key="canonicalName">ENSG00000262663</data>
            <data key="chr">chr17</data>
            <data key="cytoscape.alias.list">[ENSG00000262663]</data>
            <data key="end">80876661</data>
            <data key="name2">RP11-497H17.1</data>
            <data key="proEnd">80878658</data>
            <data key="proStart">80873658</data>
            <data key="start">80876158</data>
            <data key="state">NOVEL</data>
            <data key="strand">+</data>
            <data key="type1">lincRNA</data>
            <data key="type2">lncRNA</data>
        </node>
        <node id="6633">
            <data key="SUID">6633</data>
            <data key="shared name">ENSG00000262481</data>
            <data key="name">ENSG00000262481</data>
            <data key="selected">false</data>
            <data key="EnName">ENSG00000262481.1</data>
            <data key="EnName2">ENSG00000262481</data>
            <data key="Module_Color">7</data>
            <data key="canonicalName">ENSG00000262481</data>
            <data key="chr">chr17</data>
            <data key="cytoscape.alias.list">[ENSG00000262481]</data>
            <data key="end">7307416</data>
            <data key="name2">C17orf61-PLSCR3</data>
            <data key="proEnd">7309916</data>
            <data key="proStart">7304916</data>
            <data key="start">7293053</data>
            <data key="state">KNOWN</data>
            <data key="strand">-</data>
            <data key="type1">protein_coding</data>
            <data key="type2">mRNA</data>
        </node>
        <node id="6632">
            <data key="SUID">6632</data>
            <data key="shared name">ENSG00000262468</data>
            <data key="name">ENSG00000262468</data>
            <data key="selected">false</data>
            <data key="EnName">ENSG00000262468.1</data>
            <data key="EnName2">ENSG00000262468</data>
            <data key="Module_Color">77</data>
            <data key="canonicalName">ENSG00000262468</data>
            <data key="chr">chr16</data>
            <data key="cytoscape.alias.list">[ENSG00000262468]</data>
            <data key="end">4303790</data>
            <data key="name2">RP11-95P2.1</data>
            <data key="proEnd">4306290</data>
            <data key="proStart">4301290</data>
            <data key="start">4295826</data>
            <data key="state">NOVEL</data>
            <data key="strand">-</data>
            <data key="type1">lincRNA</data>
            <data key="type2">lncRNA</data>
        </node>
        <node id="6631">
            <data key="SUID">6631</data>
            <data key="shared name">ENSG00000260009</data>
            <data key="name">ENSG00000260009</data>
            <data key="selected">false</data>
            <data key="EnName">ENSG00000260009.1</data>
            <data key="EnName2">ENSG00000260009</data>
            <data key="Module_Color">959</data>
            <data key="canonicalName">ENSG00000260009</data>
            <data key="chr">chr16</data>
            <data key="cytoscape.alias.list">[ENSG00000260009]</data>
            <data key="end">14464123</data>
            <data key="name2">RP11-65J21.1</data>
            <data key="proEnd">14466623</data>
            <data key="proStart">14461623</data>
            <data key="start">14456966</data>
            <data key="state">NOVEL</data>
            <data key="strand">-</data>
            <data key="type1">lincRNA</data>
            <data key="type2">lncRNA</data>
        </node>
        <node id="6630">
            <data key="SUID">6630</data>
            <data key="shared name">ENSG00000262454</data>
            <data key="name">ENSG00000262454</data>
            <data key="selected">false</data>
            <data key="EnName">ENSG00000262454.1</data>
            <data key="EnName2">ENSG00000262454</data>
            <data key="Module_Color">959</data>
            <data key="canonicalName">ENSG00000262454</data>
            <data key="chr">chr16</data>
            <data key="cytoscape.alias.list">[ENSG00000262454]</data>
            <data key="end">14420210</data>
            <data key="name2">RP11-65J21.3</data>
            <data key="proEnd">14398645</data>
            <data key="proStart">14393645</data>
            <data key="start">14396145</data>
            <data key="state">NOVEL</data>
            <data key="strand">+</data>
            <data key="type1">lincRNA</data>
            <data key="type2">lncRNA</data>
        </node>
        <node id="6629">
            <data key="SUID">6629</data>
            <data key="shared name">ENSG00000262098</data>
            <data key="name">ENSG00000262098</data>
            <data key="selected">false</data>
            <data key="EnName">ENSG00000262098.1</data>
            <data key="EnName2">ENSG00000262098</data>
            <data key="Module_Color">385</data>
            <data key="canonicalName">ENSG00000262098</data>
            <data key="chr">chr17</data>
            <data key="cytoscape.alias.list">[ENSG00000262098]</data>
            <data key="end">78999303</data>
            <data key="name2">CTD-2561B21.10</data>
            <data key="proEnd">79001803</data>
            <data key="proStart">78996803</data>
            <data key="start">78997345</data>
            <data key="state">NOVEL</data>
            <data key="strand">-</data>
            <data key="type1">lincRNA</data>
            <data key="type2">lncRNA</data>
        </node>
        <node id="6628">
            <data key="SUID">6628</data>
            <data key="shared name">ENSG00000261915</data>
            <data key="name">ENSG00000261915</data>
            <data key="selected">false</data>
            <data key="EnName">ENSG00000261915.2</data>
            <data key="EnName2">ENSG00000261915</data>
            <data key="Module_Color">7</data>
            <data key="canonicalName">ENSG00000261915</data>
            <data key="chr">chr17</data>
            <data key="cytoscape.alias.list">[ENSG00000261915]</data>
            <data key="end">7222493</data>
            <data key="name2">RP11-542C16.2</data>
            <data key="proEnd">7224993</data>
            <data key="proStart">7219993</data>
            <data key="start">7215980</data>
            <data key="state">NOVEL</data>
            <data key="strand">-</data>
            <data key="type1">protein_coding</data>
            <data key="type2">mRNA</data>
        </node>
        <node id="6627">
            <data key="SUID">6627</data>
            <data key="shared name">ENSG00000262521</data>
            <data key="name">ENSG00000262521</data>
            <data key="selected">false</data>
            <data key="EnName">ENSG00000262521.1</data>
            <data key="EnName2">ENSG00000262521</data>
            <data key="Module_Color">960</data>
            <data key="canonicalName">ENSG00000262521</data>
            <data key="chr">chr16</data>
            <data key="cytoscape.alias.list">[ENSG00000262521]</data>
            <data key="end">3234018</data>
            <data key="name2">AJ003147.8</data>
            <data key="proEnd">3236518</data>
            <data key="proStart">3231518</data>
            <data key="start">3231233</data>
            <data key="state">NOVEL</data>
            <data key="strand">-</data>
            <data key="type1">lincRNA</data>
            <data key="type2">lncRNA</data>
        </node>
        <node id="6626">
            <data key="SUID">6626</data>
            <data key="shared name">ENSG00000261889</data>
            <data key="name">ENSG00000261889</data>
            <data key="selected">false</data>
            <data key="EnName">ENSG00000261889.1</data>
            <data key="EnName2">ENSG00000261889</data>
            <data key="Module_Color">960</data>
            <data key="canonicalName">ENSG00000261889</data>
            <data key="chr">chr16</data>
            <data key="cytoscape.alias.list">[ENSG00000261889]</data>
            <data key="end">3207484</data>
            <data key="name2">RP11-473M20.16</data>
            <data key="proEnd">3209984</data>
            <data key="proStart">3204984</data>
            <data key="start">3206737</data>
            <data key="state">NOVEL</data>
            <data key="strand">-</data>
            <data key="type1">lincRNA</data>
            <data key="type2">lncRNA</data>
        </node>
        <node id="6625">
            <data key="SUID">6625</data>
            <data key="shared name">ENSG00000261863</data>
            <data key="name">ENSG00000261863</data>
            <data key="selected">false</data>
            <data key="EnName">ENSG00000261863.1</data>
            <data key="EnName2">ENSG00000261863</data>
            <data key="Module_Color">662</data>
            <data key="canonicalName">ENSG00000261863</data>
            <data key="chr">chr17</data>
            <data key="cytoscape.alias.list">[ENSG00000261863]</data>
            <data key="end">4520945</data>
            <data key="name2">RP11-141J13.5</data>
            <data key="proEnd">4516244</data>
            <data key="proStart">4511244</data>
            <data key="start">4513744</data>
            <data key="state">NOVEL</data>
            <data key="strand">+</data>
            <data key="type1">lincRNA</data>
            <data key="type2">lncRNA</data>
        </node>
        <node id="6624">
            <data key="SUID">6624</data>
            <data key="shared name">ENSG00000261832</data>
            <data key="name">ENSG00000261832</data>
            <data key="selected">false</data>
            <data key="EnName">ENSG00000261832.1</data>
            <data key="EnName2">ENSG00000261832</data>
            <data key="Module_Color">386</data>
            <data key="canonicalName">ENSG00000261832</data>
            <data key="chr">chr16</data>
            <data key="cytoscape.alias.list">[ENSG00000261832]</data>
            <data key="end">28503333</data>
            <data key="name2">CLN3</data>
            <data key="proEnd">28505833</data>
            <data key="proStart">28500833</data>
            <data key="start">28477974</data>
            <data key="state">NOVEL</data>
            <data key="strand">-</data>
            <data key="type1">protein_coding</data>
            <data key="type2">mRNA</data>
        </node>
        <node id="6623">
            <data key="SUID">6623</data>
            <data key="shared name">ENSG00000261796</data>
            <data key="name">ENSG00000261796</data>
            <data key="selected">false</data>
            <data key="EnName">ENSG00000261796.1</data>
            <data key="EnName2">ENSG00000261796</data>
            <data key="Module_Color">186</data>
            <data key="canonicalName">ENSG00000261796</data>
            <data key="chr">chr3</data>
            <data key="cytoscape.alias.list">[ENSG00000261796]</data>
            <data key="end">128879879</data>
            <data key="name2">ISY1-RAB43</data>
            <data key="proEnd">128882379</data>
            <data key="proStart">128877379</data>
            <data key="start">128806418</data>
            <data key="state">KNOWN</data>
            <data key="strand">-</data>
            <data key="type1">protein_coding</data>
            <data key="type2">mRNA</data>
        </node>
        <node id="6622">
            <data key="SUID">6622</data>
            <data key="shared name">ENSG00000239715</data>
            <data key="name">ENSG00000239715</data>
            <data key="selected">false</data>
            <data key="EnName">ENSG00000239715.1</data>
            <data key="EnName2">ENSG00000239715</data>
            <data key="Module_Color">541</data>
            <data key="canonicalName">ENSG00000239715</data>
            <data key="chr">chr7</data>
            <data key="cytoscape.alias.list">[ENSG00000239715]</data>
            <data key="end">176013</data>
            <data key="name2">AC093627.11</data>
            <data key="proEnd">177420</data>
            <data key="proStart">172420</data>
            <data key="start">174920</data>
            <data key="state">NOVEL</data>
            <data key="strand">+</data>
            <data key="type1">lincRNA</data>
            <data key="type2">lncRNA</data>
        </node>
        <node id="6621">
            <data key="SUID">6621</data>
            <data key="shared name">ENSG00000196584</data>
            <data key="name">ENSG00000196584</data>
            <data key="selected">false</data>
            <data key="EnName">ENSG00000196584.2</data>
            <data key="EnName2">ENSG00000196584</data>
            <data key="Module_Color">939</data>
            <data key="canonicalName">ENSG00000196584</data>
            <data key="chr">chr7</data>
            <data key="cytoscape.alias.list">[ENSG00000196584]</data>
            <data key="end">152373250</data>
            <data key="name2">XRCC2</data>
            <data key="proEnd">152375750</data>
            <data key="proStart">152370750</data>
            <data key="start">152341864</data>
            <data key="state">KNOWN</data>
            <data key="strand">-</data>
            <data key="type1">protein_coding</data>
            <data key="type2">mRNA</data>
        </node>
        <node id="6620">
            <data key="SUID">6620</data>
            <data key="shared name">ENSG00000261386</data>
            <data key="name">ENSG00000261386</data>
            <data key="selected">false</data>
            <data key="EnName">ENSG00000261386.2</data>
            <data key="EnName2">ENSG00000261386</data>
            <data key="Module_Color">188</data>
            <data key="canonicalName">ENSG00000261386</data>
            <data key="chr">chr16</data>
            <data key="cytoscape.alias.list">[ENSG00000261386]</data>
            <data key="end">67597861</data>
            <data key="name2">CTD-2012K14.6</data>
            <data key="proEnd">67600361</data>
            <data key="proStart">67595361</data>
            <data key="start">67583117</data>
            <data key="state">NOVEL</data>
            <data key="strand">-</data>
            <data key="type1">lincRNA</data>
            <data key="type2">lncRNA</data>
        </node>
        <node id="6619">
            <data key="SUID">6619</data>
            <data key="shared name">ENSG00000261221</data>
            <data key="name">ENSG00000261221</data>
            <data key="selected">false</data>
            <data key="EnName">ENSG00000261221.1</data>
            <data key="EnName2">ENSG00000261221</data>
            <data key="Module_Color">88</data>
            <data key="canonicalName">ENSG00000261221</data>
            <data key="chr">chr19</data>
            <data key="cytoscape.alias.list">[ENSG00000261221]</data>
            <data key="end">56128635</data>
            <data key="name2">ZNF865</data>
            <data key="proEnd">56119271</data>
            <data key="proStart">56114271</data>
            <data key="start">56116771</data>
            <data key="state">KNOWN</data>
            <data key="strand">+</data>
            <data key="type1">protein_coding</data>
            <data key="type2">mRNA</data>
        </node>
        <node id="6618">
            <data key="SUID">6618</data>
            <data key="shared name">ENSG00000261220</data>
            <data key="name">ENSG00000261220</data>
            <data key="selected">false</data>
            <data key="EnName">ENSG00000261220.2</data>
            <data key="EnName2">ENSG00000261220</data>
            <data key="Module_Color">387</data>
            <data key="canonicalName">ENSG00000261220</data>
            <data key="chr">chr8</data>
            <data key="cytoscape.alias.list">[ENSG00000261220]</data>
            <data key="end">134586104</data>
            <data key="name2">RP11-629O1.2</data>
            <data key="proEnd">134587926</data>
            <data key="proStart">134582926</data>
            <data key="start">134585426</data>
            <data key="state">NOVEL</data>
            <data key="strand">+</data>
            <data key="type1">lincRNA</data>
            <data key="type2">lncRNA</data>
        </node>
        <node id="6617">
            <data key="SUID">6617</data>
            <data key="shared name">ENSG00000261147</data>
            <data key="name">ENSG00000261147</data>
            <data key="selected">false</data>
            <data key="EnName">ENSG00000261147.1</data>
            <data key="EnName2">ENSG00000261147</data>
            <data key="Module_Color">159</data>
            <data key="canonicalName">ENSG00000261147</data>
            <data key="chr">chr15</data>
            <data key="cytoscape.alias.list">[ENSG00000261147]</data>
            <data key="end">90815440</data>
            <data key="name2">RP11-697E2.6</data>
            <data key="proEnd">90795288</data>
            <data key="proStart">90790288</data>
            <data key="start">90792788</data>
            <data key="state">NOVEL</data>
            <data key="strand">+</data>
            <data key="type1">protein_coding</data>
            <data key="type2">mRNA</data>
        </node>
        <node id="6616">
            <data key="SUID">6616</data>
            <data key="shared name">ENSG00000260979</data>
            <data key="name">ENSG00000260979</data>
            <data key="selected">false</data>
            <data key="EnName">ENSG00000260979.1</data>
            <data key="EnName2">ENSG00000260979</data>
            <data key="Module_Color">663</data>
            <data key="canonicalName">ENSG00000260979</data>
            <data key="chr">chr16</data>
            <data key="cytoscape.alias.list">[ENSG00000260979]</data>
            <data key="end">9060847</data>
            <data key="name2">RP11-77H9.8</data>
            <data key="proEnd">9059063</data>
            <data key="proStart">9054063</data>
            <data key="start">9056563</data>
            <data key="state">NOVEL</data>
            <data key="strand">+</data>
            <data key="type1">lincRNA</data>
            <data key="type2">lncRNA</data>
        </node>
        <node id="6615">
            <data key="SUID">6615</data>
            <data key="shared name">ENSG00000260914</data>
            <data key="name">ENSG00000260914</data>
            <data key="selected">false</data>
            <data key="EnName">ENSG00000260914.2</data>
            <data key="EnName2">ENSG00000260914</data>
            <data key="Module_Color">206</data>
            <data key="canonicalName">ENSG00000260914</data>
            <data key="chr">chr16</data>
            <data key="cytoscape.alias.list">[ENSG00000260914]</data>
            <data key="end">69354614</data>
            <data key="name2">RP11-343C2.11</data>
            <data key="proEnd">69336085</data>
            <data key="proStart">69331085</data>
            <data key="start">69333585</data>
            <data key="state">PUTATIVE</data>
            <data key="strand">+</data>
            <data key="type1">protein_coding</data>
            <data key="type2">mRNA</data>
        </node>
        <node id="6614">
            <data key="SUID">6614</data>
            <data key="shared name">ENSG00000260911</data>
            <data key="name">ENSG00000260911</data>
            <data key="selected">false</data>
            <data key="EnName">ENSG00000260911.1</data>
            <data key="EnName2">ENSG00000260911</data>
            <data key="Module_Color">25</data>
            <data key="canonicalName">ENSG00000260911</data>
            <data key="chr">chr16</data>
            <data key="cytoscape.alias.list">[ENSG00000260911]</data>
            <data key="end">31061201</data>
            <data key="name2">RP11-196G11.2</data>
            <data key="proEnd">31056971</data>
            <data key="proStart">31051971</data>
            <data key="start">31054471</data>
            <data key="state">NOVEL</data>
            <data key="strand">+</data>
            <data key="type1">lincRNA</data>
            <data key="type2">lncRNA</data>
        </node>
        <node id="6613">
            <data key="SUID">6613</data>
            <data key="shared name">ENSG00000260895</data>
            <data key="name">ENSG00000260895</data>
            <data key="selected">false</data>
            <data key="EnName">ENSG00000260895.1</data>
            <data key="EnName2">ENSG00000260895</data>
            <data key="Module_Color">238</data>
            <data key="canonicalName">ENSG00000260895</data>
            <data key="chr">chr11</data>
            <data key="cytoscape.alias.list">[ENSG00000260895]</data>
            <data key="end">68876562</data>
            <data key="name2">RP11-554A11.7</data>
            <data key="proEnd">68873461</data>
            <data key="proStart">68868461</data>
            <data key="start">68870961</data>
            <data key="state">NOVEL</data>
            <data key="strand">+</data>
            <data key="type1">lincRNA</data>
            <data key="type2">lncRNA</data>
        </node>
        <node id="6612">
            <data key="SUID">6612</data>
            <data key="shared name">ENSG00000260792</data>
            <data key="name">ENSG00000260792</data>
            <data key="selected">false</data>
            <data key="EnName">ENSG00000260792.1</data>
            <data key="EnName2">ENSG00000260792</data>
            <data key="Module_Color">388</data>
            <data key="canonicalName">ENSG00000260792</data>
            <data key="chr">chr14</data>
            <data key="cytoscape.alias.list">[ENSG00000260792]</data>
            <data key="end">105131895</data>
            <data key="name2">RP11-982M15.8</data>
            <data key="proEnd">105134395</data>
            <data key="proStart">105129395</data>
            <data key="start">105127457</data>
            <data key="state">NOVEL</data>
            <data key="strand">-</data>
            <data key="type1">lincRNA</data>
            <data key="type2">lncRNA</data>
        </node>
        <node id="6611">
            <data key="SUID">6611</data>
            <data key="shared name">ENSG00000260619</data>
            <data key="name">ENSG00000260619</data>
            <data key="selected">false</data>
            <data key="EnName">ENSG00000260619.1</data>
            <data key="EnName2">ENSG00000260619</data>
            <data key="Module_Color">664</data>
            <data key="canonicalName">ENSG00000260619</data>
            <data key="chr">chr15</data>
            <data key="cytoscape.alias.list">[ENSG00000260619]</data>
            <data key="end">81285599</data>
            <data key="name2">RP11-775C24.3</data>
            <data key="proEnd">81288099</data>
            <data key="proStart">81283099</data>
            <data key="start">81283145</data>
            <data key="state">NOVEL</data>
            <data key="strand">-</data>
            <data key="type1">lincRNA</data>
            <data key="type2">lncRNA</data>
        </node>
        <node id="6610">
            <data key="SUID">6610</data>
            <data key="shared name">ENSG00000260613</data>
            <data key="name">ENSG00000260613</data>
            <data key="selected">false</data>
            <data key="EnName">ENSG00000260613.1</data>
            <data key="EnName2">ENSG00000260613</data>
            <data key="Module_Color">389</data>
            <data key="canonicalName">ENSG00000260613</data>
            <data key="chr">chr22</data>
            <data key="cytoscape.alias.list">[ENSG00000260613]</data>
            <data key="end">50231434</data>
            <data key="name2">RP3-522J7.6</data>
            <data key="proEnd">50233934</data>
            <data key="proStart">50228934</data>
            <data key="start">50226264</data>
            <data key="state">NOVEL</data>
            <data key="strand">-</data>
            <data key="type1">lincRNA</data>
            <data key="type2">lncRNA</data>
        </node>
        <node id="6609">
            <data key="SUID">6609</data>
            <data key="shared name">ENSG00000141574</data>
            <data key="name">ENSG00000141574</data>
            <data key="selected">false</data>
            <data key="EnName">ENSG00000141574.3</data>
            <data key="EnName2">ENSG00000141574</data>
            <data key="Module_Color">324</data>
            <data key="canonicalName">ENSG00000141574</data>
            <data key="chr">chr17</data>
            <data key="cytoscape.alias.list">[ENSG00000141574]</data>
            <data key="end">80291950</data>
            <data key="name2">SECTM1</data>
            <data key="proEnd">80294450</data>
            <data key="proStart">80289450</data>
            <data key="start">80278900</data>
            <data key="state">KNOWN</data>
            <data key="strand">-</data>
            <data key="type1">protein_coding</data>
            <data key="type2">mRNA</data>
        </node>
        <node id="6608">
            <data key="SUID">6608</data>
            <data key="shared name">ENSG00000260498</data>
            <data key="name">ENSG00000260498</data>
            <data key="selected">false</data>
            <data key="EnName">ENSG00000260498.1</data>
            <data key="EnName2">ENSG00000260498</data>
            <data key="Module_Color">529</data>
            <data key="canonicalName">ENSG00000260498</data>
            <data key="chr">chr16</data>
            <data key="cytoscape.alias.list">[ENSG00000260498]</data>
            <data key="end">87812980</data>
            <data key="name2">RP4-536B24.4</data>
            <data key="proEnd">87815480</data>
            <data key="proStart">87810480</data>
            <data key="start">87807094</data>
            <data key="state">NOVEL</data>
            <data key="strand">-</data>
            <data key="type1">lincRNA</data>
            <data key="type2">lncRNA</data>
        </node>
        <node id="6607">
            <data key="SUID">6607</data>
            <data key="shared name">ENSG00000260456</data>
            <data key="name">ENSG00000260456</data>
            <data key="selected">false</data>
            <data key="EnName">ENSG00000260456.2</data>
            <data key="EnName2">ENSG00000260456</data>
            <data key="Module_Color">530</data>
            <data key="canonicalName">ENSG00000260456</data>
            <data key="chr">chr16</data>
            <data key="cytoscape.alias.list">[ENSG00000260456]</data>
            <data key="end">87351022</data>
            <data key="name2">C16orf95</data>
            <data key="proEnd">87353522</data>
            <data key="proStart">87348522</data>
            <data key="start">87117168</data>
            <data key="state">KNOWN</data>
            <data key="strand">-</data>
            <data key="type1">protein_coding</data>
            <data key="type2">mRNA</data>
        </node>
        <node id="6606">
            <data key="SUID">6606</data>
            <data key="shared name">ENSG00000260417</data>
            <data key="name">ENSG00000260417</data>
            <data key="selected">false</data>
            <data key="EnName">ENSG00000260417.1</data>
            <data key="EnName2">ENSG00000260417</data>
            <data key="Module_Color">531</data>
            <data key="canonicalName">ENSG00000260417</data>
            <data key="chr">chr16</data>
            <data key="cytoscape.alias.list">[ENSG00000260417]</data>
            <data key="end">85629326</data>
            <data key="name2">CTD-2542L18.1</data>
            <data key="proEnd">85628372</data>
            <data key="proStart">85623372</data>
            <data key="start">85625872</data>
            <data key="state">NOVEL</data>
            <data key="strand">+</data>
            <data key="type1">lincRNA</data>
            <data key="type2">lncRNA</data>
        </node>
        <node id="6605">
            <data key="SUID">6605</data>
            <data key="shared name">ENSG00000260369</data>
            <data key="name">ENSG00000260369</data>
            <data key="selected">false</data>
            <data key="EnName">ENSG00000260369.2</data>
            <data key="EnName2">ENSG00000260369</data>
            <data key="Module_Color">665</data>
            <data key="canonicalName">ENSG00000260369</data>
            <data key="chr">chr17</data>
            <data key="cytoscape.alias.list">[ENSG00000260369]</data>
            <data key="end">78428529</data>
            <data key="name2">CTD-2526A2.2</data>
            <data key="proEnd">78431029</data>
            <data key="proStart">78426029</data>
            <data key="start">78427535</data>
            <data key="state">NOVEL</data>
            <data key="strand">-</data>
            <data key="type1">lincRNA</data>
            <data key="type2">lncRNA</data>
        </node>
        <node id="6604">
            <data key="SUID">6604</data>
            <data key="shared name">ENSG00000260219</data>
            <data key="name">ENSG00000260219</data>
            <data key="selected">false</data>
            <data key="EnName">ENSG00000260219.1</data>
            <data key="EnName2">ENSG00000260219</data>
            <data key="Module_Color">189</data>
            <data key="canonicalName">ENSG00000260219</data>
            <data key="chr">chr16</data>
            <data key="cytoscape.alias.list">[ENSG00000260219]</data>
            <data key="end">30367848</data>
            <data key="name2">RP11-347C12.10</data>
            <data key="proEnd">30369262</data>
            <data key="proStart">30364262</data>
            <data key="start">30366762</data>
            <data key="state">NOVEL</data>
            <data key="strand">+</data>
            <data key="type1">lincRNA</data>
            <data key="type2">lncRNA</data>
        </node>
        <node id="6603">
            <data key="SUID">6603</data>
            <data key="shared name">ENSG00000260205</data>
            <data key="name">ENSG00000260205</data>
            <data key="selected">false</data>
            <data key="EnName">ENSG00000260205.1</data>
            <data key="EnName2">ENSG00000260205</data>
            <data key="Module_Color">666</data>
            <data key="canonicalName">ENSG00000260205</data>
            <data key="chr">chr10</data>
            <data key="cytoscape.alias.list">[ENSG00000260205]</data>
            <data key="end">22510097</data>
            <data key="name2">RP11-108B14.5</data>
            <data key="proEnd">22509503</data>
            <data key="proStart">22504503</data>
            <data key="start">22507003</data>
            <data key="state">NOVEL</data>
            <data key="strand">+</data>
            <data key="type1">lincRNA</data>
            <data key="type2">lncRNA</data>
        </node>
        <node id="6602">
            <data key="SUID">6602</data>
            <data key="shared name">ENSG00000103257</data>
            <data key="name">ENSG00000103257</data>
            <data key="selected">false</data>
            <data key="EnName">ENSG00000103257.4</data>
            <data key="EnName2">ENSG00000103257</data>
            <data key="Module_Color">529</data>
            <data key="canonicalName">ENSG00000103257</data>
            <data key="chr">chr16</data>
            <data key="cytoscape.alias.list">[ENSG00000103257]</data>
            <data key="end">87903094</data>
            <data key="name2">SLC7A5</data>
            <data key="proEnd">87905594</data>
            <data key="proStart">87900594</data>
            <data key="start">87863629</data>
            <data key="state">KNOWN</data>
            <data key="strand">-</data>
            <data key="type1">protein_coding</data>
            <data key="type2">mRNA</data>
        </node>
        <node id="6601">
            <data key="SUID">6601</data>
            <data key="shared name">ENSG00000260177</data>
            <data key="name">ENSG00000260177</data>
            <data key="selected">false</data>
            <data key="EnName">ENSG00000260177.1</data>
            <data key="EnName2">ENSG00000260177</data>
            <data key="Module_Color">529</data>
            <data key="canonicalName">ENSG00000260177</data>
            <data key="chr">chr16</data>
            <data key="cytoscape.alias.list">[ENSG00000260177]</data>
            <data key="end">87840082</data>
            <data key="name2">RP4-536B24.3</data>
            <data key="proEnd">87842582</data>
            <data key="proStart">87837582</data>
            <data key="start">87813740</data>
            <data key="state">NOVEL</data>
            <data key="strand">-</data>
            <data key="type1">lincRNA</data>
            <data key="type2">lncRNA</data>
        </node>
        <node id="6600">
            <data key="SUID">6600</data>
            <data key="shared name">ENSG00000087253</data>
            <data key="name">ENSG00000087253</data>
            <data key="selected">false</data>
            <data key="EnName">ENSG00000087253.7</data>
            <data key="EnName2">ENSG00000087253</data>
            <data key="Module_Color">961</data>
            <data key="canonicalName">ENSG00000087253</data>
            <data key="chr">chr16</data>
            <data key="cytoscape.alias.list">[ENSG00000087253]</data>
            <data key="end">55620582</data>
            <data key="name2">LPCAT2</data>
            <data key="proEnd">55545410</data>
            <data key="proStart">55540410</data>
            <data key="start">55542910</data>
            <data key="state">KNOWN</data>
            <data key="strand">+</data>
            <data key="type1">protein_coding</data>
            <data key="type2">mRNA</data>
        </node>
        <node id="6599">
            <data key="SUID">6599</data>
            <data key="shared name">ENSG00000260135</data>
            <data key="name">ENSG00000260135</data>
            <data key="selected">false</data>
            <data key="EnName">ENSG00000260135.2</data>
            <data key="EnName2">ENSG00000260135</data>
            <data key="Module_Color">961</data>
            <data key="canonicalName">ENSG00000260135</data>
            <data key="chr">chr16</data>
            <data key="cytoscape.alias.list">[ENSG00000260135]</data>
            <data key="end">55496209</data>
            <data key="name2">RP11-212I21.2</data>
            <data key="proEnd">55498709</data>
            <data key="proStart">55493709</data>
            <data key="start">55461470</data>
            <data key="state">NOVEL</data>
            <data key="strand">-</data>
            <data key="type1">lincRNA</data>
            <data key="type2">lncRNA</data>
        </node>
        <node id="6598">
            <data key="SUID">6598</data>
            <data key="shared name">ENSG00000259884</data>
            <data key="name">ENSG00000259884</data>
            <data key="selected">false</data>
            <data key="EnName">ENSG00000259884.1</data>
            <data key="EnName2">ENSG00000259884</data>
            <data key="Module_Color">532</data>
            <data key="canonicalName">ENSG00000259884</data>
            <data key="chr">chr12</data>
            <data key="cytoscape.alias.list">[ENSG00000259884]</data>
            <data key="end">52453287</data>
            <data key="name2">RP11-1100L3.8</data>
            <data key="proEnd">52455787</data>
            <data key="proStart">52450787</data>
            <data key="start">52452243</data>
            <data key="state">NOVEL</data>
            <data key="strand">-</data>
            <data key="type1">lincRNA</data>
            <data key="type2">lncRNA</data>
        </node>
        <node id="6597">
            <data key="SUID">6597</data>
            <data key="shared name">ENSG00000186493</data>
            <data key="name">ENSG00000186493</data>
            <data key="selected">false</data>
            <data key="EnName">ENSG00000186493.7</data>
            <data key="EnName2">ENSG00000186493</data>
            <data key="Module_Color">667</data>
            <data key="canonicalName">ENSG00000186493</data>
            <data key="chr">chr5</data>
            <data key="cytoscape.alias.list">[ENSG00000186493]</data>
            <data key="end">2755508</data>
            <data key="name2">C5orf38</data>
            <data key="proEnd">2754745</data>
            <data key="proStart">2749745</data>
            <data key="start">2752245</data>
            <data key="state">KNOWN</data>
            <data key="strand">+</data>
            <data key="type1">protein_coding</data>
            <data key="type2">mRNA</data>
        </node>
        <node id="6596">
            <data key="SUID">6596</data>
            <data key="shared name">ENSG00000170561</data>
            <data key="name">ENSG00000170561</data>
            <data key="selected">false</data>
            <data key="EnName">ENSG00000170561.8</data>
            <data key="EnName2">ENSG00000170561</data>
            <data key="Module_Color">667</data>
            <data key="canonicalName">ENSG00000170561</data>
            <data key="chr">chr5</data>
            <data key="cytoscape.alias.list">[ENSG00000170561]</data>
            <data key="end">2752969</data>
            <data key="name2">IRX2</data>
            <data key="proEnd">2755469</data>
            <data key="proStart">2750469</data>
            <data key="start">2745959</data>
            <data key="state">KNOWN</data>
            <data key="strand">-</data>
            <data key="type1">protein_coding</data>
            <data key="type2">mRNA</data>
        </node>
        <node id="6595">
            <data key="SUID">6595</data>
            <data key="shared name">ENSG00000259757</data>
            <data key="name">ENSG00000259757</data>
            <data key="selected">false</data>
            <data key="EnName">ENSG00000259757.1</data>
            <data key="EnName2">ENSG00000259757</data>
            <data key="Module_Color">667</data>
            <data key="canonicalName">ENSG00000259757</data>
            <data key="chr">chr5</data>
            <data key="cytoscape.alias.list">[ENSG00000259757]</data>
            <data key="end">2737873</data>
            <data key="name2">RP11-129I19.2</data>
            <data key="proEnd">2740373</data>
            <data key="proStart">2735373</data>
            <data key="start">2736776</data>
            <data key="state">NOVEL</data>
            <data key="strand">-</data>
            <data key="type1">lincRNA</data>
            <data key="type2">lncRNA</data>
        </node>
        <node id="6594">
            <data key="SUID">6594</data>
            <data key="shared name">ENSG00000140416</data>
            <data key="name">ENSG00000140416</data>
            <data key="selected">false</data>
            <data key="EnName">ENSG00000140416.15</data>
            <data key="EnName2">ENSG00000140416</data>
            <data key="Module_Color">962</data>
            <data key="canonicalName">ENSG00000140416</data>
            <data key="chr">chr15</data>
            <data key="cytoscape.alias.list">[ENSG00000140416]</data>
            <data key="end">63364114</data>
            <data key="name2">TPM1</data>
            <data key="proEnd">63337331</data>
            <data key="proStart">63332331</data>
            <data key="start">63334831</data>
            <data key="state">KNOWN</data>
            <data key="strand">+</data>
            <data key="type1">protein_coding</data>
            <data key="type2">mRNA</data>
        </node>
        <node id="6593">
            <data key="SUID">6593</data>
            <data key="shared name">ENSG00000259727</data>
            <data key="name">ENSG00000259727</data>
            <data key="selected">false</data>
            <data key="EnName">ENSG00000259727.1</data>
            <data key="EnName2">ENSG00000259727</data>
            <data key="Module_Color">962</data>
            <data key="canonicalName">ENSG00000259727</data>
            <data key="chr">chr15</data>
            <data key="cytoscape.alias.list">[ENSG00000259727]</data>
            <data key="end">63191742</data>
            <data key="name2">RP11-1069G10.2</data>
            <data key="proEnd">63190511</data>
            <data key="proStart">63185511</data>
            <data key="start">63188011</data>
            <data key="state">NOVEL</data>
            <data key="strand">+</data>
            <data key="type1">lincRNA</data>
            <data key="type2">lncRNA</data>
        </node>
        <node id="6592">
            <data key="SUID">6592</data>
            <data key="shared name">ENSG00000259673</data>
            <data key="name">ENSG00000259673</data>
            <data key="selected">false</data>
            <data key="EnName">ENSG00000259673.1</data>
            <data key="EnName2">ENSG00000259673</data>
            <data key="Module_Color">390</data>
            <data key="canonicalName">ENSG00000259673</data>
            <data key="chr">chr15</data>
            <data key="cytoscape.alias.list">[ENSG00000259673]</data>
            <data key="end">67814182</data>
            <data key="name2">IQCH-AS1</data>
            <data key="proEnd">67816682</data>
            <data key="proStart">67811682</data>
            <data key="start">67695957</data>
            <data key="state">NOVEL</data>
            <data key="strand">-</data>
            <data key="type1">lincRNA</data>
            <data key="type2">lncRNA</data>
        </node>
        <node id="6591">
            <data key="SUID">6591</data>
            <data key="shared name">ENSG00000272808</data>
            <data key="name">ENSG00000272808</data>
            <data key="selected">false</data>
            <data key="EnName">ENSG00000272808.1</data>
            <data key="EnName2">ENSG00000272808</data>
            <data key="Module_Color">668</data>
            <data key="canonicalName">ENSG00000272808</data>
            <data key="chr">chr15</data>
            <data key="cytoscape.alias.list">[ENSG00000272808]</data>
            <data key="end">101404501</data>
            <data key="name2">RP11-66B24.7</data>
            <data key="proEnd">101392536</data>
            <data key="proStart">101387536</data>
            <data key="start">101390036</data>
            <data key="state">NOVEL</data>
            <data key="strand">+</data>
            <data key="type1">lincRNA</data>
            <data key="type2">lncRNA</data>
        </node>
        <node id="6590">
            <data key="SUID">6590</data>
            <data key="shared name">ENSG00000232386</data>
            <data key="name">ENSG00000232386</data>
            <data key="selected">false</data>
            <data key="EnName">ENSG00000232386.5</data>
            <data key="EnName2">ENSG00000232386</data>
            <data key="Module_Color">668</data>
            <data key="canonicalName">ENSG00000232386</data>
            <data key="chr">chr15</data>
            <data key="cytoscape.alias.list">[ENSG00000232386]</data>
            <data key="end">101402376</data>
            <data key="name2">RP11-66B24.2</data>
            <data key="proEnd">101392266</data>
            <data key="proStart">101387266</data>
            <data key="start">101389766</data>
            <data key="state">NOVEL</data>
            <data key="strand">+</data>
            <data key="type1">lincRNA</data>
            <data key="type2">lncRNA</data>
        </node>
        <node id="6589">
            <data key="SUID">6589</data>
            <data key="shared name">ENSG00000259579</data>
            <data key="name">ENSG00000259579</data>
            <data key="selected">false</data>
            <data key="EnName">ENSG00000259579.1</data>
            <data key="EnName2">ENSG00000259579</data>
            <data key="Module_Color">668</data>
            <data key="canonicalName">ENSG00000259579</data>
            <data key="chr">chr15</data>
            <data key="cytoscape.alias.list">[ENSG00000259579]</data>
            <data key="end">101368702</data>
            <data key="name2">RP11-66B24.5</data>
            <data key="proEnd">101258954</data>
            <data key="proStart">101253954</data>
            <data key="start">101256454</data>
            <data key="state">NOVEL</data>
            <data key="strand">+</data>
            <data key="type1">lincRNA</data>
            <data key="type2">lncRNA</data>
        </node>
        <node id="6588">
            <data key="SUID">6588</data>
            <data key="shared name">ENSG00000069966</data>
            <data key="name">ENSG00000069966</data>
            <data key="selected">false</data>
            <data key="EnName">ENSG00000069966.14</data>
            <data key="EnName2">ENSG00000069966</data>
            <data key="Module_Color">259</data>
            <data key="canonicalName">ENSG00000069966</data>
            <data key="chr">chr15</data>
            <data key="cytoscape.alias.list">[ENSG00000069966]</data>
            <data key="end">52483566</data>
            <data key="name2">GNB5</data>
            <data key="proEnd">52486066</data>
            <data key="proStart">52481066</data>
            <data key="start">52413117</data>
            <data key="state">KNOWN</data>
            <data key="strand">-</data>
            <data key="type1">protein_coding</data>
            <data key="type2">mRNA</data>
        </node>
        <node id="6587">
            <data key="SUID">6587</data>
            <data key="shared name">ENSG00000257923</data>
            <data key="name">ENSG00000257923</data>
            <data key="selected">false</data>
            <data key="EnName">ENSG00000257923.5</data>
            <data key="EnName2">ENSG00000257923</data>
            <data key="Module_Color">259</data>
            <data key="canonicalName">ENSG00000257923</data>
            <data key="chr">chr7</data>
            <data key="cytoscape.alias.list">[ENSG00000257923]</data>
            <data key="end">101927249</data>
            <data key="name2">CUX1</data>
            <data key="proEnd">101461459</data>
            <data key="proStart">101456459</data>
            <data key="start">101458959</data>
            <data key="state">KNOWN</data>
            <data key="strand">+</data>
            <data key="type1">protein_coding</data>
            <data key="type2">mRNA</data>
        </node>
        <node id="6586">
            <data key="SUID">6586</data>
            <data key="shared name">ENSG00000138606</data>
            <data key="name">ENSG00000138606</data>
            <data key="selected">false</data>
            <data key="EnName">ENSG00000138606.15</data>
            <data key="EnName2">ENSG00000138606</data>
            <data key="Module_Color">963</data>
            <data key="canonicalName">ENSG00000138606</data>
            <data key="chr">chr15</data>
            <data key="cytoscape.alias.list">[ENSG00000138606]</data>
            <data key="end">45493373</data>
            <data key="name2">SHF</data>
            <data key="proEnd">45495873</data>
            <data key="proStart">45490873</data>
            <data key="start">45459412</data>
            <data key="state">KNOWN</data>
            <data key="strand">-</data>
            <data key="type1">protein_coding</data>
            <data key="type2">mRNA</data>
        </node>
        <node id="6585">
            <data key="SUID">6585</data>
            <data key="shared name">ENSG00000259539</data>
            <data key="name">ENSG00000259539</data>
            <data key="selected">false</data>
            <data key="EnName">ENSG00000259539.1</data>
            <data key="EnName2">ENSG00000259539</data>
            <data key="Module_Color">963</data>
            <data key="canonicalName">ENSG00000259539</data>
            <data key="chr">chr15</data>
            <data key="cytoscape.alias.list">[ENSG00000259539]</data>
            <data key="end">45459724</data>
            <data key="name2">CTD-2651B20.1</data>
            <data key="proEnd">45462224</data>
            <data key="proStart">45457224</data>
            <data key="start">45444862</data>
            <data key="state">NOVEL</data>
            <data key="strand">-</data>
            <data key="type1">lincRNA</data>
            <data key="type2">lncRNA</data>
        </node>
        <node id="6584">
            <data key="SUID">6584</data>
            <data key="shared name">ENSG00000259494</data>
            <data key="name">ENSG00000259494</data>
            <data key="selected">false</data>
            <data key="EnName">ENSG00000259494.1</data>
            <data key="EnName2">ENSG00000259494</data>
            <data key="Module_Color">669</data>
            <data key="canonicalName">ENSG00000259494</data>
            <data key="chr">chr15</data>
            <data key="cytoscape.alias.list">[ENSG00000259494]</data>
            <data key="end">89010650</data>
            <data key="name2">MRPL46</data>
            <data key="proEnd">89013150</data>
            <data key="proStart">89008150</data>
            <data key="start">89002707</data>
            <data key="state">KNOWN</data>
            <data key="strand">-</data>
            <data key="type1">protein_coding</data>
            <data key="type2">mRNA</data>
        </node>
        <node id="6583">
            <data key="SUID">6583</data>
            <data key="shared name">ENSG00000259431</data>
            <data key="name">ENSG00000259431</data>
            <data key="selected">false</data>
            <data key="EnName">ENSG00000259431.1</data>
            <data key="EnName2">ENSG00000259431</data>
            <data key="Module_Color">66</data>
            <data key="canonicalName">ENSG00000259431</data>
            <data key="chr">chr14</data>
            <data key="cytoscape.alias.list">[ENSG00000259431]</data>
            <data key="end">24029480</data>
            <data key="name2">THTPA</data>
            <data key="proEnd">24027716</data>
            <data key="proStart">24022716</data>
            <data key="start">24025216</data>
            <data key="state">KNOWN</data>
            <data key="strand">+</data>
            <data key="type1">protein_coding</data>
            <data key="type2">mRNA</data>
        </node>
        <node id="6582">
            <data key="SUID">6582</data>
            <data key="shared name">ENSG00000137801</data>
            <data key="name">ENSG00000137801</data>
            <data key="selected">false</data>
            <data key="EnName">ENSG00000137801.9</data>
            <data key="EnName2">ENSG00000137801</data>
            <data key="Module_Color">964</data>
            <data key="canonicalName">ENSG00000137801</data>
            <data key="chr">chr15</data>
            <data key="cytoscape.alias.list">[ENSG00000137801]</data>
            <data key="end">39891667</data>
            <data key="name2">THBS1</data>
            <data key="proEnd">39875780</data>
            <data key="proStart">39870780</data>
            <data key="start">39873280</data>
            <data key="state">KNOWN</data>
            <data key="strand">+</data>
            <data key="type1">protein_coding</data>
            <data key="type2">mRNA</data>
        </node>
        <node id="6581">
            <data key="SUID">6581</data>
            <data key="shared name">ENSG00000259423</data>
            <data key="name">ENSG00000259423</data>
            <data key="selected">false</data>
            <data key="EnName">ENSG00000259423.1</data>
            <data key="EnName2">ENSG00000259423</data>
            <data key="Module_Color">964</data>
            <data key="canonicalName">ENSG00000259423</data>
            <data key="chr">chr15</data>
            <data key="cytoscape.alias.list">[ENSG00000259423]</data>
            <data key="end">39472231</data>
            <data key="name2">RP11-265N7.2</data>
            <data key="proEnd">39462440</data>
            <data key="proStart">39457440</data>
            <data key="start">39459940</data>
            <data key="state">NOVEL</data>
            <data key="strand">+</data>
            <data key="type1">lincRNA</data>
            <data key="type2">lncRNA</data>
        </node>
        <node id="6580">
            <data key="SUID">6580</data>
            <data key="shared name">ENSG00000259399</data>
            <data key="name">ENSG00000259399</data>
            <data key="selected">false</data>
            <data key="EnName">ENSG00000259399.1</data>
            <data key="EnName2">ENSG00000259399</data>
            <data key="Module_Color">670</data>
            <data key="canonicalName">ENSG00000259399</data>
            <data key="chr">chr20</data>
            <data key="cytoscape.alias.list">[ENSG00000259399]</data>
            <data key="end">35240787</data>
            <data key="name2">TGIF2-C20orf24</data>
            <data key="proEnd">35205456</data>
            <data key="proStart">35200456</data>
            <data key="start">35202956</data>
            <data key="state">KNOWN</data>
            <data key="strand">+</data>
            <data key="type1">protein_coding</data>
            <data key="type2">mRNA</data>
        </node>
        <node id="6579">
            <data key="SUID">6579</data>
            <data key="shared name">ENSG00000259371</data>
            <data key="name">ENSG00000259371</data>
            <data key="selected">false</data>
            <data key="EnName">ENSG00000259371.1</data>
            <data key="EnName2">ENSG00000259371</data>
            <data key="Module_Color">4</data>
            <data key="canonicalName">ENSG00000259371</data>
            <data key="chr">chr14</data>
            <data key="cytoscape.alias.list">[ENSG00000259371]</data>
            <data key="end">24601038</data>
            <data key="name2">RP11-468E2.6</data>
            <data key="proEnd">24593060</data>
            <data key="proStart">24588060</data>
            <data key="start">24590560</data>
            <data key="state">PUTATIVE</data>
            <data key="strand">+</data>
            <data key="type1">protein_coding</data>
            <data key="type2">mRNA</data>
        </node>
        <node id="6578">
            <data key="SUID">6578</data>
            <data key="shared name">ENSG00000259087</data>
            <data key="name">ENSG00000259087</data>
            <data key="selected">false</data>
            <data key="EnName">ENSG00000259087.1</data>
            <data key="EnName2">ENSG00000259087</data>
            <data key="Module_Color">145</data>
            <data key="canonicalName">ENSG00000259087</data>
            <data key="chr">chr14</data>
            <data key="cytoscape.alias.list">[ENSG00000259087]</data>
            <data key="end">38036300</data>
            <data key="name2">RP11-356O9.2</data>
            <data key="proEnd">38038800</data>
            <data key="proStart">38033800</data>
            <data key="start">38025363</data>
            <data key="state">NOVEL</data>
            <data key="strand">-</data>
            <data key="type1">lincRNA</data>
            <data key="type2">lncRNA</data>
        </node>
        <node id="6577">
            <data key="SUID">6577</data>
            <data key="shared name">ENSG00000183092</data>
            <data key="name">ENSG00000183092</data>
            <data key="selected">false</data>
            <data key="EnName">ENSG00000183092.11</data>
            <data key="EnName2">ENSG00000183092</data>
            <data key="Module_Color">965</data>
            <data key="canonicalName">ENSG00000183092</data>
            <data key="chr">chr14</data>
            <data key="cytoscape.alias.list">[ENSG00000183092]</data>
            <data key="end">101053750</data>
            <data key="name2">BEGAIN</data>
            <data key="proEnd">101056250</data>
            <data key="proStart">101051250</data>
            <data key="start">101003486</data>
            <data key="state">KNOWN</data>
            <data key="strand">-</data>
            <data key="type1">protein_coding</data>
            <data key="type2">mRNA</data>
        </node>
        <node id="6576">
            <data key="SUID">6576</data>
            <data key="shared name">ENSG00000259031</data>
            <data key="name">ENSG00000259031</data>
            <data key="selected">false</data>
            <data key="EnName">ENSG00000259031.1</data>
            <data key="EnName2">ENSG00000259031</data>
            <data key="Module_Color">965</data>
            <data key="canonicalName">ENSG00000259031</data>
            <data key="chr">chr14</data>
            <data key="cytoscape.alias.list">[ENSG00000259031]</data>
            <data key="end">101006746</data>
            <data key="name2">CTD-2062F14.3</data>
            <data key="proEnd">101007776</data>
            <data key="proStart">101002776</data>
            <data key="start">101005276</data>
            <data key="state">NOVEL</data>
            <data key="strand">+</data>
            <data key="type1">lincRNA</data>
            <data key="type2">lncRNA</data>
        </node>
        <node id="6575">
            <data key="SUID">6575</data>
            <data key="shared name">ENSG00000258973</data>
            <data key="name">ENSG00000258973</data>
            <data key="selected">false</data>
            <data key="EnName">ENSG00000258973.1</data>
            <data key="EnName2">ENSG00000258973</data>
            <data key="Module_Color">4</data>
            <data key="canonicalName">ENSG00000258973</data>
            <data key="chr">chr14</data>
            <data key="cytoscape.alias.list">[ENSG00000258973]</data>
            <data key="end">24806588</data>
            <data key="name2">RP11-934B9.3</data>
            <data key="proEnd">24809088</data>
            <data key="proStart">24804088</data>
            <data key="start">24801516</data>
            <data key="state">PUTATIVE</data>
            <data key="strand">-</data>
            <data key="type1">protein_coding</data>
            <data key="type2">mRNA</data>
        </node>
        <node id="6574">
            <data key="SUID">6574</data>
            <data key="shared name">ENSG00000258946</data>
            <data key="name">ENSG00000258946</data>
            <data key="selected">false</data>
            <data key="EnName">ENSG00000258946.1</data>
            <data key="EnName2">ENSG00000258946</data>
            <data key="Module_Color">237</data>
            <data key="canonicalName">ENSG00000258946</data>
            <data key="chr">chr14</data>
            <data key="cytoscape.alias.list">[ENSG00000258946]</data>
            <data key="end">50428678</data>
            <data key="name2">RP11-58E21.4</data>
            <data key="proEnd">50431178</data>
            <data key="proStart">50426178</data>
            <data key="start">50394289</data>
            <data key="state">NOVEL</data>
            <data key="strand">-</data>
            <data key="type1">lincRNA</data>
            <data key="type2">lncRNA</data>
        </node>
        <node id="6573">
            <data key="SUID">6573</data>
            <data key="shared name">ENSG00000258860</data>
            <data key="name">ENSG00000258860</data>
            <data key="selected">false</data>
            <data key="EnName">ENSG00000258860.1</data>
            <data key="EnName2">ENSG00000258860</data>
            <data key="Module_Color">120</data>
            <data key="canonicalName">ENSG00000258860</data>
            <data key="chr">chr14</data>
            <data key="cytoscape.alias.list">[ENSG00000258860]</data>
            <data key="end">35832834</data>
            <data key="name2">RP11-561B11.3</data>
            <data key="proEnd">35835334</data>
            <data key="proStart">35830334</data>
            <data key="start">35831438</data>
            <data key="state">NOVEL</data>
            <data key="strand">-</data>
            <data key="type1">lincRNA</data>
            <data key="type2">lncRNA</data>
        </node>
        <node id="6572">
            <data key="SUID">6572</data>
            <data key="shared name">ENSG00000258813</data>
            <data key="name">ENSG00000258813</data>
            <data key="selected">false</data>
            <data key="EnName">ENSG00000258813.1</data>
            <data key="EnName2">ENSG00000258813</data>
            <data key="Module_Color">87</data>
            <data key="canonicalName">ENSG00000258813</data>
            <data key="chr">chr14</data>
            <data key="cytoscape.alias.list">[ENSG00000258813]</data>
            <data key="end">73526123</data>
            <data key="name2">RP11-109N23.4</data>
            <data key="proEnd">73528623</data>
            <data key="proStart">73523623</data>
            <data key="start">73525139</data>
            <data key="state">NOVEL</data>
            <data key="strand">-</data>
            <data key="type1">lincRNA</data>
            <data key="type2">lncRNA</data>
        </node>
        <node id="6571">
            <data key="SUID">6571</data>
            <data key="shared name">ENSG00000258798</data>
            <data key="name">ENSG00000258798</data>
            <data key="selected">false</data>
            <data key="EnName">ENSG00000258798.1</data>
            <data key="EnName2">ENSG00000258798</data>
            <data key="Module_Color">391</data>
            <data key="canonicalName">ENSG00000258798</data>
            <data key="chr">chr14</data>
            <data key="cytoscape.alias.list">[ENSG00000258798]</data>
            <data key="end">91887520</data>
            <data key="name2">RP11-895M11.3</data>
            <data key="proEnd">91887110</data>
            <data key="proStart">91882110</data>
            <data key="start">91884610</data>
            <data key="state">NOVEL</data>
            <data key="strand">+</data>
            <data key="type1">lincRNA</data>
            <data key="type2">lncRNA</data>
        </node>
        <node id="6570">
            <data key="SUID">6570</data>
            <data key="shared name">ENSG00000258740</data>
            <data key="name">ENSG00000258740</data>
            <data key="selected">false</data>
            <data key="EnName">ENSG00000258740.1</data>
            <data key="EnName2">ENSG00000258740</data>
            <data key="Module_Color">392</data>
            <data key="canonicalName">ENSG00000258740</data>
            <data key="chr">chr14</data>
            <data key="cytoscape.alias.list">[ENSG00000258740]</data>
            <data key="end">75735986</data>
            <data key="name2">RP11-293M10.1</data>
            <data key="proEnd">75738486</data>
            <data key="proStart">75733486</data>
            <data key="start">75705319</data>
            <data key="state">PUTATIVE</data>
            <data key="strand">-</data>
            <data key="type1">protein_coding</data>
            <data key="type2">mRNA</data>
        </node>
        <node id="6569">
            <data key="SUID">6569</data>
            <data key="shared name">ENSG00000258735</data>
            <data key="name">ENSG00000258735</data>
            <data key="selected">false</data>
            <data key="EnName">ENSG00000258735.1</data>
            <data key="EnName2">ENSG00000258735</data>
            <data key="Module_Color">671</data>
            <data key="canonicalName">ENSG00000258735</data>
            <data key="chr">chr14</data>
            <data key="cytoscape.alias.list">[ENSG00000258735]</data>
            <data key="end">104324386</data>
            <data key="name2">LINC00637</data>
            <data key="proEnd">104316558</data>
            <data key="proStart">104311558</data>
            <data key="start">104314058</data>
            <data key="state">KNOWN</data>
            <data key="strand">+</data>
            <data key="type1">lincRNA</data>
            <data key="type2">lncRNA</data>
        </node>
        <node id="6568">
            <data key="SUID">6568</data>
            <data key="shared name">ENSG00000258728</data>
            <data key="name">ENSG00000258728</data>
            <data key="selected">false</data>
            <data key="EnName">ENSG00000258728.1</data>
            <data key="EnName2">ENSG00000258728</data>
            <data key="Module_Color">393</data>
            <data key="canonicalName">ENSG00000258728</data>
            <data key="chr">chr9</data>
            <data key="cytoscape.alias.list">[ENSG00000258728]</data>
            <data key="end">34657110</data>
            <data key="name2">GALT</data>
            <data key="proEnd">34649142</data>
            <data key="proStart">34644142</data>
            <data key="start">34646642</data>
            <data key="state">PUTATIVE</data>
            <data key="strand">+</data>
            <data key="type1">protein_coding</data>
            <data key="type2">mRNA</data>
        </node>
        <node id="6567">
            <data key="SUID">6567</data>
            <data key="shared name">ENSG00000258714</data>
            <data key="name">ENSG00000258714</data>
            <data key="selected">false</data>
            <data key="EnName">ENSG00000258714.2</data>
            <data key="EnName2">ENSG00000258714</data>
            <data key="Module_Color">216</data>
            <data key="canonicalName">ENSG00000258714</data>
            <data key="chr">chr14</data>
            <data key="cytoscape.alias.list">[ENSG00000258714]</data>
            <data key="end">21560491</data>
            <data key="name2">RP11-998D10.7</data>
            <data key="proEnd">21561046</data>
            <data key="proStart">21556046</data>
            <data key="start">21558546</data>
            <data key="state">NOVEL</data>
            <data key="strand">+</data>
            <data key="type1">lincRNA</data>
            <data key="type2">lncRNA</data>
        </node>
        <node id="6566">
            <data key="SUID">6566</data>
            <data key="shared name">ENSG00000258708</data>
            <data key="name">ENSG00000258708</data>
            <data key="selected">false</data>
            <data key="EnName">ENSG00000258708.1</data>
            <data key="EnName2">ENSG00000258708</data>
            <data key="Module_Color">160</data>
            <data key="canonicalName">ENSG00000258708</data>
            <data key="chr">chr14</data>
            <data key="cytoscape.alias.list">[ENSG00000258708]</data>
            <data key="end">37643016</data>
            <data key="name2">SLC25A21-AS1</data>
            <data key="proEnd">37643593</data>
            <data key="proStart">37638593</data>
            <data key="start">37641093</data>
            <data key="state">PUTATIVE</data>
            <data key="strand">+</data>
            <data key="type1">protein_coding</data>
            <data key="type2">mRNA</data>
        </node>
        <node id="6565">
            <data key="SUID">6565</data>
            <data key="shared name">ENSG00000258677</data>
            <data key="name">ENSG00000258677</data>
            <data key="selected">false</data>
            <data key="EnName">ENSG00000258677.2</data>
            <data key="EnName2">ENSG00000258677</data>
            <data key="Module_Color">394</data>
            <data key="canonicalName">ENSG00000258677</data>
            <data key="chr">chr8</data>
            <data key="cytoscape.alias.list">[ENSG00000258677]</data>
            <data key="end">74791089</data>
            <data key="name2">RP11-463D19.2</data>
            <data key="proEnd">74793589</data>
            <data key="proStart">74788589</data>
            <data key="start">74600926</data>
            <data key="state">NOVEL</data>
            <data key="strand">-</data>
            <data key="type1">protein_coding</data>
            <data key="type2">mRNA</data>
        </node>
        <node id="6564">
            <data key="SUID">6564</data>
            <data key="shared name">ENSG00000258674</data>
            <data key="name">ENSG00000258674</data>
            <data key="selected">false</data>
            <data key="EnName">ENSG00000258674.5</data>
            <data key="EnName2">ENSG00000258674</data>
            <data key="Module_Color">345</data>
            <data key="canonicalName">ENSG00000258674</data>
            <data key="chr">chr19</data>
            <data key="cytoscape.alias.list">[ENSG00000258674]</data>
            <data key="end">19646885</data>
            <data key="name2">CTC-260F20.3</data>
            <data key="proEnd">19629536</data>
            <data key="proStart">19624536</data>
            <data key="start">19627036</data>
            <data key="state">NOVEL</data>
            <data key="strand">+</data>
            <data key="type1">protein_coding</data>
            <data key="type2">mRNA</data>
        </node>
        <node id="6563">
            <data key="SUID">6563</data>
            <data key="shared name">ENSG00000023608</data>
            <data key="name">ENSG00000023608</data>
            <data key="selected">false</data>
            <data key="EnName">ENSG00000023608.4</data>
            <data key="EnName2">ENSG00000023608</data>
            <data key="Module_Color">966</data>
            <data key="canonicalName">ENSG00000023608</data>
            <data key="chr">chr14</data>
            <data key="cytoscape.alias.list">[ENSG00000023608]</data>
            <data key="end">62263146</data>
            <data key="name2">SNAPC1</data>
            <data key="proEnd">62231575</data>
            <data key="proStart">62226575</data>
            <data key="start">62229075</data>
            <data key="state">KNOWN</data>
            <data key="strand">+</data>
            <data key="type1">protein_coding</data>
            <data key="type2">mRNA</data>
        </node>
        <node id="6562">
            <data key="SUID">6562</data>
            <data key="shared name">ENSG00000258667</data>
            <data key="name">ENSG00000258667</data>
            <data key="selected">false</data>
            <data key="EnName">ENSG00000258667.1</data>
            <data key="EnName2">ENSG00000258667</data>
            <data key="Module_Color">966</data>
            <data key="canonicalName">ENSG00000258667</data>
            <data key="chr">chr14</data>
            <data key="cytoscape.alias.list">[ENSG00000258667]</data>
            <data key="end">62217815</data>
            <data key="name2">HIF1A-AS2</data>
            <data key="proEnd">62220315</data>
            <data key="proStart">62215315</data>
            <data key="start">62182276</data>
            <data key="state">NOVEL</data>
            <data key="strand">-</data>
            <data key="type1">lincRNA</data>
            <data key="type2">lncRNA</data>
        </node>
        <node id="6561">
            <data key="SUID">6561</data>
            <data key="shared name">ENSG00000258651</data>
            <data key="name">ENSG00000258651</data>
            <data key="selected">false</data>
            <data key="EnName">ENSG00000258651.1</data>
            <data key="EnName2">ENSG00000258651</data>
            <data key="Module_Color">286</data>
            <data key="canonicalName">ENSG00000258651</data>
            <data key="chr">chr14</data>
            <data key="cytoscape.alias.list">[ENSG00000258651]</data>
            <data key="end">39573016</data>
            <data key="name2">RP11-545M17.1</data>
            <data key="proEnd">39574844</data>
            <data key="proStart">39569844</data>
            <data key="start">39572344</data>
            <data key="state">NOVEL</data>
            <data key="strand">+</data>
            <data key="type1">lincRNA</data>
            <data key="type2">lncRNA</data>
        </node>
        <node id="6560">
            <data key="SUID">6560</data>
            <data key="shared name">ENSG00000258602</data>
            <data key="name">ENSG00000258602</data>
            <data key="selected">false</data>
            <data key="EnName">ENSG00000258602.1</data>
            <data key="EnName2">ENSG00000258602</data>
            <data key="Module_Color">672</data>
            <data key="canonicalName">ENSG00000258602</data>
            <data key="chr">chr14</data>
            <data key="cytoscape.alias.list">[ENSG00000258602]</data>
            <data key="end">77432145</data>
            <data key="name2">RP11-7F17.7</data>
            <data key="proEnd">77428481</data>
            <data key="proStart">77423481</data>
            <data key="start">77425981</data>
            <data key="state">NOVEL</data>
            <data key="strand">+</data>
            <data key="type1">lincRNA</data>
            <data key="type2">lncRNA</data>
        </node>
        <node id="6559">
            <data key="SUID">6559</data>
            <data key="shared name">ENSG00000259164</data>
            <data key="name">ENSG00000259164</data>
            <data key="selected">false</data>
            <data key="EnName">ENSG00000259164.1</data>
            <data key="EnName2">ENSG00000259164</data>
            <data key="Module_Color">673</data>
            <data key="canonicalName">ENSG00000259164</data>
            <data key="chr">chr14</data>
            <data key="cytoscape.alias.list">[ENSG00000259164]</data>
            <data key="end">77691805</data>
            <data key="name2">RP11-463C8.4</data>
            <data key="proEnd">77567154</data>
            <data key="proStart">77562154</data>
            <data key="start">77564654</data>
            <data key="state">NOVEL</data>
            <data key="strand">+</data>
            <data key="type1">protein_coding</data>
            <data key="type2">mRNA</data>
        </node>
        <node id="6558">
            <data key="SUID">6558</data>
            <data key="shared name">ENSG00000198894</data>
            <data key="name">ENSG00000198894</data>
            <data key="selected">false</data>
            <data key="EnName">ENSG00000198894.3</data>
            <data key="EnName2">ENSG00000198894</data>
            <data key="Module_Color">673</data>
            <data key="canonicalName">ENSG00000198894</data>
            <data key="chr">chr14</data>
            <data key="cytoscape.alias.list">[ENSG00000198894]</data>
            <data key="end">77583630</data>
            <data key="name2">KIAA1737</data>
            <data key="proEnd">77566940</data>
            <data key="proStart">77561940</data>
            <data key="start">77564440</data>
            <data key="state">KNOWN</data>
            <data key="strand">+</data>
            <data key="type1">protein_coding</data>
            <data key="type2">mRNA</data>
        </node>
        <node id="6557">
            <data key="SUID">6557</data>
            <data key="shared name">ENSG00000258473</data>
            <data key="name">ENSG00000258473</data>
            <data key="selected">false</data>
            <data key="EnName">ENSG00000258473.1</data>
            <data key="EnName2">ENSG00000258473</data>
            <data key="Module_Color">673</data>
            <data key="canonicalName">ENSG00000258473</data>
            <data key="chr">chr14</data>
            <data key="cytoscape.alias.list">[ENSG00000258473]</data>
            <data key="end">77552789</data>
            <data key="name2">RP11-7F17.4</data>
            <data key="proEnd">77555289</data>
            <data key="proStart">77550289</data>
            <data key="start">77514515</data>
            <data key="state">NOVEL</data>
            <data key="strand">-</data>
            <data key="type1">lincRNA</data>
            <data key="type2">lncRNA</data>
        </node>
        <node id="6556">
            <data key="SUID">6556</data>
            <data key="shared name">ENSG00000258414</data>
            <data key="name">ENSG00000258414</data>
            <data key="selected">false</data>
            <data key="EnName">ENSG00000258414.1</data>
            <data key="EnName2">ENSG00000258414</data>
            <data key="Module_Color">145</data>
            <data key="canonicalName">ENSG00000258414</data>
            <data key="chr">chr14</data>
            <data key="cytoscape.alias.list">[ENSG00000258414]</data>
            <data key="end">38048330</data>
            <data key="name2">RP11-356O9.1</data>
            <data key="proEnd">38035752</data>
            <data key="proStart">38030752</data>
            <data key="start">38033252</data>
            <data key="state">NOVEL</data>
            <data key="strand">+</data>
            <data key="type1">lincRNA</data>
            <data key="type2">lncRNA</data>
        </node>
        <node id="6555">
            <data key="SUID">6555</data>
            <data key="shared name">ENSG00000258311</data>
            <data key="name">ENSG00000258311</data>
            <data key="selected">false</data>
            <data key="EnName">ENSG00000258311.1</data>
            <data key="EnName2">ENSG00000258311</data>
            <data key="Module_Color">30</data>
            <data key="canonicalName">ENSG00000258311</data>
            <data key="chr">chr12</data>
            <data key="cytoscape.alias.list">[ENSG00000258311]</data>
            <data key="end">56118487</data>
            <data key="name2">RP11-644F5.10</data>
            <data key="proEnd">56112320</data>
            <data key="proStart">56107320</data>
            <data key="start">56109820</data>
            <data key="state">NOVEL</data>
            <data key="strand">+</data>
            <data key="type1">protein_coding</data>
            <data key="type2">mRNA</data>
        </node>
        <node id="6554">
            <data key="SUID">6554</data>
            <data key="shared name">ENSG00000258001</data>
            <data key="name">ENSG00000258001</data>
            <data key="selected">false</data>
            <data key="EnName">ENSG00000258001.1</data>
            <data key="EnName2">ENSG00000258001</data>
            <data key="Module_Color">103</data>
            <data key="canonicalName">ENSG00000258001</data>
            <data key="chr">chr12</data>
            <data key="cytoscape.alias.list">[ENSG00000258001]</data>
            <data key="end">57827718</data>
            <data key="name2">RP11-756H6.1</data>
            <data key="proEnd">57827399</data>
            <data key="proStart">57822399</data>
            <data key="start">57824899</data>
            <data key="state">NOVEL</data>
            <data key="strand">+</data>
            <data key="type1">lincRNA</data>
            <data key="type2">lncRNA</data>
        </node>
        <node id="6553">
            <data key="SUID">6553</data>
            <data key="shared name">ENSG00000257808</data>
            <data key="name">ENSG00000257808</data>
            <data key="selected">false</data>
            <data key="EnName">ENSG00000257808.1</data>
            <data key="EnName2">ENSG00000257808</data>
            <data key="Module_Color">395</data>
            <data key="canonicalName">ENSG00000257808</data>
            <data key="chr">chr12</data>
            <data key="cytoscape.alias.list">[ENSG00000257808]</data>
            <data key="end">53554784</data>
            <data key="name2">RP11-1136G11.8</data>
            <data key="proEnd">53555870</data>
            <data key="proStart">53550870</data>
            <data key="start">53553370</data>
            <data key="state">NOVEL</data>
            <data key="strand">+</data>
            <data key="type1">lincRNA</data>
            <data key="type2">lncRNA</data>
        </node>
        <node id="6552">
            <data key="SUID">6552</data>
            <data key="shared name">ENSG00000257660</data>
            <data key="name">ENSG00000257660</data>
            <data key="selected">false</data>
            <data key="EnName">ENSG00000257660.1</data>
            <data key="EnName2">ENSG00000257660</data>
            <data key="Module_Color">125</data>
            <data key="canonicalName">ENSG00000257660</data>
            <data key="chr">chr12</data>
            <data key="cytoscape.alias.list">[ENSG00000257660]</data>
            <data key="end">49184318</data>
            <data key="name2">RP11-579D7.4</data>
            <data key="proEnd">49185430</data>
            <data key="proStart">49180430</data>
            <data key="start">49182930</data>
            <data key="state">NOVEL</data>
            <data key="strand">+</data>
            <data key="type1">lincRNA</data>
            <data key="type2">lncRNA</data>
        </node>
        <node id="6551">
            <data key="SUID">6551</data>
            <data key="shared name">ENSG00000151332</data>
            <data key="name">ENSG00000151332</data>
            <data key="selected">false</data>
            <data key="EnName">ENSG00000151332.14</data>
            <data key="EnName2">ENSG00000151332</data>
            <data key="Module_Color">967</data>
            <data key="canonicalName">ENSG00000151332</data>
            <data key="chr">chr14</data>
            <data key="cytoscape.alias.list">[ENSG00000151332]</data>
            <data key="end">36789882</data>
            <data key="name2">MBIP</data>
            <data key="proEnd">36792382</data>
            <data key="proStart">36787382</data>
            <data key="start">36767770</data>
            <data key="state">KNOWN</data>
            <data key="strand">-</data>
            <data key="type1">protein_coding</data>
            <data key="type2">mRNA</data>
        </node>
        <node id="6550">
            <data key="SUID">6550</data>
            <data key="shared name">ENSG00000257585</data>
            <data key="name">ENSG00000257585</data>
            <data key="selected">false</data>
            <data key="EnName">ENSG00000257585.1</data>
            <data key="EnName2">ENSG00000257585</data>
            <data key="Module_Color">967</data>
            <data key="canonicalName">ENSG00000257585</data>
            <data key="chr">chr14</data>
            <data key="cytoscape.alias.list">[ENSG00000257585]</data>
            <data key="end">36634494</data>
            <data key="name2">LINC00609</data>
            <data key="proEnd">36542133</data>
            <data key="proStart">36537133</data>
            <data key="start">36539633</data>
            <data key="state">NOVEL</data>
            <data key="strand">+</data>
            <data key="type1">lincRNA</data>
            <data key="type2">lncRNA</data>
        </node>
        <node id="6549">
            <data key="SUID">6549</data>
            <data key="shared name">ENSG00000257433</data>
            <data key="name">ENSG00000257433</data>
            <data key="selected">false</data>
            <data key="EnName">ENSG00000257433.1</data>
            <data key="EnName2">ENSG00000257433</data>
            <data key="Module_Color">674</data>
            <data key="canonicalName">ENSG00000257433</data>
            <data key="chr">chr12</data>
            <data key="cytoscape.alias.list">[ENSG00000257433]</data>
            <data key="end">48136077</data>
            <data key="name2">RP1-197B17.3</data>
            <data key="proEnd">48102368</data>
            <data key="proStart">48097368</data>
            <data key="start">48099868</data>
            <data key="state">NOVEL</data>
            <data key="strand">+</data>
            <data key="type1">lincRNA</data>
            <data key="type2">lncRNA</data>
        </node>
        <node id="6548">
            <data key="SUID">6548</data>
            <data key="shared name">ENSG00000257218</data>
            <data key="name">ENSG00000257218</data>
            <data key="selected">false</data>
            <data key="EnName">ENSG00000257218.1</data>
            <data key="EnName2">ENSG00000257218</data>
            <data key="Module_Color">150</data>
            <data key="canonicalName">ENSG00000257218</data>
            <data key="chr">chr12</data>
            <data key="cytoscape.alias.list">[ENSG00000257218]</data>
            <data key="end">120899389</data>
            <data key="name2">GATC</data>
            <data key="proEnd">120886741</data>
            <data key="proStart">120881741</data>
            <data key="start">120884241</data>
            <data key="state">KNOWN</data>
            <data key="strand">+</data>
            <data key="type1">protein_coding</data>
            <data key="type2">mRNA</data>
        </node>
        <node id="6547">
            <data key="SUID">6547</data>
            <data key="shared name">ENSG00000257108</data>
            <data key="name">ENSG00000257108</data>
            <data key="selected">false</data>
            <data key="EnName">ENSG00000257108.1</data>
            <data key="EnName2">ENSG00000257108</data>
            <data key="Module_Color">12</data>
            <data key="canonicalName">ENSG00000257108</data>
            <data key="chr">chr16</data>
            <data key="cytoscape.alias.list">[ENSG00000257108]</data>
            <data key="end">619495</data>
            <data key="name2">NHLRC4</data>
            <data key="proEnd">619496</data>
            <data key="proStart">614496</data>
            <data key="start">616996</data>
            <data key="state">KNOWN</data>
            <data key="strand">+</data>
            <data key="type1">protein_coding</data>
            <data key="type2">mRNA</data>
        </node>
        <node id="6546">
            <data key="SUID">6546</data>
            <data key="shared name">ENSG00000256982</data>
            <data key="name">ENSG00000256982</data>
            <data key="selected">false</data>
            <data key="EnName">ENSG00000256982.1</data>
            <data key="EnName2">ENSG00000256982</data>
            <data key="Module_Color">74</data>
            <data key="canonicalName">ENSG00000256982</data>
            <data key="chr">chr16</data>
            <data key="cytoscape.alias.list">[ENSG00000256982]</data>
            <data key="end">89119373</data>
            <data key="name2">CTD-2555A7.2</data>
            <data key="proEnd">89121873</data>
            <data key="proStart">89116873</data>
            <data key="start">89112580</data>
            <data key="state">NOVEL</data>
            <data key="strand">-</data>
            <data key="type1">lincRNA</data>
            <data key="type2">lncRNA</data>
        </node>
        <node id="6545">
            <data key="SUID">6545</data>
            <data key="shared name">ENSG00000256955</data>
            <data key="name">ENSG00000256955</data>
            <data key="selected">false</data>
            <data key="EnName">ENSG00000256955.1</data>
            <data key="EnName2">ENSG00000256955</data>
            <data key="Module_Color">117</data>
            <data key="canonicalName">ENSG00000256955</data>
            <data key="chr">chr12</data>
            <data key="cytoscape.alias.list">[ENSG00000256955]</data>
            <data key="end">132348596</data>
            <data key="name2">RP11-417L19.2</data>
            <data key="proEnd">132344465</data>
            <data key="proStart">132339465</data>
            <data key="start">132341965</data>
            <data key="state">NOVEL</data>
            <data key="strand">+</data>
            <data key="type1">lincRNA</data>
            <data key="type2">lncRNA</data>
        </node>
        <node id="6544">
            <data key="SUID">6544</data>
            <data key="shared name">ENSG00000256742</data>
            <data key="name">ENSG00000256742</data>
            <data key="selected">false</data>
            <data key="EnName">ENSG00000256742.1</data>
            <data key="EnName2">ENSG00000256742</data>
            <data key="Module_Color">396</data>
            <data key="canonicalName">ENSG00000256742</data>
            <data key="chr">chr12</data>
            <data key="cytoscape.alias.list">[ENSG00000256742]</data>
            <data key="end">122031409</data>
            <data key="name2">RP13-941N14.1</data>
            <data key="proEnd">122021197</data>
            <data key="proStart">122016197</data>
            <data key="start">122018697</data>
            <data key="state">KNOWN</data>
            <data key="strand">+</data>
            <data key="type1">lincRNA</data>
            <data key="type2">lncRNA</data>
        </node>
        <node id="6543">
            <data key="SUID">6543</data>
            <data key="shared name">ENSG00000163046</data>
            <data key="name">ENSG00000163046</data>
            <data key="selected">false</data>
            <data key="EnName">ENSG00000163046.11</data>
            <data key="EnName2">ENSG00000163046</data>
            <data key="Module_Color">968</data>
            <data key="canonicalName">ENSG00000163046</data>
            <data key="chr">chr2</data>
            <data key="cytoscape.alias.list">[ENSG00000163046]</data>
            <data key="end">133015542</data>
            <data key="name2">ANKRD30BL</data>
            <data key="proEnd">133018042</data>
            <data key="proStart">133013042</data>
            <data key="start">132905164</data>
            <data key="state">KNOWN</data>
            <data key="strand">-</data>
            <data key="type1">protein_coding</data>
            <data key="type2">mRNA</data>
        </node>
        <node id="6542">
            <data key="SUID">6542</data>
            <data key="shared name">ENSG00000256642</data>
            <data key="name">ENSG00000256642</data>
            <data key="selected">false</data>
            <data key="EnName">ENSG00000256642.1</data>
            <data key="EnName2">ENSG00000256642</data>
            <data key="Module_Color">968</data>
            <data key="canonicalName">ENSG00000256642</data>
            <data key="chr">chr16</data>
            <data key="cytoscape.alias.list">[ENSG00000256642]</data>
            <data key="end">33962503</data>
            <data key="name2">LINC00273</data>
            <data key="proEnd">33965003</data>
            <data key="proStart">33960003</data>
            <data key="start">33961052</data>
            <data key="state">KNOWN</data>
            <data key="strand">-</data>
            <data key="type1">lincRNA</data>
            <data key="type2">lncRNA</data>
        </node>
        <node id="6541">
            <data key="SUID">6541</data>
            <data key="shared name">ENSG00000256525</data>
            <data key="name">ENSG00000256525</data>
            <data key="selected">false</data>
            <data key="EnName">ENSG00000256525.2</data>
            <data key="EnName2">ENSG00000256525</data>
            <data key="Module_Color">24</data>
            <data key="canonicalName">ENSG00000256525</data>
            <data key="chr">chr17</data>
            <data key="cytoscape.alias.list">[ENSG00000256525]</data>
            <data key="end">62493154</data>
            <data key="name2">POLG2</data>
            <data key="proEnd">62495654</data>
            <data key="proStart">62490654</data>
            <data key="start">62473902</data>
            <data key="state">KNOWN</data>
            <data key="strand">-</data>
            <data key="type1">protein_coding</data>
            <data key="type2">mRNA</data>
        </node>
        <node id="6540">
            <data key="SUID">6540</data>
            <data key="shared name">ENSG00000256269</data>
            <data key="name">ENSG00000256269</data>
            <data key="selected">false</data>
            <data key="EnName">ENSG00000256269.2</data>
            <data key="EnName2">ENSG00000256269</data>
            <data key="Module_Color">52</data>
            <data key="canonicalName">ENSG00000256269</data>
            <data key="chr">chr11</data>
            <data key="cytoscape.alias.list">[ENSG00000256269]</data>
            <data key="end">118964259</data>
            <data key="name2">HMBS</data>
            <data key="proEnd">118958076</data>
            <data key="proStart">118953076</data>
            <data key="start">118955576</data>
            <data key="state">KNOWN</data>
            <data key="strand">+</data>
            <data key="type1">protein_coding</data>
            <data key="type2">mRNA</data>
        </node>
        <node id="6539">
            <data key="SUID">6539</data>
            <data key="shared name">ENSG00000111530</data>
            <data key="name">ENSG00000111530</data>
            <data key="selected">false</data>
            <data key="EnName">ENSG00000111530.8</data>
            <data key="EnName2">ENSG00000111530</data>
            <data key="Module_Color">969</data>
            <data key="canonicalName">ENSG00000111530</data>
            <data key="chr">chr12</data>
            <data key="cytoscape.alias.list">[ENSG00000111530]</data>
            <data key="end">67713731</data>
            <data key="name2">CAND1</data>
            <data key="proEnd">67665561</data>
            <data key="proStart">67660561</data>
            <data key="start">67663061</data>
            <data key="state">KNOWN</data>
            <data key="strand">+</data>
            <data key="type1">protein_coding</data>
            <data key="type2">mRNA</data>
        </node>
        <node id="6538">
            <data key="SUID">6538</data>
            <data key="shared name">ENSG00000256248</data>
            <data key="name">ENSG00000256248</data>
            <data key="selected">false</data>
            <data key="EnName">ENSG00000256248.1</data>
            <data key="EnName2">ENSG00000256248</data>
            <data key="Module_Color">969</data>
            <data key="canonicalName">ENSG00000256248</data>
            <data key="chr">chr12</data>
            <data key="cytoscape.alias.list">[ENSG00000256248]</data>
            <data key="end">67462942</data>
            <data key="name2">RP11-123O10.4</data>
            <data key="proEnd">67465442</data>
            <data key="proStart">67460442</data>
            <data key="start">67285656</data>
            <data key="state">NOVEL</data>
            <data key="strand">-</data>
            <data key="type1">lincRNA</data>
            <data key="type2">lncRNA</data>
        </node>
        <node id="6537">
            <data key="SUID">6537</data>
            <data key="shared name">ENSG00000256100</data>
            <data key="name">ENSG00000256100</data>
            <data key="selected">false</data>
            <data key="EnName">ENSG00000256100.1</data>
            <data key="EnName2">ENSG00000256100</data>
            <data key="Module_Color">15</data>
            <data key="canonicalName">ENSG00000256100</data>
            <data key="chr">chr11</data>
            <data key="cytoscape.alias.list">[ENSG00000256100]</data>
            <data key="end">63755818</data>
            <data key="name2">AP000721.4</data>
            <data key="proEnd">63744592</data>
            <data key="proStart">63739592</data>
            <data key="start">63742092</data>
            <data key="state">PUTATIVE</data>
            <data key="strand">+</data>
            <data key="type1">protein_coding</data>
            <data key="type2">mRNA</data>
        </node>
        <node id="6536">
            <data key="SUID">6536</data>
            <data key="shared name">ENSG00000256073</data>
            <data key="name">ENSG00000256073</data>
            <data key="selected">false</data>
            <data key="EnName">ENSG00000256073.2</data>
            <data key="EnName2">ENSG00000256073</data>
            <data key="Module_Color">397</data>
            <data key="canonicalName">ENSG00000256073</data>
            <data key="chr">chr21</data>
            <data key="cytoscape.alias.list">[ENSG00000256073]</data>
            <data key="end">33766254</data>
            <data key="name2">C21orf119</data>
            <data key="proEnd">33767939</data>
            <data key="proStart">33762939</data>
            <data key="start">33765439</data>
            <data key="state">KNOWN</data>
            <data key="strand">+</data>
            <data key="type1">protein_coding</data>
            <data key="type2">mRNA</data>
        </node>
        <node id="6535">
            <data key="SUID">6535</data>
            <data key="shared name">ENSG00000256050</data>
            <data key="name">ENSG00000256050</data>
            <data key="selected">false</data>
            <data key="EnName">ENSG00000256050.2</data>
            <data key="EnName2">ENSG00000256050</data>
            <data key="Module_Color">388</data>
            <data key="canonicalName">ENSG00000256050</data>
            <data key="chr">chr14</data>
            <data key="cytoscape.alias.list">[ENSG00000256050]</data>
            <data key="end">105151269</data>
            <data key="name2">RP11-982M15.6</data>
            <data key="proEnd">105149983</data>
            <data key="proStart">105144983</data>
            <data key="start">105147483</data>
            <data key="state">NOVEL</data>
            <data key="strand">+</data>
            <data key="type1">lincRNA</data>
            <data key="type2">lncRNA</data>
        </node>
        <node id="6534">
            <data key="SUID">6534</data>
            <data key="shared name">ENSG00000255730</data>
            <data key="name">ENSG00000255730</data>
            <data key="selected">false</data>
            <data key="EnName">ENSG00000255730.2</data>
            <data key="EnName2">ENSG00000255730</data>
            <data key="Module_Color">533</data>
            <data key="canonicalName">ENSG00000255730</data>
            <data key="chr">chr19</data>
            <data key="cytoscape.alias.list">[ENSG00000255730]</data>
            <data key="end">41930906</data>
            <data key="name2">CTC-435M10.3</data>
            <data key="proEnd">41859258</data>
            <data key="proStart">41854258</data>
            <data key="start">41856758</data>
            <data key="state">KNOWN</data>
            <data key="strand">+</data>
            <data key="type1">protein_coding</data>
            <data key="type2">mRNA</data>
        </node>
        <node id="6533">
            <data key="SUID">6533</data>
            <data key="shared name">ENSG00000255651</data>
            <data key="name">ENSG00000255651</data>
            <data key="selected">false</data>
            <data key="EnName">ENSG00000255651.2</data>
            <data key="EnName2">ENSG00000255651</data>
            <data key="Module_Color">15</data>
            <data key="canonicalName">ENSG00000255651</data>
            <data key="chr">chr11</data>
            <data key="cytoscape.alias.list">[ENSG00000255651]</data>
            <data key="end">63536113</data>
            <data key="name2">RP11-466C23.4</data>
            <data key="proEnd">63538613</data>
            <data key="proStart">63533613</data>
            <data key="start">63534816</data>
            <data key="state">NOVEL</data>
            <data key="strand">-</data>
            <data key="type1">lincRNA</data>
            <data key="type2">lncRNA</data>
        </node>
        <node id="6532">
            <data key="SUID">6532</data>
            <data key="shared name">ENSG00000255774</data>
            <data key="name">ENSG00000255774</data>
            <data key="selected">false</data>
            <data key="EnName">ENSG00000255774.1</data>
            <data key="EnName2">ENSG00000255774</data>
            <data key="Module_Color">238</data>
            <data key="canonicalName">ENSG00000255774</data>
            <data key="chr">chr11</data>
            <data key="cytoscape.alias.list">[ENSG00000255774]</data>
            <data key="end">69294708</data>
            <data key="name2">AP000439.3</data>
            <data key="proEnd">69297208</data>
            <data key="proStart">69292208</data>
            <data key="start">69291901</data>
            <data key="state">NOVEL</data>
            <data key="strand">-</data>
            <data key="type1">lincRNA</data>
            <data key="type2">lncRNA</data>
        </node>
        <node id="6531">
            <data key="SUID">6531</data>
            <data key="shared name">ENSG00000255363</data>
            <data key="name">ENSG00000255363</data>
            <data key="selected">false</data>
            <data key="EnName">ENSG00000255363.1</data>
            <data key="EnName2">ENSG00000255363</data>
            <data key="Module_Color">3</data>
            <data key="canonicalName">ENSG00000255363</data>
            <data key="chr">chr11</data>
            <data key="cytoscape.alias.list">[ENSG00000255363]</data>
            <data key="end">76341407</data>
            <data key="name2">RP11-672A2.5</data>
            <data key="proEnd">76343907</data>
            <data key="proStart">76338907</data>
            <data key="start">76339140</data>
            <data key="state">NOVEL</data>
            <data key="strand">-</data>
            <data key="type1">lincRNA</data>
            <data key="type2">lncRNA</data>
        </node>
        <node id="6530">
            <data key="SUID">6530</data>
            <data key="shared name">ENSG00000255181</data>
            <data key="name">ENSG00000255181</data>
            <data key="selected">false</data>
            <data key="EnName">ENSG00000255181.2</data>
            <data key="EnName2">ENSG00000255181</data>
            <data key="Module_Color">8</data>
            <data key="canonicalName">ENSG00000255181</data>
            <data key="chr">chr8</data>
            <data key="cytoscape.alias.list">[ENSG00000255181]</data>
            <data key="end">144790279</data>
            <data key="name2">CCDC166</data>
            <data key="proEnd">144792779</data>
            <data key="proStart">144787779</data>
            <data key="start">144788864</data>
            <data key="state">KNOWN</data>
            <data key="strand">-</data>
            <data key="type1">protein_coding</data>
            <data key="type2">mRNA</data>
        </node>
        <node id="6529">
            <data key="SUID">6529</data>
            <data key="shared name">ENSG00000255073</data>
            <data key="name">ENSG00000255073</data>
            <data key="selected">false</data>
            <data key="EnName">ENSG00000255073.4</data>
            <data key="EnName2">ENSG00000255073</data>
            <data key="Module_Color">534</data>
            <data key="canonicalName">ENSG00000255073</data>
            <data key="chr">chr11</data>
            <data key="cytoscape.alias.list">[ENSG00000255073]</data>
            <data key="end">58392112</data>
            <data key="name2">ZFP91-CNTF</data>
            <data key="proEnd">58349145</data>
            <data key="proStart">58344145</data>
            <data key="start">58346645</data>
            <data key="state">NOVEL</data>
            <data key="strand">+</data>
            <data key="type1">protein_coding</data>
            <data key="type2">mRNA</data>
        </node>
        <node id="6528">
            <data key="SUID">6528</data>
            <data key="shared name">ENSG00000164733</data>
            <data key="name">ENSG00000164733</data>
            <data key="selected">false</data>
            <data key="EnName">ENSG00000164733.16</data>
            <data key="EnName2">ENSG00000164733</data>
            <data key="Module_Color">970</data>
            <data key="canonicalName">ENSG00000164733</data>
            <data key="chr">chr8</data>
            <data key="cytoscape.alias.list">[ENSG00000164733]</data>
            <data key="end">11726957</data>
            <data key="name2">CTSB</data>
            <data key="proEnd">11729457</data>
            <data key="proStart">11724457</data>
            <data key="start">11700033</data>
            <data key="state">KNOWN</data>
            <data key="strand">-</data>
            <data key="type1">protein_coding</data>
            <data key="type2">mRNA</data>
        </node>
        <node id="6527">
            <data key="SUID">6527</data>
            <data key="shared name">ENSG00000255046</data>
            <data key="name">ENSG00000255046</data>
            <data key="selected">false</data>
            <data key="EnName">ENSG00000255046.1</data>
            <data key="EnName2">ENSG00000255046</data>
            <data key="Module_Color">970</data>
            <data key="canonicalName">ENSG00000255046</data>
            <data key="chr">chr8</data>
            <data key="cytoscape.alias.list">[ENSG00000255046]</data>
            <data key="end">11660077</data>
            <data key="name2">RP11-297N6.4</data>
            <data key="proEnd">11662577</data>
            <data key="proStart">11657577</data>
            <data key="start">11655437</data>
            <data key="state">NOVEL</data>
            <data key="strand">-</data>
            <data key="type1">protein_coding</data>
            <data key="type2">mRNA</data>
        </node>
        <node id="6526">
            <data key="SUID">6526</data>
            <data key="shared name">ENSG00000255002</data>
            <data key="name">ENSG00000255002</data>
            <data key="selected">false</data>
            <data key="EnName">ENSG00000255002.1</data>
            <data key="EnName2">ENSG00000255002</data>
            <data key="Module_Color">1</data>
            <data key="canonicalName">ENSG00000255002</data>
            <data key="chr">chr14</data>
            <data key="cytoscape.alias.list">[ENSG00000255002]</data>
            <data key="end">65689065</data>
            <data key="name2">CTD-2509G16.2</data>
            <data key="proEnd">65691565</data>
            <data key="proStart">65686565</data>
            <data key="start">65679611</data>
            <data key="state">NOVEL</data>
            <data key="strand">-</data>
            <data key="type1">lincRNA</data>
            <data key="type2">lncRNA</data>
        </node>
        <node id="6525">
            <data key="SUID">6525</data>
            <data key="shared name">ENSG00000134086</data>
            <data key="name">ENSG00000134086</data>
            <data key="selected">false</data>
            <data key="EnName">ENSG00000134086.7</data>
            <data key="EnName2">ENSG00000134086</data>
            <data key="Module_Color">971</data>
            <data key="canonicalName">ENSG00000134086</data>
            <data key="chr">chr3</data>
            <data key="cytoscape.alias.list">[ENSG00000134086]</data>
            <data key="end">10193904</data>
            <data key="name2">VHL</data>
            <data key="proEnd">10185192</data>
            <data key="proStart">10180192</data>
            <data key="start">10182692</data>
            <data key="state">KNOWN</data>
            <data key="strand">+</data>
            <data key="type1">protein_coding</data>
            <data key="type2">mRNA</data>
        </node>
        <node id="6524">
            <data key="SUID">6524</data>
            <data key="shared name">ENSG00000254999</data>
            <data key="name">ENSG00000254999</data>
            <data key="selected">false</data>
            <data key="EnName">ENSG00000254999.2</data>
            <data key="EnName2">ENSG00000254999</data>
            <data key="Module_Color">971</data>
            <data key="canonicalName">ENSG00000254999</data>
            <data key="chr">chr3</data>
            <data key="cytoscape.alias.list">[ENSG00000254999]</data>
            <data key="end">10168874</data>
            <data key="name2">BRK1</data>
            <data key="proEnd">10159776</data>
            <data key="proStart">10154776</data>
            <data key="start">10157276</data>
            <data key="state">KNOWN</data>
            <data key="strand">+</data>
            <data key="type1">protein_coding</data>
            <data key="type2">mRNA</data>
        </node>
        <node id="6523">
            <data key="SUID">6523</data>
            <data key="shared name">ENSG00000254996</data>
            <data key="name">ENSG00000254996</data>
            <data key="selected">false</data>
            <data key="EnName">ENSG00000254996.1</data>
            <data key="EnName2">ENSG00000254996</data>
            <data key="Module_Color">94</data>
            <data key="canonicalName">ENSG00000254996</data>
            <data key="chr">chr5</data>
            <data key="cytoscape.alias.list">[ENSG00000254996]</data>
            <data key="end">139929154</data>
            <data key="name2">ANKHD1-EIF4EBP3</data>
            <data key="proEnd">139783993</data>
            <data key="proStart">139778993</data>
            <data key="start">139781493</data>
            <data key="state">KNOWN</data>
            <data key="strand">+</data>
            <data key="type1">protein_coding</data>
            <data key="type2">mRNA</data>
        </node>
        <node id="6522">
            <data key="SUID">6522</data>
            <data key="shared name">ENSG00000254995</data>
            <data key="name">ENSG00000254995</data>
            <data key="selected">false</data>
            <data key="EnName">ENSG00000254995.4</data>
            <data key="EnName2">ENSG00000254995</data>
            <data key="Module_Color">287</data>
            <data key="canonicalName">ENSG00000254995</data>
            <data key="chr">chr20</data>
            <data key="cytoscape.alias.list">[ENSG00000254995]</data>
            <data key="end">57290466</data>
            <data key="name2">STX16-NPEPL1</data>
            <data key="proEnd">57228990</data>
            <data key="proStart">57223990</data>
            <data key="start">57226490</data>
            <data key="state">KNOWN</data>
            <data key="strand">+</data>
            <data key="type1">protein_coding</data>
            <data key="type2">mRNA</data>
        </node>
        <node id="6521">
            <data key="SUID">6521</data>
            <data key="shared name">ENSG00000255400</data>
            <data key="name">ENSG00000255400</data>
            <data key="selected">false</data>
            <data key="EnName">ENSG00000255400.1</data>
            <data key="EnName2">ENSG00000255400</data>
            <data key="Module_Color">972</data>
            <data key="canonicalName">ENSG00000255400</data>
            <data key="chr">chr11</data>
            <data key="cytoscape.alias.list">[ENSG00000255400]</data>
            <data key="end">12110988</data>
            <data key="name2">RP13-631K18.5</data>
            <data key="proEnd">12110938</data>
            <data key="proStart">12105938</data>
            <data key="start">12108438</data>
            <data key="state">NOVEL</data>
            <data key="strand">+</data>
            <data key="type1">lincRNA</data>
            <data key="type2">lncRNA</data>
        </node>
        <node id="6520">
            <data key="SUID">6520</data>
            <data key="shared name">ENSG00000254991</data>
            <data key="name">ENSG00000254991</data>
            <data key="selected">false</data>
            <data key="EnName">ENSG00000254991.1</data>
            <data key="EnName2">ENSG00000254991</data>
            <data key="Module_Color">972</data>
            <data key="canonicalName">ENSG00000254991</data>
            <data key="chr">chr11</data>
            <data key="cytoscape.alias.list">[ENSG00000254991]</data>
            <data key="end">12094561</data>
            <data key="name2">RP13-631K18.3</data>
            <data key="proEnd">12090976</data>
            <data key="proStart">12085976</data>
            <data key="start">12088476</data>
            <data key="state">NOVEL</data>
            <data key="strand">+</data>
            <data key="type1">lincRNA</data>
            <data key="type2">lncRNA</data>
        </node>
        <node id="6519">
            <data key="SUID">6519</data>
            <data key="shared name">ENSG00000254901</data>
            <data key="name">ENSG00000254901</data>
            <data key="selected">false</data>
            <data key="EnName">ENSG00000254901.3</data>
            <data key="EnName2">ENSG00000254901</data>
            <data key="Module_Color">151</data>
            <data key="canonicalName">ENSG00000254901</data>
            <data key="chr">chr19</data>
            <data key="cytoscape.alias.list">[ENSG00000254901]</data>
            <data key="end">19303400</data>
            <data key="name2">MEF2BNB</data>
            <data key="proEnd">19305900</data>
            <data key="proStart">19300900</data>
            <data key="start">19287712</data>
            <data key="state">KNOWN</data>
            <data key="strand">-</data>
            <data key="type1">protein_coding</data>
            <data key="type2">mRNA</data>
        </node>
        <node id="6518">
            <data key="SUID">6518</data>
            <data key="shared name">ENSG00000254873</data>
            <data key="name">ENSG00000254873</data>
            <data key="selected">false</data>
            <data key="EnName">ENSG00000254873.1</data>
            <data key="EnName2">ENSG00000254873</data>
            <data key="Module_Color">398</data>
            <data key="canonicalName">ENSG00000254873</data>
            <data key="chr">chr11</data>
            <data key="cytoscape.alias.list">[ENSG00000254873]</data>
            <data key="end">118272610</data>
            <data key="name2">RP11-770J1.5</data>
            <data key="proEnd">118275110</data>
            <data key="proStart">118270110</data>
            <data key="start">118267810</data>
            <data key="state">KNOWN</data>
            <data key="strand">-</data>
            <data key="type1">protein_coding</data>
            <data key="type2">mRNA</data>
        </node>
        <node id="6517">
            <data key="SUID">6517</data>
            <data key="shared name">ENSG00000254870</data>
            <data key="name">ENSG00000254870</data>
            <data key="selected">false</data>
            <data key="EnName">ENSG00000254870.1</data>
            <data key="EnName2">ENSG00000254870</data>
            <data key="Module_Color">23</data>
            <data key="canonicalName">ENSG00000254870</data>
            <data key="chr">chr6</data>
            <data key="cytoscape.alias.list">[ENSG00000254870]</data>
            <data key="end">31514385</data>
            <data key="name2">ATP6V1G2-DDX39B</data>
            <data key="proEnd">31516885</data>
            <data key="proStart">31511885</data>
            <data key="start">31497996</data>
            <data key="state">KNOWN</data>
            <data key="strand">-</data>
            <data key="type1">protein_coding</data>
            <data key="type2">mRNA</data>
        </node>
        <node id="6516">
            <data key="SUID">6516</data>
            <data key="shared name">ENSG00000171316</data>
            <data key="name">ENSG00000171316</data>
            <data key="selected">false</data>
            <data key="EnName">ENSG00000171316.7</data>
            <data key="EnName2">ENSG00000171316</data>
            <data key="Module_Color">973</data>
            <data key="canonicalName">ENSG00000171316</data>
            <data key="chr">chr8</data>
            <data key="cytoscape.alias.list">[ENSG00000171316]</data>
            <data key="end">61779465</data>
            <data key="name2">CHD7</data>
            <data key="proEnd">61593837</data>
            <data key="proStart">61588837</data>
            <data key="start">61591337</data>
            <data key="state">KNOWN</data>
            <data key="strand">+</data>
            <data key="type1">protein_coding</data>
            <data key="type2">mRNA</data>
        </node>
        <node id="6515">
            <data key="SUID">6515</data>
            <data key="shared name">ENSG00000254869</data>
            <data key="name">ENSG00000254869</data>
            <data key="selected">false</data>
            <data key="EnName">ENSG00000254869.1</data>
            <data key="EnName2">ENSG00000254869</data>
            <data key="Module_Color">973</data>
            <data key="canonicalName">ENSG00000254869</data>
            <data key="chr">chr8</data>
            <data key="cytoscape.alias.list">[ENSG00000254869]</data>
            <data key="end">61566120</data>
            <data key="name2">RP11-91I20.2</data>
            <data key="proEnd">61568620</data>
            <data key="proStart">61563620</data>
            <data key="start">61565061</data>
            <data key="state">NOVEL</data>
            <data key="strand">-</data>
            <data key="type1">lincRNA</data>
            <data key="type2">lncRNA</data>
        </node>
        <node id="6514">
            <data key="SUID">6514</data>
            <data key="shared name">ENSG00000254827</data>
            <data key="name">ENSG00000254827</data>
            <data key="selected">false</data>
            <data key="EnName">ENSG00000254827.1</data>
            <data key="EnName2">ENSG00000254827</data>
            <data key="Module_Color">535</data>
            <data key="canonicalName">ENSG00000254827</data>
            <data key="chr">chr11</data>
            <data key="cytoscape.alias.list">[ENSG00000254827]</data>
            <data key="end">2924970</data>
            <data key="name2">SLC22A18AS</data>
            <data key="proEnd">2927470</data>
            <data key="proStart">2922470</data>
            <data key="start">2909010</data>
            <data key="state">KNOWN</data>
            <data key="strand">-</data>
            <data key="type1">protein_coding</data>
            <data key="type2">mRNA</data>
        </node>
        <node id="6513">
            <data key="SUID">6513</data>
            <data key="shared name">ENSG00000255508</data>
            <data key="name">ENSG00000255508</data>
            <data key="selected">false</data>
            <data key="EnName">ENSG00000255508.3</data>
            <data key="EnName2">ENSG00000255508</data>
            <data key="Module_Color">5</data>
            <data key="canonicalName">ENSG00000255508</data>
            <data key="chr">chr11</data>
            <data key="cytoscape.alias.list">[ENSG00000255508]</data>
            <data key="end">62359003</data>
            <data key="name2">MIR3654</data>
            <data key="proEnd">62361503</data>
            <data key="proStart">62356503</data>
            <data key="start">62327075</data>
            <data key="state">NOVEL</data>
            <data key="strand">-</data>
            <data key="type1">protein_coding</data>
            <data key="type2">mRNA</data>
        </node>
        <node id="6512">
            <data key="SUID">6512</data>
            <data key="shared name">ENSG00000254732</data>
            <data key="name">ENSG00000254732</data>
            <data key="selected">false</data>
            <data key="EnName">ENSG00000254732.1</data>
            <data key="EnName2">ENSG00000254732</data>
            <data key="Module_Color">399</data>
            <data key="canonicalName">ENSG00000254732</data>
            <data key="chr">chr11</data>
            <data key="cytoscape.alias.list">[ENSG00000254732]</data>
            <data key="end">57560715</data>
            <data key="name2">RP11-691N7.6</data>
            <data key="proEnd">57512135</data>
            <data key="proStart">57507135</data>
            <data key="start">57509635</data>
            <data key="state">NOVEL</data>
            <data key="strand">+</data>
            <data key="type1">protein_coding</data>
            <data key="type2">mRNA</data>
        </node>
        <node id="6511">
            <data key="SUID">6511</data>
            <data key="shared name">ENSG00000254290</data>
            <data key="name">ENSG00000254290</data>
            <data key="selected">false</data>
            <data key="EnName">ENSG00000254290.1</data>
            <data key="EnName2">ENSG00000254290</data>
            <data key="Module_Color">675</data>
            <data key="canonicalName">ENSG00000254290</data>
            <data key="chr">chr8</data>
            <data key="cytoscape.alias.list">[ENSG00000254290]</data>
            <data key="end">37457376</data>
            <data key="name2">RP11-150O12.3</data>
            <data key="proEnd">37459876</data>
            <data key="proStart">37454876</data>
            <data key="start">37454998</data>
            <data key="state">NOVEL</data>
            <data key="strand">-</data>
            <data key="type1">lincRNA</data>
            <data key="type2">lncRNA</data>
        </node>
        <node id="6510">
            <data key="SUID">6510</data>
            <data key="shared name">ENSG00000254084</data>
            <data key="name">ENSG00000254084</data>
            <data key="selected">false</data>
            <data key="EnName">ENSG00000254084.1</data>
            <data key="EnName2">ENSG00000254084</data>
            <data key="Module_Color">87</data>
            <data key="canonicalName">ENSG00000254084</data>
            <data key="chr">chr8</data>
            <data key="cytoscape.alias.list">[ENSG00000254084]</data>
            <data key="end">102464680</data>
            <data key="name2">KB-1930G5.4</data>
            <data key="proEnd">102467180</data>
            <data key="proStart">102462180</data>
            <data key="start">102424101</data>
            <data key="state">NOVEL</data>
            <data key="strand">-</data>
            <data key="type1">lincRNA</data>
            <data key="type2">lncRNA</data>
        </node>
        <node id="6509">
            <data key="SUID">6509</data>
            <data key="shared name">ENSG00000197808</data>
            <data key="name">ENSG00000197808</data>
            <data key="selected">false</data>
            <data key="EnName">ENSG00000197808.7</data>
            <data key="EnName2">ENSG00000197808</data>
            <data key="Module_Color">561</data>
            <data key="canonicalName">ENSG00000197808</data>
            <data key="chr">chr19</data>
            <data key="cytoscape.alias.list">[ENSG00000197808]</data>
            <data key="end">37157755</data>
            <data key="name2">ZNF461</data>
            <data key="proEnd">37160255</data>
            <data key="proStart">37155255</data>
            <data key="start">37128094</data>
            <data key="state">KNOWN</data>
            <data key="strand">-</data>
            <data key="type1">protein_coding</data>
            <data key="type2">mRNA</data>
        </node>
        <node id="6508">
            <data key="SUID">6508</data>
            <data key="shared name">ENSG00000253773</data>
            <data key="name">ENSG00000253773</data>
            <data key="selected">false</data>
            <data key="EnName">ENSG00000253773.1</data>
            <data key="EnName2">ENSG00000253773</data>
            <data key="Module_Color">676</data>
            <data key="canonicalName">ENSG00000253773</data>
            <data key="chr">chr8</data>
            <data key="cytoscape.alias.list">[ENSG00000253773]</data>
            <data key="end">96822364</data>
            <data key="name2">KB-1047C11.2</data>
            <data key="proEnd">96219184</data>
            <data key="proStart">96214184</data>
            <data key="start">96216684</data>
            <data key="state">NOVEL</data>
            <data key="strand">+</data>
            <data key="type1">lincRNA</data>
            <data key="type2">lncRNA</data>
        </node>
        <node id="6507">
            <data key="SUID">6507</data>
            <data key="shared name">ENSG00000253729</data>
            <data key="name">ENSG00000253729</data>
            <data key="selected">false</data>
            <data key="EnName">ENSG00000253729.3</data>
            <data key="EnName2">ENSG00000253729</data>
            <data key="Module_Color">677</data>
            <data key="canonicalName">ENSG00000253729</data>
            <data key="chr">chr8</data>
            <data key="cytoscape.alias.list">[ENSG00000253729]</data>
            <data key="end">48872743</data>
            <data key="name2">PRKDC</data>
            <data key="proEnd">48875243</data>
            <data key="proStart">48870243</data>
            <data key="start">48685669</data>
            <data key="state">KNOWN</data>
            <data key="strand">-</data>
            <data key="type1">protein_coding</data>
            <data key="type2">mRNA</data>
        </node>
        <node id="6506">
            <data key="SUID">6506</data>
            <data key="shared name">ENSG00000153310</data>
            <data key="name">ENSG00000153310</data>
            <data key="selected">false</data>
            <data key="EnName">ENSG00000153310.14</data>
            <data key="EnName2">ENSG00000153310</data>
            <data key="Module_Color">974</data>
            <data key="canonicalName">ENSG00000153310</data>
            <data key="chr">chr8</data>
            <data key="cytoscape.alias.list">[ENSG00000153310]</data>
            <data key="end">131029375</data>
            <data key="name2">FAM49B</data>
            <data key="proEnd">131031875</data>
            <data key="proStart">131026875</data>
            <data key="start">130851839</data>
            <data key="state">KNOWN</data>
            <data key="strand">-</data>
            <data key="type1">protein_coding</data>
            <data key="type2">mRNA</data>
        </node>
        <node id="6505">
            <data key="SUID">6505</data>
            <data key="shared name">ENSG00000253720</data>
            <data key="name">ENSG00000253720</data>
            <data key="selected">false</data>
            <data key="EnName">ENSG00000253720.1</data>
            <data key="EnName2">ENSG00000253720</data>
            <data key="Module_Color">974</data>
            <data key="canonicalName">ENSG00000253720</data>
            <data key="chr">chr8</data>
            <data key="cytoscape.alias.list">[ENSG00000253720]</data>
            <data key="end">130961640</data>
            <data key="name2">RP11-473O4.3</data>
            <data key="proEnd">130954602</data>
            <data key="proStart">130949602</data>
            <data key="start">130952102</data>
            <data key="state">NOVEL</data>
            <data key="strand">+</data>
            <data key="type1">lincRNA</data>
            <data key="type2">lncRNA</data>
        </node>
        <node id="6504">
            <data key="SUID">6504</data>
            <data key="shared name">ENSG00000253704</data>
            <data key="name">ENSG00000253704</data>
            <data key="selected">false</data>
            <data key="EnName">ENSG00000253704.1</data>
            <data key="EnName2">ENSG00000253704</data>
            <data key="Module_Color">346</data>
            <data key="canonicalName">ENSG00000253704</data>
            <data key="chr">chr8</data>
            <data key="cytoscape.alias.list">[ENSG00000253704]</data>
            <data key="end">95581973</data>
            <data key="name2">RP11-267M23.4</data>
            <data key="proEnd">95568450</data>
            <data key="proStart">95563450</data>
            <data key="start">95565950</data>
            <data key="state">NOVEL</data>
            <data key="strand">+</data>
            <data key="type1">lincRNA</data>
            <data key="type2">lncRNA</data>
        </node>
        <node id="6503">
            <data key="SUID">6503</data>
            <data key="shared name">ENSG00000253459</data>
            <data key="name">ENSG00000253459</data>
            <data key="selected">false</data>
            <data key="EnName">ENSG00000253459.3</data>
            <data key="EnName2">ENSG00000253459</data>
            <data key="Module_Color">169</data>
            <data key="canonicalName">ENSG00000253459</data>
            <data key="chr">chr14</data>
            <data key="cytoscape.alias.list">[ENSG00000253459]</data>
            <data key="end">50065882</data>
            <data key="name2">AL139099.1</data>
            <data key="proEnd">50068382</data>
            <data key="proStart">50063382</data>
            <data key="start">50064193</data>
            <data key="state">KNOWN</data>
            <data key="strand">-</data>
            <data key="type1">protein_coding</data>
            <data key="type2">mRNA</data>
        </node>
        <node id="6502">
            <data key="SUID">6502</data>
            <data key="shared name">ENSG00000261087</data>
            <data key="name">ENSG00000261087</data>
            <data key="selected">false</data>
            <data key="EnName">ENSG00000261087.1</data>
            <data key="EnName2">ENSG00000261087</data>
            <data key="Module_Color">31</data>
            <data key="canonicalName">ENSG00000261087</data>
            <data key="chr">chr8</data>
            <data key="cytoscape.alias.list">[ENSG00000261087]</data>
            <data key="end">102181857</data>
            <data key="name2">KB-1460A1.5</data>
            <data key="proEnd">102184357</data>
            <data key="proStart">102179357</data>
            <data key="start">102179033</data>
            <data key="state">NOVEL</data>
            <data key="strand">-</data>
            <data key="type1">lincRNA</data>
            <data key="type2">lncRNA</data>
        </node>
        <node id="6501">
            <data key="SUID">6501</data>
            <data key="shared name">ENSG00000158246</data>
            <data key="name">ENSG00000158246</data>
            <data key="selected">false</data>
            <data key="EnName">ENSG00000158246.7</data>
            <data key="EnName2">ENSG00000158246</data>
            <data key="Module_Color">975</data>
            <data key="canonicalName">ENSG00000158246</data>
            <data key="chr">chr1</data>
            <data key="cytoscape.alias.list">[ENSG00000158246]</data>
            <data key="end">27339327</data>
            <data key="name2">FAM46B</data>
            <data key="proEnd">27341827</data>
            <data key="proStart">27336827</data>
            <data key="start">27331511</data>
            <data key="state">KNOWN</data>
            <data key="strand">-</data>
            <data key="type1">protein_coding</data>
            <data key="type2">mRNA</data>
        </node>
        <node id="6500">
            <data key="SUID">6500</data>
            <data key="shared name">ENSG00000253368</data>
            <data key="name">ENSG00000253368</data>
            <data key="selected">false</data>
            <data key="EnName">ENSG00000253368.3</data>
            <data key="EnName2">ENSG00000253368</data>
            <data key="Module_Color">975</data>
            <data key="canonicalName">ENSG00000253368</data>
            <data key="chr">chr1</data>
            <data key="cytoscape.alias.list">[ENSG00000253368]</data>
            <data key="end">27327389</data>
            <data key="name2">TRNP1</data>
            <data key="proEnd">27322698</data>
            <data key="proStart">27317698</data>
            <data key="start">27320198</data>
            <data key="state">KNOWN</data>
            <data key="strand">+</data>
            <data key="type1">protein_coding</data>
            <data key="type2">mRNA</data>
        </node>
        <node id="6499">
            <data key="SUID">6499</data>
            <data key="shared name">ENSG00000155096</data>
            <data key="name">ENSG00000155096</data>
            <data key="selected">false</data>
            <data key="EnName">ENSG00000155096.9</data>
            <data key="EnName2">ENSG00000155096</data>
            <data key="Module_Color">87</data>
            <data key="canonicalName">ENSG00000155096</data>
            <data key="chr">chr8</data>
            <data key="cytoscape.alias.list">[ENSG00000155096]</data>
            <data key="end">103906092</data>
            <data key="name2">AZIN1</data>
            <data key="proEnd">103908592</data>
            <data key="proStart">103903592</data>
            <data key="start">103838585</data>
            <data key="state">KNOWN</data>
            <data key="strand">-</data>
            <data key="type1">protein_coding</data>
            <data key="type2">mRNA</data>
        </node>
        <node id="6498">
            <data key="SUID">6498</data>
            <data key="shared name">ENSG00000164934</data>
            <data key="name">ENSG00000164934</data>
            <data key="selected">false</data>
            <data key="EnName">ENSG00000164934.9</data>
            <data key="EnName2">ENSG00000164934</data>
            <data key="Module_Color">87</data>
            <data key="canonicalName">ENSG00000164934</data>
            <data key="chr">chr8</data>
            <data key="cytoscape.alias.list">[ENSG00000164934]</data>
            <data key="end">104455681</data>
            <data key="name2">DCAF13</data>
            <data key="proEnd">104429442</data>
            <data key="proStart">104424442</data>
            <data key="start">104426942</data>
            <data key="state">KNOWN</data>
            <data key="strand">+</data>
            <data key="type1">protein_coding</data>
            <data key="type2">mRNA</data>
        </node>
        <node id="6497">
            <data key="SUID">6497</data>
            <data key="shared name">ENSG00000164933</data>
            <data key="name">ENSG00000164933</data>
            <data key="selected">false</data>
            <data key="EnName">ENSG00000164933.7</data>
            <data key="EnName2">ENSG00000164933</data>
            <data key="Module_Color">87</data>
            <data key="canonicalName">ENSG00000164933</data>
            <data key="chr">chr8</data>
            <data key="cytoscape.alias.list">[ENSG00000164933]</data>
            <data key="end">104427417</data>
            <data key="name2">SLC25A32</data>
            <data key="proEnd">104429917</data>
            <data key="proStart">104424917</data>
            <data key="start">104410863</data>
            <data key="state">KNOWN</data>
            <data key="strand">-</data>
            <data key="type1">protein_coding</data>
            <data key="type2">mRNA</data>
        </node>
        <node id="6496">
            <data key="SUID">6496</data>
            <data key="shared name">ENSG00000155097</data>
            <data key="name">ENSG00000155097</data>
            <data key="selected">false</data>
            <data key="EnName">ENSG00000155097.7</data>
            <data key="EnName2">ENSG00000155097</data>
            <data key="Module_Color">87</data>
            <data key="canonicalName">ENSG00000155097</data>
            <data key="chr">chr8</data>
            <data key="cytoscape.alias.list">[ENSG00000155097]</data>
            <data key="end">104085279</data>
            <data key="name2">ATP6V1C1</data>
            <data key="proEnd">104035791</data>
            <data key="proStart">104030791</data>
            <data key="start">104033291</data>
            <data key="state">KNOWN</data>
            <data key="strand">+</data>
            <data key="type1">protein_coding</data>
            <data key="type2">mRNA</data>
        </node>
        <node id="6495">
            <data key="SUID">6495</data>
            <data key="shared name">ENSG00000066322</data>
            <data key="name">ENSG00000066322</data>
            <data key="selected">false</data>
            <data key="EnName">ENSG00000066322.8</data>
            <data key="EnName2">ENSG00000066322</data>
            <data key="Module_Color">976</data>
            <data key="canonicalName">ENSG00000066322</data>
            <data key="chr">chr1</data>
            <data key="cytoscape.alias.list">[ENSG00000066322]</data>
            <data key="end">43833696</data>
            <data key="name2">ELOVL1</data>
            <data key="proEnd">43836196</data>
            <data key="proStart">43831196</data>
            <data key="start">43829068</data>
            <data key="state">KNOWN</data>
            <data key="strand">-</data>
            <data key="type1">protein_coding</data>
            <data key="type2">mRNA</data>
        </node>
        <node id="6494">
            <data key="SUID">6494</data>
            <data key="shared name">ENSG00000253313</data>
            <data key="name">ENSG00000253313</data>
            <data key="selected">false</data>
            <data key="EnName">ENSG00000253313.1</data>
            <data key="EnName2">ENSG00000253313</data>
            <data key="Module_Color">976</data>
            <data key="canonicalName">ENSG00000253313</data>
            <data key="chr">chr1</data>
            <data key="cytoscape.alias.list">[ENSG00000253313]</data>
            <data key="end">43751288</data>
            <data key="name2">C1orf210</data>
            <data key="proEnd">43753788</data>
            <data key="proStart">43748788</data>
            <data key="start">43747554</data>
            <data key="state">KNOWN</data>
            <data key="strand">-</data>
            <data key="type1">protein_coding</data>
            <data key="type2">mRNA</data>
        </node>
        <node id="6493">
            <data key="SUID">6493</data>
            <data key="shared name">ENSG00000147573</data>
            <data key="name">ENSG00000147573</data>
            <data key="selected">false</data>
            <data key="EnName">ENSG00000147573.12</data>
            <data key="EnName2">ENSG00000147573</data>
            <data key="Module_Color">977</data>
            <data key="canonicalName">ENSG00000147573</data>
            <data key="chr">chr8</data>
            <data key="cytoscape.alias.list">[ENSG00000147573]</data>
            <data key="end">67087720</data>
            <data key="name2">TRIM55</data>
            <data key="proEnd">67041631</data>
            <data key="proStart">67036631</data>
            <data key="start">67039131</data>
            <data key="state">KNOWN</data>
            <data key="strand">+</data>
            <data key="type1">protein_coding</data>
            <data key="type2">mRNA</data>
        </node>
        <node id="6492">
            <data key="SUID">6492</data>
            <data key="shared name">ENSG00000253190</data>
            <data key="name">ENSG00000253190</data>
            <data key="selected">false</data>
            <data key="EnName">ENSG00000253190.2</data>
            <data key="EnName2">ENSG00000253190</data>
            <data key="Module_Color">977</data>
            <data key="canonicalName">ENSG00000253190</data>
            <data key="chr">chr8</data>
            <data key="cytoscape.alias.list">[ENSG00000253190]</data>
            <data key="end">67027440</data>
            <data key="name2">AC084082.3</data>
            <data key="proEnd">67027402</data>
            <data key="proStart">67022402</data>
            <data key="start">67024902</data>
            <data key="state">NOVEL</data>
            <data key="strand">+</data>
            <data key="type1">lincRNA</data>
            <data key="type2">lncRNA</data>
        </node>
        <node id="6491">
            <data key="SUID">6491</data>
            <data key="shared name">ENSG00000183779</data>
            <data key="name">ENSG00000183779</data>
            <data key="selected">false</data>
            <data key="EnName">ENSG00000183779.5</data>
            <data key="EnName2">ENSG00000183779</data>
            <data key="Module_Color">675</data>
            <data key="canonicalName">ENSG00000183779</data>
            <data key="chr">chr8</data>
            <data key="cytoscape.alias.list">[ENSG00000183779]</data>
            <data key="end">37557537</data>
            <data key="name2">ZNF703</data>
            <data key="proEnd">37555769</data>
            <data key="proStart">37550769</data>
            <data key="start">37553269</data>
            <data key="state">KNOWN</data>
            <data key="strand">+</data>
            <data key="type1">protein_coding</data>
            <data key="type2">mRNA</data>
        </node>
        <node id="6490">
            <data key="SUID">6490</data>
            <data key="shared name">ENSG00000253161</data>
            <data key="name">ENSG00000253161</data>
            <data key="selected">false</data>
            <data key="EnName">ENSG00000253161.1</data>
            <data key="EnName2">ENSG00000253161</data>
            <data key="Module_Color">675</data>
            <data key="canonicalName">ENSG00000253161</data>
            <data key="chr">chr8</data>
            <data key="cytoscape.alias.list">[ENSG00000253161]</data>
            <data key="end">37411701</data>
            <data key="name2">RP11-150O12.1</data>
            <data key="proEnd">37414201</data>
            <data key="proStart">37409201</data>
            <data key="start">37278859</data>
            <data key="state">NOVEL</data>
            <data key="strand">-</data>
            <data key="type1">lincRNA</data>
            <data key="type2">lncRNA</data>
        </node>
        <node id="6489">
            <data key="SUID">6489</data>
            <data key="shared name">ENSG00000251695</data>
            <data key="name">ENSG00000251695</data>
            <data key="selected">false</data>
            <data key="EnName">ENSG00000251695.2</data>
            <data key="EnName2">ENSG00000251695</data>
            <data key="Module_Color">536</data>
            <data key="canonicalName">ENSG00000251695</data>
            <data key="chr">chr12</data>
            <data key="cytoscape.alias.list">[ENSG00000251695]</data>
            <data key="end">69187743</data>
            <data key="name2">AC124890.1</data>
            <data key="proEnd">69188625</data>
            <data key="proStart">69183625</data>
            <data key="start">69186125</data>
            <data key="state">NOVEL</data>
            <data key="strand">+</data>
            <data key="type1">protein_coding</data>
            <data key="type2">mRNA</data>
        </node>
        <node id="6488">
            <data key="SUID">6488</data>
            <data key="shared name">ENSG00000251580</data>
            <data key="name">ENSG00000251580</data>
            <data key="selected">false</data>
            <data key="EnName">ENSG00000251580.1</data>
            <data key="EnName2">ENSG00000251580</data>
            <data key="Module_Color">48</data>
            <data key="canonicalName">ENSG00000251580</data>
            <data key="chr">chr4</data>
            <data key="cytoscape.alias.list">[ENSG00000251580]</data>
            <data key="end">6675557</data>
            <data key="name2">RP11-539L10.3</data>
            <data key="proEnd">6678057</data>
            <data key="proStart">6673057</data>
            <data key="start">6672452</data>
            <data key="state">NOVEL</data>
            <data key="strand">-</data>
            <data key="type1">lincRNA</data>
            <data key="type2">lncRNA</data>
        </node>
        <node id="6487">
            <data key="SUID">6487</data>
            <data key="shared name">ENSG00000251493</data>
            <data key="name">ENSG00000251493</data>
            <data key="selected">false</data>
            <data key="EnName">ENSG00000251493.2</data>
            <data key="EnName2">ENSG00000251493</data>
            <data key="Module_Color">239</data>
            <data key="canonicalName">ENSG00000251493</data>
            <data key="chr">chr5</data>
            <data key="cytoscape.alias.list">[ENSG00000251493]</data>
            <data key="end">72744352</data>
            <data key="name2">FOXD1</data>
            <data key="proEnd">72746852</data>
            <data key="proStart">72741852</data>
            <data key="start">72740654</data>
            <data key="state">KNOWN</data>
            <data key="strand">-</data>
            <data key="type1">protein_coding</data>
            <data key="type2">mRNA</data>
        </node>
        <node id="6486">
            <data key="SUID">6486</data>
            <data key="shared name">ENSG00000128917</data>
            <data key="name">ENSG00000128917</data>
            <data key="selected">false</data>
            <data key="EnName">ENSG00000128917.5</data>
            <data key="EnName2">ENSG00000128917</data>
            <data key="Module_Color">367</data>
            <data key="canonicalName">ENSG00000128917</data>
            <data key="chr">chr15</data>
            <data key="cytoscape.alias.list">[ENSG00000128917]</data>
            <data key="end">41231237</data>
            <data key="name2">DLL4</data>
            <data key="proEnd">41224038</data>
            <data key="proStart">41219038</data>
            <data key="start">41221538</data>
            <data key="state">KNOWN</data>
            <data key="strand">+</data>
            <data key="type1">protein_coding</data>
            <data key="type2">mRNA</data>
        </node>
        <node id="6485">
            <data key="SUID">6485</data>
            <data key="shared name">ENSG00000251139</data>
            <data key="name">ENSG00000251139</data>
            <data key="selected">false</data>
            <data key="EnName">ENSG00000251139.1</data>
            <data key="EnName2">ENSG00000251139</data>
            <data key="Module_Color">537</data>
            <data key="canonicalName">ENSG00000251139</data>
            <data key="chr">chr4</data>
            <data key="cytoscape.alias.list">[ENSG00000251139]</data>
            <data key="end">185742443</data>
            <data key="name2">RP11-701P16.2</data>
            <data key="proEnd">185737273</data>
            <data key="proStart">185732273</data>
            <data key="start">185734773</data>
            <data key="state">PUTATIVE</data>
            <data key="strand">+</data>
            <data key="type1">protein_coding</data>
            <data key="type2">mRNA</data>
        </node>
        <node id="6484">
            <data key="SUID">6484</data>
            <data key="shared name">ENSG00000251136</data>
            <data key="name">ENSG00000251136</data>
            <data key="selected">false</data>
            <data key="EnName">ENSG00000251136.4</data>
            <data key="EnName2">ENSG00000251136</data>
            <data key="Module_Color">678</data>
            <data key="canonicalName">ENSG00000251136</data>
            <data key="chr">chr8</data>
            <data key="cytoscape.alias.list">[ENSG00000251136]</data>
            <data key="end">90769955</data>
            <data key="name2">RP11-37B2.1</data>
            <data key="proEnd">90772455</data>
            <data key="proStart">90767455</data>
            <data key="start">90621638</data>
            <data key="state">NOVEL</data>
            <data key="strand">-</data>
            <data key="type1">lincRNA</data>
            <data key="type2">lncRNA</data>
        </node>
        <node id="6483">
            <data key="SUID">6483</data>
            <data key="shared name">ENSG00000251093</data>
            <data key="name">ENSG00000251093</data>
            <data key="selected">false</data>
            <data key="EnName">ENSG00000251093.1</data>
            <data key="EnName2">ENSG00000251093</data>
            <data key="Module_Color">538</data>
            <data key="canonicalName">ENSG00000251093</data>
            <data key="chr">chr5</data>
            <data key="cytoscape.alias.list">[ENSG00000251093]</data>
            <data key="end">90522888</data>
            <data key="name2">RP11-414H23.3</data>
            <data key="proEnd">90525388</data>
            <data key="proStart">90520388</data>
            <data key="start">90522292</data>
            <data key="state">NOVEL</data>
            <data key="strand">-</data>
            <data key="type1">lincRNA</data>
            <data key="type2">lncRNA</data>
        </node>
        <node id="6482">
            <data key="SUID">6482</data>
            <data key="shared name">ENSG00000251041</data>
            <data key="name">ENSG00000251041</data>
            <data key="selected">false</data>
            <data key="EnName">ENSG00000251041.1</data>
            <data key="EnName2">ENSG00000251041</data>
            <data key="Module_Color">288</data>
            <data key="canonicalName">ENSG00000251041</data>
            <data key="chr">chr5</data>
            <data key="cytoscape.alias.list">[ENSG00000251041]</data>
            <data key="end">73635977</data>
            <data key="name2">CTD-2275D24.1</data>
            <data key="proEnd">73619956</data>
            <data key="proStart">73614956</data>
            <data key="start">73617456</data>
            <data key="state">NOVEL</data>
            <data key="strand">+</data>
            <data key="type1">lincRNA</data>
            <data key="type2">lncRNA</data>
        </node>
        <node id="6481">
            <data key="SUID">6481</data>
            <data key="shared name">ENSG00000251015</data>
            <data key="name">ENSG00000251015</data>
            <data key="selected">false</data>
            <data key="EnName">ENSG00000251015.1</data>
            <data key="EnName2">ENSG00000251015</data>
            <data key="Module_Color">43</data>
            <data key="canonicalName">ENSG00000251015</data>
            <data key="chr">chr13</data>
            <data key="cytoscape.alias.list">[ENSG00000251015]</data>
            <data key="end">45994506</data>
            <data key="name2">SLC25A30-AS1</data>
            <data key="proEnd">45994797</data>
            <data key="proStart">45989797</data>
            <data key="start">45992297</data>
            <data key="state">NOVEL</data>
            <data key="strand">+</data>
            <data key="type1">lincRNA</data>
            <data key="type2">lncRNA</data>
        </node>
        <node id="6480">
            <data key="SUID">6480</data>
            <data key="shared name">ENSG00000250635</data>
            <data key="name">ENSG00000250635</data>
            <data key="selected">false</data>
            <data key="EnName">ENSG00000250635.1</data>
            <data key="EnName2">ENSG00000250635</data>
            <data key="Module_Color">190</data>
            <data key="canonicalName">ENSG00000250635</data>
            <data key="chr">chr5</data>
            <data key="cytoscape.alias.list">[ENSG00000250635]</data>
            <data key="end">139029313</data>
            <data key="name2">CTD-3224K15.2</data>
            <data key="proEnd">139031813</data>
            <data key="proStart">139026813</data>
            <data key="start">139028584</data>
            <data key="state">NOVEL</data>
            <data key="strand">-</data>
            <data key="type1">lincRNA</data>
            <data key="type2">lncRNA</data>
        </node>
        <node id="6479">
            <data key="SUID">6479</data>
            <data key="shared name">ENSG00000250565</data>
            <data key="name">ENSG00000250565</data>
            <data key="selected">false</data>
            <data key="EnName">ENSG00000250565.2</data>
            <data key="EnName2">ENSG00000250565</data>
            <data key="Module_Color">400</data>
            <data key="canonicalName">ENSG00000250565</data>
            <data key="chr">chr2</data>
            <data key="cytoscape.alias.list">[ENSG00000250565]</data>
            <data key="end">46769696</data>
            <data key="name2">ATP6V1E2</data>
            <data key="proEnd">46772196</data>
            <data key="proStart">46767196</data>
            <data key="start">46717889</data>
            <data key="state">KNOWN</data>
            <data key="strand">-</data>
            <data key="type1">protein_coding</data>
            <data key="type2">mRNA</data>
        </node>
        <node id="6478">
            <data key="SUID">6478</data>
            <data key="shared name">ENSG00000250548</data>
            <data key="name">ENSG00000250548</data>
            <data key="selected">false</data>
            <data key="EnName">ENSG00000250548.2</data>
            <data key="EnName2">ENSG00000250548</data>
            <data key="Module_Color">240</data>
            <data key="canonicalName">ENSG00000250548</data>
            <data key="chr">chr14</data>
            <data key="cytoscape.alias.list">[ENSG00000250548]</data>
            <data key="end">62037371</data>
            <data key="name2">RP11-47I22.2</data>
            <data key="proEnd">62039871</data>
            <data key="proStart">62034871</data>
            <data key="start">62023031</data>
            <data key="state">NOVEL</data>
            <data key="strand">-</data>
            <data key="type1">lincRNA</data>
            <data key="type2">lncRNA</data>
        </node>
        <node id="6477">
            <data key="SUID">6477</data>
            <data key="shared name">ENSG00000250264</data>
            <data key="name">ENSG00000250264</data>
            <data key="selected">false</data>
            <data key="EnName">ENSG00000250264.1</data>
            <data key="EnName2">ENSG00000250264</data>
            <data key="Module_Color">11</data>
            <data key="canonicalName">ENSG00000250264</data>
            <data key="chr">chr6</data>
            <data key="cytoscape.alias.list">[ENSG00000250264]</data>
            <data key="end">32806599</data>
            <data key="name2">TAP2</data>
            <data key="proEnd">32809099</data>
            <data key="proStart">32804099</data>
            <data key="start">32781544</data>
            <data key="state">NOVEL</data>
            <data key="strand">-</data>
            <data key="type1">protein_coding</data>
            <data key="type2">mRNA</data>
        </node>
        <node id="6476">
            <data key="SUID">6476</data>
            <data key="shared name">ENSG00000250232</data>
            <data key="name">ENSG00000250232</data>
            <data key="selected">false</data>
            <data key="EnName">ENSG00000250232.1</data>
            <data key="EnName2">ENSG00000250232</data>
            <data key="Module_Color">347</data>
            <data key="canonicalName">ENSG00000250232</data>
            <data key="chr">chrX</data>
            <data key="cytoscape.alias.list">[ENSG00000250232]</data>
            <data key="end">48937546</data>
            <data key="name2">AF196779.12</data>
            <data key="proEnd">48940046</data>
            <data key="proStart">48935046</data>
            <data key="start">48929385</data>
            <data key="state">KNOWN</data>
            <data key="strand">-</data>
            <data key="type1">protein_coding</data>
            <data key="type2">mRNA</data>
        </node>
        <node id="6475">
            <data key="SUID">6475</data>
            <data key="shared name">ENSG00000250067</data>
            <data key="name">ENSG00000250067</data>
            <data key="selected">false</data>
            <data key="EnName">ENSG00000250067.7</data>
            <data key="EnName2">ENSG00000250067</data>
            <data key="Module_Color">345</data>
            <data key="canonicalName">ENSG00000250067</data>
            <data key="chr">chr19</data>
            <data key="cytoscape.alias.list">[ENSG00000250067]</data>
            <data key="end">19648390</data>
            <data key="name2">YJEFN3</data>
            <data key="proEnd">19629536</data>
            <data key="proStart">19624536</data>
            <data key="start">19627036</data>
            <data key="state">KNOWN</data>
            <data key="strand">+</data>
            <data key="type1">protein_coding</data>
            <data key="type2">mRNA</data>
        </node>
        <node id="6474">
            <data key="SUID">6474</data>
            <data key="shared name">ENSG00000249343</data>
            <data key="name">ENSG00000249343</data>
            <data key="selected">false</data>
            <data key="EnName">ENSG00000249343.1</data>
            <data key="EnName2">ENSG00000249343</data>
            <data key="Module_Color">288</data>
            <data key="canonicalName">ENSG00000249343</data>
            <data key="chr">chr5</data>
            <data key="cytoscape.alias.list">[ENSG00000249343]</data>
            <data key="end">73624122</data>
            <data key="name2">CTD-2275D24.2</data>
            <data key="proEnd">73620811</data>
            <data key="proStart">73615811</data>
            <data key="start">73618311</data>
            <data key="state">NOVEL</data>
            <data key="strand">+</data>
            <data key="type1">lincRNA</data>
            <data key="type2">lncRNA</data>
        </node>
        <node id="6473">
            <data key="SUID">6473</data>
            <data key="shared name">ENSG00000249141</data>
            <data key="name">ENSG00000249141</data>
            <data key="selected">false</data>
            <data key="EnName">ENSG00000249141.1</data>
            <data key="EnName2">ENSG00000249141</data>
            <data key="Module_Color">679</data>
            <data key="canonicalName">ENSG00000249141</data>
            <data key="chr">chr6</data>
            <data key="cytoscape.alias.list">[ENSG00000249141]</data>
            <data key="end">167369612</data>
            <data key="name2">RP11-514O12.4</data>
            <data key="proEnd">167372112</data>
            <data key="proStart">167367112</data>
            <data key="start">167271582</data>
            <data key="state">PUTATIVE</data>
            <data key="strand">-</data>
            <data key="type1">protein_coding</data>
            <data key="type2">mRNA</data>
        </node>
        <node id="6472">
            <data key="SUID">6472</data>
            <data key="shared name">ENSG00000249115</data>
            <data key="name">ENSG00000249115</data>
            <data key="selected">false</data>
            <data key="EnName">ENSG00000249115.4</data>
            <data key="EnName2">ENSG00000249115</data>
            <data key="Module_Color">101</data>
            <data key="canonicalName">ENSG00000249115</data>
            <data key="chr">chr19</data>
            <data key="cytoscape.alias.list">[ENSG00000249115]</data>
            <data key="end">36116251</data>
            <data key="name2">HAUS5</data>
            <data key="proEnd">36106146</data>
            <data key="proStart">36101146</data>
            <data key="start">36103646</data>
            <data key="state">KNOWN</data>
            <data key="strand">+</data>
            <data key="type1">protein_coding</data>
            <data key="type2">mRNA</data>
        </node>
        <node id="6471">
            <data key="SUID">6471</data>
            <data key="shared name">ENSG00000249094</data>
            <data key="name">ENSG00000249094</data>
            <data key="selected">false</data>
            <data key="EnName">ENSG00000249094.2</data>
            <data key="EnName2">ENSG00000249094</data>
            <data key="Module_Color">680</data>
            <data key="canonicalName">ENSG00000249094</data>
            <data key="chr">chr12</data>
            <data key="cytoscape.alias.list">[ENSG00000249094]</data>
            <data key="end">110326272</data>
            <data key="name2">RP1-7G5.6</data>
            <data key="proEnd">110320981</data>
            <data key="proStart">110315981</data>
            <data key="start">110318481</data>
            <data key="state">NOVEL</data>
            <data key="strand">+</data>
            <data key="type1">lincRNA</data>
            <data key="type2">lncRNA</data>
        </node>
        <node id="6470">
            <data key="SUID">6470</data>
            <data key="shared name">ENSG00000248993</data>
            <data key="name">ENSG00000248993</data>
            <data key="selected">false</data>
            <data key="EnName">ENSG00000248993.1</data>
            <data key="EnName2">ENSG00000248993</data>
            <data key="Module_Color">11</data>
            <data key="canonicalName">ENSG00000248993</data>
            <data key="chr">chr6</data>
            <data key="cytoscape.alias.list">[ENSG00000248993]</data>
            <data key="end">32920899</data>
            <data key="name2">XXbac-BPG181M17.5</data>
            <data key="proEnd">32923399</data>
            <data key="proStart">32918399</data>
            <data key="start">32905141</data>
            <data key="state">PUTATIVE</data>
            <data key="strand">-</data>
            <data key="type1">protein_coding</data>
            <data key="type2">mRNA</data>
        </node>
        <node id="6469">
            <data key="SUID">6469</data>
            <data key="shared name">ENSG00000171617</data>
            <data key="name">ENSG00000171617</data>
            <data key="selected">false</data>
            <data key="EnName">ENSG00000171617.9</data>
            <data key="EnName2">ENSG00000171617</data>
            <data key="Module_Color">288</data>
            <data key="canonicalName">ENSG00000171617</data>
            <data key="chr">chr5</data>
            <data key="cytoscape.alias.list">[ENSG00000171617]</data>
            <data key="end">73937249</data>
            <data key="name2">ENC1</data>
            <data key="proEnd">73939749</data>
            <data key="proStart">73934749</data>
            <data key="start">73923234</data>
            <data key="state">KNOWN</data>
            <data key="strand">-</data>
            <data key="type1">protein_coding</data>
            <data key="type2">mRNA</data>
        </node>
        <node id="6468">
            <data key="SUID">6468</data>
            <data key="shared name">ENSG00000049860</data>
            <data key="name">ENSG00000049860</data>
            <data key="selected">false</data>
            <data key="EnName">ENSG00000049860.9</data>
            <data key="EnName2">ENSG00000049860</data>
            <data key="Module_Color">288</data>
            <data key="canonicalName">ENSG00000049860</data>
            <data key="chr">chr5</data>
            <data key="cytoscape.alias.list">[ENSG00000049860]</data>
            <data key="end">74018472</data>
            <data key="name2">HEXB</data>
            <data key="proEnd">73938348</data>
            <data key="proStart">73933348</data>
            <data key="start">73935848</data>
            <data key="state">KNOWN</data>
            <data key="strand">+</data>
            <data key="type1">protein_coding</data>
            <data key="type2">mRNA</data>
        </node>
        <node id="6467">
            <data key="SUID">6467</data>
            <data key="shared name">ENSG00000248474</data>
            <data key="name">ENSG00000248474</data>
            <data key="selected">false</data>
            <data key="EnName">ENSG00000248474.1</data>
            <data key="EnName2">ENSG00000248474</data>
            <data key="Module_Color">288</data>
            <data key="canonicalName">ENSG00000248474</data>
            <data key="chr">chr5</data>
            <data key="cytoscape.alias.list">[ENSG00000248474]</data>
            <data key="end">73399041</data>
            <data key="name2">CTD-2292M14.1</data>
            <data key="proEnd">73401541</data>
            <data key="proStart">73396541</data>
            <data key="start">73379893</data>
            <data key="state">NOVEL</data>
            <data key="strand">-</data>
            <data key="type1">lincRNA</data>
            <data key="type2">lncRNA</data>
        </node>
        <node id="6466">
            <data key="SUID">6466</data>
            <data key="shared name">ENSG00000248473</data>
            <data key="name">ENSG00000248473</data>
            <data key="selected">false</data>
            <data key="EnName">ENSG00000248473.1</data>
            <data key="EnName2">ENSG00000248473</data>
            <data key="Module_Color">241</data>
            <data key="canonicalName">ENSG00000248473</data>
            <data key="chr">chr5</data>
            <data key="cytoscape.alias.list">[ENSG00000248473]</data>
            <data key="end">180618852</data>
            <data key="name2">CTC-338M12.2</data>
            <data key="proEnd">180621352</data>
            <data key="proStart">180616352</data>
            <data key="start">180618046</data>
            <data key="state">NOVEL</data>
            <data key="strand">-</data>
            <data key="type1">lincRNA</data>
            <data key="type2">lncRNA</data>
        </node>
        <node id="6465">
            <data key="SUID">6465</data>
            <data key="shared name">ENSG00000248373</data>
            <data key="name">ENSG00000248373</data>
            <data key="selected">false</data>
            <data key="EnName">ENSG00000248373.1</data>
            <data key="EnName2">ENSG00000248373</data>
            <data key="Module_Color">681</data>
            <data key="canonicalName">ENSG00000248373</data>
            <data key="chr">chr4</data>
            <data key="cytoscape.alias.list">[ENSG00000248373]</data>
            <data key="end">106041157</data>
            <data key="name2">RP11-556I14.1</data>
            <data key="proEnd">105831014</data>
            <data key="proStart">105826014</data>
            <data key="start">105828514</data>
            <data key="state">NOVEL</data>
            <data key="strand">+</data>
            <data key="type1">lincRNA</data>
            <data key="type2">lncRNA</data>
        </node>
        <node id="6464">
            <data key="SUID">6464</data>
            <data key="shared name">ENSG00000168769</data>
            <data key="name">ENSG00000168769</data>
            <data key="selected">false</data>
            <data key="EnName">ENSG00000168769.8</data>
            <data key="EnName2">ENSG00000168769</data>
            <data key="Module_Color">681</data>
            <data key="canonicalName">ENSG00000168769</data>
            <data key="chr">chr4</data>
            <data key="cytoscape.alias.list">[ENSG00000168769]</data>
            <data key="end">106200973</data>
            <data key="name2">TET2</data>
            <data key="proEnd">106069532</data>
            <data key="proStart">106064532</data>
            <data key="start">106067032</data>
            <data key="state">KNOWN</data>
            <data key="strand">+</data>
            <data key="type1">protein_coding</data>
            <data key="type2">mRNA</data>
        </node>
        <node id="6463">
            <data key="SUID">6463</data>
            <data key="shared name">ENSG00000248242</data>
            <data key="name">ENSG00000248242</data>
            <data key="selected">false</data>
            <data key="EnName">ENSG00000248242.1</data>
            <data key="EnName2">ENSG00000248242</data>
            <data key="Module_Color">681</data>
            <data key="canonicalName">ENSG00000248242</data>
            <data key="chr">chr4</data>
            <data key="cytoscape.alias.list">[ENSG00000248242]</data>
            <data key="end">105887950</data>
            <data key="name2">RP11-556I14.2</data>
            <data key="proEnd">105890450</data>
            <data key="proStart">105885450</data>
            <data key="start">105575031</data>
            <data key="state">NOVEL</data>
            <data key="strand">-</data>
            <data key="type1">lincRNA</data>
            <data key="type2">lncRNA</data>
        </node>
        <node id="6462">
            <data key="SUID">6462</data>
            <data key="shared name">ENSG00000272525</data>
            <data key="name">ENSG00000272525</data>
            <data key="selected">false</data>
            <data key="EnName">ENSG00000272525.1</data>
            <data key="EnName2">ENSG00000272525</data>
            <data key="Module_Color">239</data>
            <data key="canonicalName">ENSG00000272525</data>
            <data key="chr">chr5</data>
            <data key="cytoscape.alias.list">[ENSG00000272525]</data>
            <data key="end">72794118</data>
            <data key="name2">RP11-79P5.9</data>
            <data key="proEnd">72796618</data>
            <data key="proStart">72791618</data>
            <data key="start">72793375</data>
            <data key="state">NOVEL</data>
            <data key="strand">-</data>
            <data key="type1">lincRNA</data>
            <data key="type2">lncRNA</data>
        </node>
        <node id="6461">
            <data key="SUID">6461</data>
            <data key="shared name">ENSG00000247993</data>
            <data key="name">ENSG00000247993</data>
            <data key="selected">false</data>
            <data key="EnName">ENSG00000247993.2</data>
            <data key="EnName2">ENSG00000247993</data>
            <data key="Module_Color">239</data>
            <data key="canonicalName">ENSG00000247993</data>
            <data key="chr">chr5</data>
            <data key="cytoscape.alias.list">[ENSG00000247993]</data>
            <data key="end">72742811</data>
            <data key="name2">RP11-79P5.2</data>
            <data key="proEnd">72744684</data>
            <data key="proStart">72739684</data>
            <data key="start">72742184</data>
            <data key="state">NOVEL</data>
            <data key="strand">+</data>
            <data key="type1">lincRNA</data>
            <data key="type2">lncRNA</data>
        </node>
        <node id="6460">
            <data key="SUID">6460</data>
            <data key="shared name">ENSG00000176915</data>
            <data key="name">ENSG00000176915</data>
            <data key="selected">false</data>
            <data key="EnName">ENSG00000176915.10</data>
            <data key="EnName2">ENSG00000176915</data>
            <data key="Module_Color">978</data>
            <data key="canonicalName">ENSG00000176915</data>
            <data key="chr">chr12</data>
            <data key="cytoscape.alias.list">[ENSG00000176915]</data>
            <data key="end">133338474</data>
            <data key="name2">ANKLE2</data>
            <data key="proEnd">133340974</data>
            <data key="proStart">133335974</data>
            <data key="start">133302254</data>
            <data key="state">KNOWN</data>
            <data key="strand">-</data>
            <data key="type1">protein_coding</data>
            <data key="type2">mRNA</data>
        </node>
        <node id="6459">
            <data key="SUID">6459</data>
            <data key="shared name">ENSG00000247077</data>
            <data key="name">ENSG00000247077</data>
            <data key="selected">false</data>
            <data key="EnName">ENSG00000247077.2</data>
            <data key="EnName2">ENSG00000247077</data>
            <data key="Module_Color">978</data>
            <data key="canonicalName">ENSG00000247077</data>
            <data key="chr">chr12</data>
            <data key="cytoscape.alias.list">[ENSG00000247077]</data>
            <data key="end">133299228</data>
            <data key="name2">PGAM5</data>
            <data key="proEnd">133289905</data>
            <data key="proStart">133284905</data>
            <data key="start">133287405</data>
            <data key="state">KNOWN</data>
            <data key="strand">+</data>
            <data key="type1">protein_coding</data>
            <data key="type2">mRNA</data>
        </node>
        <node id="6458">
            <data key="SUID">6458</data>
            <data key="shared name">ENSG00000246863</data>
            <data key="name">ENSG00000246863</data>
            <data key="selected">false</data>
            <data key="EnName">ENSG00000246863.2</data>
            <data key="EnName2">ENSG00000246863</data>
            <data key="Module_Color">682</data>
            <data key="canonicalName">ENSG00000246863</data>
            <data key="chr">chr15</data>
            <data key="cytoscape.alias.list">[ENSG00000246863]</data>
            <data key="end">40218081</data>
            <data key="name2">RP11-325N19.3</data>
            <data key="proEnd">40215743</data>
            <data key="proStart">40210743</data>
            <data key="start">40213243</data>
            <data key="state">NOVEL</data>
            <data key="strand">+</data>
            <data key="type1">lincRNA</data>
            <data key="type2">lncRNA</data>
        </node>
        <node id="6457">
            <data key="SUID">6457</data>
            <data key="shared name">ENSG00000246705</data>
            <data key="name">ENSG00000246705</data>
            <data key="selected">false</data>
            <data key="EnName">ENSG00000246705.3</data>
            <data key="EnName2">ENSG00000246705</data>
            <data key="Module_Color">289</data>
            <data key="canonicalName">ENSG00000246705</data>
            <data key="chr">chr12</data>
            <data key="cytoscape.alias.list">[ENSG00000246705]</data>
            <data key="end">14930936</data>
            <data key="name2">H2AFJ</data>
            <data key="proEnd">14929770</data>
            <data key="proStart">14924770</data>
            <data key="start">14927270</data>
            <data key="state">KNOWN</data>
            <data key="strand">+</data>
            <data key="type1">protein_coding</data>
            <data key="type2">mRNA</data>
        </node>
        <node id="6456">
            <data key="SUID">6456</data>
            <data key="shared name">ENSG00000246640</data>
            <data key="name">ENSG00000246640</data>
            <data key="selected">false</data>
            <data key="EnName">ENSG00000246640.1</data>
            <data key="EnName2">ENSG00000246640</data>
            <data key="Module_Color">1</data>
            <data key="canonicalName">ENSG00000246640</data>
            <data key="chr">chr17</data>
            <data key="cytoscape.alias.list">[ENSG00000246640]</data>
            <data key="end">48133103</data>
            <data key="name2">RP11-1094H24.4</data>
            <data key="proEnd">48135603</data>
            <data key="proStart">48130603</data>
            <data key="start">48127713</data>
            <data key="state">NOVEL</data>
            <data key="strand">-</data>
            <data key="type1">lincRNA</data>
            <data key="type2">lncRNA</data>
        </node>
        <node id="6455">
            <data key="SUID">6455</data>
            <data key="shared name">ENSG00000246523</data>
            <data key="name">ENSG00000246523</data>
            <data key="selected">false</data>
            <data key="EnName">ENSG00000246523.3</data>
            <data key="EnName2">ENSG00000246523</data>
            <data key="Module_Color">683</data>
            <data key="canonicalName">ENSG00000246523</data>
            <data key="chr">chr11</data>
            <data key="cytoscape.alias.list">[ENSG00000246523]</data>
            <data key="end">86712001</data>
            <data key="name2">RP11-736K20.6</data>
            <data key="proEnd">86669161</data>
            <data key="proStart">86664161</data>
            <data key="start">86666661</data>
            <data key="state">NOVEL</data>
            <data key="strand">+</data>
            <data key="type1">lincRNA</data>
            <data key="type2">lncRNA</data>
        </node>
        <node id="6454">
            <data key="SUID">6454</data>
            <data key="shared name">ENSG00000246366</data>
            <data key="name">ENSG00000246366</data>
            <data key="selected">false</data>
            <data key="EnName">ENSG00000246366.2</data>
            <data key="EnName2">ENSG00000246366</data>
            <data key="Module_Color">290</data>
            <data key="canonicalName">ENSG00000246366</data>
            <data key="chr">chr8</data>
            <data key="cytoscape.alias.list">[ENSG00000246366]</data>
            <data key="end">71575514</data>
            <data key="name2">RP11-382J12.1</data>
            <data key="proEnd">71523312</data>
            <data key="proStart">71518312</data>
            <data key="start">71520812</data>
            <data key="state">NOVEL</data>
            <data key="strand">+</data>
            <data key="type1">protein_coding</data>
            <data key="type2">mRNA</data>
        </node>
        <node id="6453">
            <data key="SUID">6453</data>
            <data key="shared name">ENSG00000128881</data>
            <data key="name">ENSG00000128881</data>
            <data key="selected">false</data>
            <data key="EnName">ENSG00000128881.12</data>
            <data key="EnName2">ENSG00000128881</data>
            <data key="Module_Color">979</data>
            <data key="canonicalName">ENSG00000128881</data>
            <data key="chr">chr15</data>
            <data key="cytoscape.alias.list">[ENSG00000128881]</data>
            <data key="end">43213007</data>
            <data key="name2">TTBK2</data>
            <data key="proEnd">43215507</data>
            <data key="proStart">43210507</data>
            <data key="start">43030932</data>
            <data key="state">KNOWN</data>
            <data key="strand">-</data>
            <data key="type1">protein_coding</data>
            <data key="type2">mRNA</data>
        </node>
        <node id="6452">
            <data key="SUID">6452</data>
            <data key="shared name">ENSG00000246283</data>
            <data key="name">ENSG00000246283</data>
            <data key="selected">false</data>
            <data key="EnName">ENSG00000246283.2</data>
            <data key="EnName2">ENSG00000246283</data>
            <data key="Module_Color">979</data>
            <data key="canonicalName">ENSG00000246283</data>
            <data key="chr">chr15</data>
            <data key="cytoscape.alias.list">[ENSG00000246283]</data>
            <data key="end">43035400</data>
            <data key="name2">CTD-2036P10.3</data>
            <data key="proEnd">43033816</data>
            <data key="proStart">43028816</data>
            <data key="start">43031316</data>
            <data key="state">NOVEL</data>
            <data key="strand">+</data>
            <data key="type1">lincRNA</data>
            <data key="type2">lncRNA</data>
        </node>
        <node id="6451">
            <data key="SUID">6451</data>
            <data key="shared name">ENSG00000246067</data>
            <data key="name">ENSG00000246067</data>
            <data key="selected">false</data>
            <data key="EnName">ENSG00000246067.3</data>
            <data key="EnName2">ENSG00000246067</data>
            <data key="Module_Color">291</data>
            <data key="canonicalName">ENSG00000246067</data>
            <data key="chr">chr11</data>
            <data key="cytoscape.alias.list">[ENSG00000246067]</data>
            <data key="end">82817761</data>
            <data key="name2">RAB30-AS1</data>
            <data key="proEnd">82785608</data>
            <data key="proStart">82780608</data>
            <data key="start">82783108</data>
            <data key="state">NOVEL</data>
            <data key="strand">+</data>
            <data key="type1">lincRNA</data>
            <data key="type2">lncRNA</data>
        </node>
        <node id="6450">
            <data key="SUID">6450</data>
            <data key="shared name">ENSG00000245888</data>
            <data key="name">ENSG00000245888</data>
            <data key="selected">false</data>
            <data key="EnName">ENSG00000245888.2</data>
            <data key="EnName2">ENSG00000245888</data>
            <data key="Module_Color">539</data>
            <data key="canonicalName">ENSG00000245888</data>
            <data key="chr">chr16</data>
            <data key="cytoscape.alias.list">[ENSG00000245888]</data>
            <data key="end">27301813</data>
            <data key="name2">CTD-3203P2.2</data>
            <data key="proEnd">27282026</data>
            <data key="proStart">27277026</data>
            <data key="start">27279526</data>
            <data key="state">NOVEL</data>
            <data key="strand">+</data>
            <data key="type1">protein_coding</data>
            <data key="type2">mRNA</data>
        </node>
        <node id="6449">
            <data key="SUID">6449</data>
            <data key="shared name">ENSG00000153879</data>
            <data key="name">ENSG00000153879</data>
            <data key="selected">false</data>
            <data key="EnName">ENSG00000153879.4</data>
            <data key="EnName2">ENSG00000153879</data>
            <data key="Module_Color">272</data>
            <data key="canonicalName">ENSG00000153879</data>
            <data key="chr">chr19</data>
            <data key="cytoscape.alias.list">[ENSG00000153879]</data>
            <data key="end">33873592</data>
            <data key="name2">CEBPG</data>
            <data key="proEnd">33866736</data>
            <data key="proStart">33861736</data>
            <data key="start">33864236</data>
            <data key="state">KNOWN</data>
            <data key="strand">+</data>
            <data key="type1">protein_coding</data>
            <data key="type2">mRNA</data>
        </node>
        <node id="6448">
            <data key="SUID">6448</data>
            <data key="shared name">ENSG00000245719</data>
            <data key="name">ENSG00000245719</data>
            <data key="selected">false</data>
            <data key="EnName">ENSG00000245719.1</data>
            <data key="EnName2">ENSG00000245719</data>
            <data key="Module_Color">331</data>
            <data key="canonicalName">ENSG00000245719</data>
            <data key="chr">chr15</data>
            <data key="cytoscape.alias.list">[ENSG00000245719]</data>
            <data key="end">68131217</data>
            <data key="name2">RP11-34F13.2</data>
            <data key="proEnd">68133717</data>
            <data key="proStart">68128717</data>
            <data key="start">68126648</data>
            <data key="state">NOVEL</data>
            <data key="strand">-</data>
            <data key="type1">lincRNA</data>
            <data key="type2">lncRNA</data>
        </node>
        <node id="6447">
            <data key="SUID">6447</data>
            <data key="shared name">ENSG00000269018</data>
            <data key="name">ENSG00000269018</data>
            <data key="selected">false</data>
            <data key="EnName">ENSG00000269018.1</data>
            <data key="EnName2">ENSG00000269018</data>
            <data key="Module_Color">13</data>
            <data key="canonicalName">ENSG00000269018</data>
            <data key="chr">chr11</data>
            <data key="cytoscape.alias.list">[ENSG00000269018]</data>
            <data key="end">65359947</data>
            <data key="name2">AP001362.1</data>
            <data key="proEnd">65362447</data>
            <data key="proStart">65357447</data>
            <data key="start">65358665</data>
            <data key="state">NOVEL</data>
            <data key="strand">-</data>
            <data key="type1">protein_coding</data>
            <data key="type2">mRNA</data>
        </node>
        <node id="6446">
            <data key="SUID">6446</data>
            <data key="shared name">ENSG00000245522</data>
            <data key="name">ENSG00000245522</data>
            <data key="selected">false</data>
            <data key="EnName">ENSG00000245522.2</data>
            <data key="EnName2">ENSG00000245522</data>
            <data key="Module_Color">540</data>
            <data key="canonicalName">ENSG00000245522</data>
            <data key="chr">chr11</data>
            <data key="cytoscape.alias.list">[ENSG00000245522]</data>
            <data key="end">9781080</data>
            <data key="name2">RP11-540A21.2</data>
            <data key="proEnd">9783580</data>
            <data key="proStart">9778580</data>
            <data key="start">9776317</data>
            <data key="state">NOVEL</data>
            <data key="strand">-</data>
            <data key="type1">lincRNA</data>
            <data key="type2">lncRNA</data>
        </node>
        <node id="6445">
            <data key="SUID">6445</data>
            <data key="shared name">ENSG00000245317</data>
            <data key="name">ENSG00000245317</data>
            <data key="selected">false</data>
            <data key="EnName">ENSG00000245317.2</data>
            <data key="EnName2">ENSG00000245317</data>
            <data key="Module_Color">292</data>
            <data key="canonicalName">ENSG00000245317</data>
            <data key="chr">chr5</data>
            <data key="cytoscape.alias.list">[ENSG00000245317]</data>
            <data key="end">179288283</data>
            <data key="name2">CTC-241N9.1</data>
            <data key="proEnd">179288513</data>
            <data key="proStart">179283513</data>
            <data key="start">179286013</data>
            <data key="state">PUTATIVE</data>
            <data key="strand">+</data>
            <data key="type1">protein_coding</data>
            <data key="type2">mRNA</data>
        </node>
        <node id="6444">
            <data key="SUID">6444</data>
            <data key="shared name">ENSG00000245060</data>
            <data key="name">ENSG00000245060</data>
            <data key="selected">false</data>
            <data key="EnName">ENSG00000245060.2</data>
            <data key="EnName2">ENSG00000245060</data>
            <data key="Module_Color">38</data>
            <data key="canonicalName">ENSG00000245060</data>
            <data key="chr">chr5</data>
            <data key="cytoscape.alias.list">[ENSG00000245060]</data>
            <data key="end">180262726</data>
            <data key="name2">LINC00847</data>
            <data key="proEnd">180260457</data>
            <data key="proStart">180255457</data>
            <data key="start">180257957</data>
            <data key="state">NOVEL</data>
            <data key="strand">+</data>
            <data key="type1">lincRNA</data>
            <data key="type2">lncRNA</data>
        </node>
        <node id="6443">
            <data key="SUID">6443</data>
            <data key="shared name">ENSG00000245017</data>
            <data key="name">ENSG00000245017</data>
            <data key="selected">false</data>
            <data key="EnName">ENSG00000245017.2</data>
            <data key="EnName2">ENSG00000245017</data>
            <data key="Module_Color">401</data>
            <data key="canonicalName">ENSG00000245017</data>
            <data key="chr">chr12</data>
            <data key="cytoscape.alias.list">[ENSG00000245017]</data>
            <data key="end">98897633</data>
            <data key="name2">RP11-181C3.1</data>
            <data key="proEnd">98900133</data>
            <data key="proStart">98895133</data>
            <data key="start">98879322</data>
            <data key="state">NOVEL</data>
            <data key="strand">-</data>
            <data key="type1">protein_coding</data>
            <data key="type2">mRNA</data>
        </node>
        <node id="6442">
            <data key="SUID">6442</data>
            <data key="shared name">ENSG00000196428</data>
            <data key="name">ENSG00000196428</data>
            <data key="selected">false</data>
            <data key="EnName">ENSG00000196428.8</data>
            <data key="EnName2">ENSG00000196428</data>
            <data key="Module_Color">980</data>
            <data key="canonicalName">ENSG00000196428</data>
            <data key="chr">chr3</data>
            <data key="cytoscape.alias.list">[ENSG00000196428]</data>
            <data key="end">150184218</data>
            <data key="name2">TSC22D2</data>
            <data key="proEnd">150128622</data>
            <data key="proStart">150123622</data>
            <data key="start">150126122</data>
            <data key="state">KNOWN</data>
            <data key="strand">+</data>
            <data key="type1">protein_coding</data>
            <data key="type2">mRNA</data>
        </node>
        <node id="6441">
            <data key="SUID">6441</data>
            <data key="shared name">ENSG00000244541</data>
            <data key="name">ENSG00000244541</data>
            <data key="selected">false</data>
            <data key="EnName">ENSG00000244541.1</data>
            <data key="EnName2">ENSG00000244541</data>
            <data key="Module_Color">980</data>
            <data key="canonicalName">ENSG00000244541</data>
            <data key="chr">chr3</data>
            <data key="cytoscape.alias.list">[ENSG00000244541]</data>
            <data key="end">149957996</data>
            <data key="name2">RP11-167H9.6</data>
            <data key="proEnd">149958806</data>
            <data key="proStart">149953806</data>
            <data key="start">149956306</data>
            <data key="state">NOVEL</data>
            <data key="strand">+</data>
            <data key="type1">lincRNA</data>
            <data key="type2">lncRNA</data>
        </node>
        <node id="6440">
            <data key="SUID">6440</data>
            <data key="shared name">ENSG00000130598</data>
            <data key="name">ENSG00000130598</data>
            <data key="selected">false</data>
            <data key="EnName">ENSG00000130598.11</data>
            <data key="EnName2">ENSG00000130598</data>
            <data key="Module_Color">119</data>
            <data key="canonicalName">ENSG00000130598</data>
            <data key="chr">chr11</data>
            <data key="cytoscape.alias.list">[ENSG00000130598]</data>
            <data key="end">1862910</data>
            <data key="name2">TNNI2</data>
            <data key="proEnd">1862719</data>
            <data key="proStart">1857719</data>
            <data key="start">1860219</data>
            <data key="state">KNOWN</data>
            <data key="strand">+</data>
            <data key="type1">protein_coding</data>
            <data key="type2">mRNA</data>
        </node>
        <node id="6439">
            <data key="SUID">6439</data>
            <data key="shared name">ENSG00000244187</data>
            <data key="name">ENSG00000244187</data>
            <data key="selected">false</data>
            <data key="EnName">ENSG00000244187.3</data>
            <data key="EnName2">ENSG00000244187</data>
            <data key="Module_Color">21</data>
            <data key="canonicalName">ENSG00000244187</data>
            <data key="chr">chr9</data>
            <data key="cytoscape.alias.list">[ENSG00000244187]</data>
            <data key="end">139687709</data>
            <data key="name2">TMEM141</data>
            <data key="proEnd">139688307</data>
            <data key="proStart">139683307</data>
            <data key="start">139685807</data>
            <data key="state">KNOWN</data>
            <data key="strand">+</data>
            <data key="type1">protein_coding</data>
            <data key="type2">mRNA</data>
        </node>
        <node id="6438">
            <data key="SUID">6438</data>
            <data key="shared name">ENSG00000243558</data>
            <data key="name">ENSG00000243558</data>
            <data key="selected">false</data>
            <data key="EnName">ENSG00000243558.1</data>
            <data key="EnName2">ENSG00000243558</data>
            <data key="Module_Color">344</data>
            <data key="canonicalName">ENSG00000243558</data>
            <data key="chr">chr1</data>
            <data key="cytoscape.alias.list">[ENSG00000243558]</data>
            <data key="end">2144013</data>
            <data key="name2">RP11-181G12.5</data>
            <data key="proEnd">2146513</data>
            <data key="proStart">2141513</data>
            <data key="start">2143610</data>
            <data key="state">NOVEL</data>
            <data key="strand">-</data>
            <data key="type1">lincRNA</data>
            <data key="type2">lncRNA</data>
        </node>
        <node id="6437">
            <data key="SUID">6437</data>
            <data key="shared name">ENSG00000243477</data>
            <data key="name">ENSG00000243477</data>
            <data key="selected">false</data>
            <data key="EnName">ENSG00000243477.1</data>
            <data key="EnName2">ENSG00000243477</data>
            <data key="Module_Color">684</data>
            <data key="canonicalName">ENSG00000243477</data>
            <data key="chr">chr3</data>
            <data key="cytoscape.alias.list">[ENSG00000243477]</data>
            <data key="end">50336852</data>
            <data key="name2">NAT6</data>
            <data key="proEnd">50339352</data>
            <data key="proStart">50334352</data>
            <data key="start">50333833</data>
            <data key="state">KNOWN</data>
            <data key="strand">-</data>
            <data key="type1">protein_coding</data>
            <data key="type2">mRNA</data>
        </node>
        <node id="6436">
            <data key="SUID">6436</data>
            <data key="shared name">ENSG00000243207</data>
            <data key="name">ENSG00000243207</data>
            <data key="selected">false</data>
            <data key="EnName">ENSG00000243207.2</data>
            <data key="EnName2">ENSG00000243207</data>
            <data key="Module_Color">402</data>
            <data key="canonicalName">ENSG00000243207</data>
            <data key="chr">chr19</data>
            <data key="cytoscape.alias.list">[ENSG00000243207]</data>
            <data key="end">10225456</data>
            <data key="name2">PPAN-P2RY11</data>
            <data key="proEnd">10219399</data>
            <data key="proStart">10214399</data>
            <data key="start">10216899</data>
            <data key="state">KNOWN</data>
            <data key="strand">+</data>
            <data key="type1">protein_coding</data>
            <data key="type2">mRNA</data>
        </node>
        <node id="6435">
            <data key="SUID">6435</data>
            <data key="shared name">ENSG00000243147</data>
            <data key="name">ENSG00000243147</data>
            <data key="selected">false</data>
            <data key="EnName">ENSG00000243147.3</data>
            <data key="EnName2">ENSG00000243147</data>
            <data key="Module_Color">403</data>
            <data key="canonicalName">ENSG00000243147</data>
            <data key="chr">chr2</data>
            <data key="cytoscape.alias.list">[ENSG00000243147]</data>
            <data key="end">28210954</data>
            <data key="name2">MRPL33</data>
            <data key="proEnd">27997084</data>
            <data key="proStart">27992084</data>
            <data key="start">27994584</data>
            <data key="state">KNOWN</data>
            <data key="strand">+</data>
            <data key="type1">protein_coding</data>
            <data key="type2">mRNA</data>
        </node>
        <node id="6434">
            <data key="SUID">6434</data>
            <data key="shared name">ENSG00000243056</data>
            <data key="name">ENSG00000243056</data>
            <data key="selected">false</data>
            <data key="EnName">ENSG00000243056.1</data>
            <data key="EnName2">ENSG00000243056</data>
            <data key="Module_Color">94</data>
            <data key="canonicalName">ENSG00000243056</data>
            <data key="chr">chr5</data>
            <data key="cytoscape.alias.list">[ENSG00000243056]</data>
            <data key="end">139929163</data>
            <data key="name2">EIF4EBP3</data>
            <data key="proEnd">139929751</data>
            <data key="proStart">139924751</data>
            <data key="start">139927251</data>
            <data key="state">KNOWN</data>
            <data key="strand">+</data>
            <data key="type1">protein_coding</data>
            <data key="type2">mRNA</data>
        </node>
        <node id="6433">
            <data key="SUID">6433</data>
            <data key="shared name">ENSG00000242622</data>
            <data key="name">ENSG00000242622</data>
            <data key="selected">false</data>
            <data key="EnName">ENSG00000242622.1</data>
            <data key="EnName2">ENSG00000242622</data>
            <data key="Module_Color">685</data>
            <data key="canonicalName">ENSG00000242622</data>
            <data key="chr">chr3</data>
            <data key="cytoscape.alias.list">[ENSG00000242622]</data>
            <data key="end">119855630</data>
            <data key="name2">RP11-18H7.1</data>
            <data key="proEnd">119816242</data>
            <data key="proStart">119811242</data>
            <data key="start">119813742</data>
            <data key="state">NOVEL</data>
            <data key="strand">+</data>
            <data key="type1">lincRNA</data>
            <data key="type2">lncRNA</data>
        </node>
        <node id="6432">
            <data key="SUID">6432</data>
            <data key="shared name">ENSG00000242612</data>
            <data key="name">ENSG00000242612</data>
            <data key="selected">false</data>
            <data key="EnName">ENSG00000242612.2</data>
            <data key="EnName2">ENSG00000242612</data>
            <data key="Module_Color">12</data>
            <data key="canonicalName">ENSG00000242612</data>
            <data key="chr">chr16</data>
            <data key="cytoscape.alias.list">[ENSG00000242612]</data>
            <data key="end">462487</data>
            <data key="name2">DECR2</data>
            <data key="proEnd">454326</data>
            <data key="proStart">449326</data>
            <data key="start">451826</data>
            <data key="state">KNOWN</data>
            <data key="strand">+</data>
            <data key="type1">protein_coding</data>
            <data key="type2">mRNA</data>
        </node>
        <node id="6431">
            <data key="SUID">6431</data>
            <data key="shared name">ENSG00000242574</data>
            <data key="name">ENSG00000242574</data>
            <data key="selected">false</data>
            <data key="EnName">ENSG00000242574.4</data>
            <data key="EnName2">ENSG00000242574</data>
            <data key="Module_Color">11</data>
            <data key="canonicalName">ENSG00000242574</data>
            <data key="chr">chr6</data>
            <data key="cytoscape.alias.list">[ENSG00000242574]</data>
            <data key="end">32908847</data>
            <data key="name2">HLA-DMB</data>
            <data key="proEnd">32911347</data>
            <data key="proStart">32906347</data>
            <data key="start">32902406</data>
            <data key="state">KNOWN</data>
            <data key="strand">-</data>
            <data key="type1">protein_coding</data>
            <data key="type2">mRNA</data>
        </node>
        <node id="6430">
            <data key="SUID">6430</data>
            <data key="shared name">ENSG00000242553</data>
            <data key="name">ENSG00000242553</data>
            <data key="selected">false</data>
            <data key="EnName">ENSG00000242553.1</data>
            <data key="EnName2">ENSG00000242553</data>
            <data key="Module_Color">686</data>
            <data key="canonicalName">ENSG00000242553</data>
            <data key="chr">chr21</data>
            <data key="cytoscape.alias.list">[ENSG00000242553]</data>
            <data key="end">38610045</data>
            <data key="name2">AP001432.14</data>
            <data key="proEnd">38596220</data>
            <data key="proStart">38591220</data>
            <data key="start">38593720</data>
            <data key="state">NOVEL</data>
            <data key="strand">+</data>
            <data key="type1">lincRNA</data>
            <data key="type2">lncRNA</data>
        </node>
        <node id="6429">
            <data key="SUID">6429</data>
            <data key="shared name">ENSG00000205116</data>
            <data key="name">ENSG00000205116</data>
            <data key="selected">false</data>
            <data key="EnName">ENSG00000205116.3</data>
            <data key="EnName2">ENSG00000205116</data>
            <data key="Module_Color">51</data>
            <data key="canonicalName">ENSG00000205116</data>
            <data key="chr">chr1</data>
            <data key="cytoscape.alias.list">[ENSG00000205116]</data>
            <data key="end">1363167</data>
            <data key="name2">TMEM88B</data>
            <data key="proEnd">1364008</data>
            <data key="proStart">1359008</data>
            <data key="start">1361508</data>
            <data key="state">KNOWN</data>
            <data key="strand">+</data>
            <data key="type1">protein_coding</data>
            <data key="type2">mRNA</data>
        </node>
        <node id="6428">
            <data key="SUID">6428</data>
            <data key="shared name">ENSG00000242474</data>
            <data key="name">ENSG00000242474</data>
            <data key="selected">false</data>
            <data key="EnName">ENSG00000242474.1</data>
            <data key="EnName2">ENSG00000242474</data>
            <data key="Module_Color">541</data>
            <data key="canonicalName">ENSG00000242474</data>
            <data key="chr">chr7</data>
            <data key="cytoscape.alias.list">[ENSG00000242474]</data>
            <data key="end">149466</data>
            <data key="name2">AC093627.9</data>
            <data key="proEnd">151966</data>
            <data key="proStart">146966</data>
            <data key="start">135853</data>
            <data key="state">NOVEL</data>
            <data key="strand">-</data>
            <data key="type1">lincRNA</data>
            <data key="type2">lncRNA</data>
        </node>
        <node id="6427">
            <data key="SUID">6427</data>
            <data key="shared name">ENSG00000255767</data>
            <data key="name">ENSG00000255767</data>
            <data key="selected">false</data>
            <data key="EnName">ENSG00000255767.1</data>
            <data key="EnName2">ENSG00000255767</data>
            <data key="Module_Color">354</data>
            <data key="canonicalName">ENSG00000255767</data>
            <data key="chr">chr2</data>
            <data key="cytoscape.alias.list">[ENSG00000255767]</data>
            <data key="end">3595547</data>
            <data key="name2">RP13-512J5.1</data>
            <data key="proEnd">3598047</data>
            <data key="proStart">3593047</data>
            <data key="start">3579574</data>
            <data key="state">PUTATIVE</data>
            <data key="strand">-</data>
            <data key="type1">protein_coding</data>
            <data key="type2">mRNA</data>
        </node>
        <node id="6426">
            <data key="SUID">6426</data>
            <data key="shared name">ENSG00000231483</data>
            <data key="name">ENSG00000231483</data>
            <data key="selected">false</data>
            <data key="EnName">ENSG00000231483.1</data>
            <data key="EnName2">ENSG00000231483</data>
            <data key="Module_Color">687</data>
            <data key="canonicalName">ENSG00000231483</data>
            <data key="chr">chr10</data>
            <data key="cytoscape.alias.list">[ENSG00000231483]</data>
            <data key="end">5652756</data>
            <data key="name2">RP11-336A10.5</data>
            <data key="proEnd">5655256</data>
            <data key="proStart">5650256</data>
            <data key="start">5650438</data>
            <data key="state">NOVEL</data>
            <data key="strand">-</data>
            <data key="type1">lincRNA</data>
            <data key="type2">lncRNA</data>
        </node>
        <node id="6425">
            <data key="SUID">6425</data>
            <data key="shared name">ENSG00000196372</data>
            <data key="name">ENSG00000196372</data>
            <data key="selected">false</data>
            <data key="EnName">ENSG00000196372.8</data>
            <data key="EnName2">ENSG00000196372</data>
            <data key="Module_Color">687</data>
            <data key="canonicalName">ENSG00000196372</data>
            <data key="chr">chr10</data>
            <data key="cytoscape.alias.list">[ENSG00000196372]</data>
            <data key="end">5708558</data>
            <data key="name2">ASB13</data>
            <data key="proEnd">5711058</data>
            <data key="proStart">5706058</data>
            <data key="start">5680830</data>
            <data key="state">KNOWN</data>
            <data key="strand">-</data>
            <data key="type1">protein_coding</data>
            <data key="type2">mRNA</data>
        </node>
        <node id="6424">
            <data key="SUID">6424</data>
            <data key="shared name">ENSG00000242147</data>
            <data key="name">ENSG00000242147</data>
            <data key="selected">false</data>
            <data key="EnName">ENSG00000242147.1</data>
            <data key="EnName2">ENSG00000242147</data>
            <data key="Module_Color">687</data>
            <data key="canonicalName">ENSG00000242147</data>
            <data key="chr">chr10</data>
            <data key="cytoscape.alias.list">[ENSG00000242147]</data>
            <data key="end">5638081</data>
            <data key="name2">RP13-463N16.6</data>
            <data key="proEnd">5640581</data>
            <data key="proStart">5635581</data>
            <data key="start">5636954</data>
            <data key="state">NOVEL</data>
            <data key="strand">-</data>
            <data key="type1">lincRNA</data>
            <data key="type2">lncRNA</data>
        </node>
        <node id="6423">
            <data key="SUID">6423</data>
            <data key="shared name">ENSG00000273155</data>
            <data key="name">ENSG00000273155</data>
            <data key="selected">false</data>
            <data key="EnName">ENSG00000273155.1</data>
            <data key="EnName2">ENSG00000273155</data>
            <data key="Module_Color">49</data>
            <data key="canonicalName">ENSG00000273155</data>
            <data key="chr">chr2</data>
            <data key="cytoscape.alias.list">[ENSG00000273155]</data>
            <data key="end">99811761</data>
            <data key="name2">MRPL30</data>
            <data key="proEnd">99773961</data>
            <data key="proStart">99768961</data>
            <data key="start">99771461</data>
            <data key="state">PUTATIVE</data>
            <data key="strand">+</data>
            <data key="type1">protein_coding</data>
            <data key="type2">mRNA</data>
        </node>
        <node id="6422">
            <data key="SUID">6422</data>
            <data key="shared name">ENSG00000241962</data>
            <data key="name">ENSG00000241962</data>
            <data key="selected">false</data>
            <data key="EnName">ENSG00000241962.5</data>
            <data key="EnName2">ENSG00000241962</data>
            <data key="Module_Color">49</data>
            <data key="canonicalName">ENSG00000241962</data>
            <data key="chr">chr2</data>
            <data key="cytoscape.alias.list">[ENSG00000241962]</data>
            <data key="end">99939204</data>
            <data key="name2">C2orf15</data>
            <data key="proEnd">99760448</data>
            <data key="proStart">99755448</data>
            <data key="start">99757948</data>
            <data key="state">NOVEL</data>
            <data key="strand">+</data>
            <data key="type1">protein_coding</data>
            <data key="type2">mRNA</data>
        </node>
        <node id="6421">
            <data key="SUID">6421</data>
            <data key="shared name">ENSG00000204304</data>
            <data key="name">ENSG00000204304</data>
            <data key="selected">false</data>
            <data key="EnName">ENSG00000204304.7</data>
            <data key="EnName2">ENSG00000204304</data>
            <data key="Module_Color">11</data>
            <data key="canonicalName">ENSG00000204304</data>
            <data key="chr">chr6</data>
            <data key="cytoscape.alias.list">[ENSG00000204304]</data>
            <data key="end">32157963</data>
            <data key="name2">PBX2</data>
            <data key="proEnd">32160463</data>
            <data key="proStart">32155463</data>
            <data key="start">32152512</data>
            <data key="state">KNOWN</data>
            <data key="strand">-</data>
            <data key="type1">protein_coding</data>
            <data key="type2">mRNA</data>
        </node>
        <node id="6420">
            <data key="SUID">6420</data>
            <data key="shared name">ENSG00000241404</data>
            <data key="name">ENSG00000241404</data>
            <data key="selected">false</data>
            <data key="EnName">ENSG00000241404.2</data>
            <data key="EnName2">ENSG00000241404</data>
            <data key="Module_Color">11</data>
            <data key="canonicalName">ENSG00000241404</data>
            <data key="chr">chr6</data>
            <data key="cytoscape.alias.list">[ENSG00000241404]</data>
            <data key="end">32136058</data>
            <data key="name2">EGFL8</data>
            <data key="proEnd">32134860</data>
            <data key="proStart">32129860</data>
            <data key="start">32132360</data>
            <data key="state">KNOWN</data>
            <data key="strand">+</data>
            <data key="type1">protein_coding</data>
            <data key="type2">mRNA</data>
        </node>
        <node id="6419">
            <data key="SUID">6419</data>
            <data key="shared name">ENSG00000241180</data>
            <data key="name">ENSG00000241180</data>
            <data key="selected">false</data>
            <data key="EnName">ENSG00000241180.1</data>
            <data key="EnName2">ENSG00000241180</data>
            <data key="Module_Color">51</data>
            <data key="canonicalName">ENSG00000241180</data>
            <data key="chr">chr1</data>
            <data key="cytoscape.alias.list">[ENSG00000241180]</data>
            <data key="end">850351</data>
            <data key="name2">RP11-54O7.2</data>
            <data key="proEnd">852051</data>
            <data key="proStart">847051</data>
            <data key="start">849551</data>
            <data key="state">NOVEL</data>
            <data key="strand">+</data>
            <data key="type1">lincRNA</data>
            <data key="type2">lncRNA</data>
        </node>
        <node id="6418">
            <data key="SUID">6418</data>
            <data key="shared name">ENSG00000241084</data>
            <data key="name">ENSG00000241084</data>
            <data key="selected">false</data>
            <data key="EnName">ENSG00000241084.1</data>
            <data key="EnName2">ENSG00000241084</data>
            <data key="Module_Color">86</data>
            <data key="canonicalName">ENSG00000241084</data>
            <data key="chr">chr9</data>
            <data key="cytoscape.alias.list">[ENSG00000241084]</data>
            <data key="end">132023860</data>
            <data key="name2">RP11-344B5.3</data>
            <data key="proEnd">132023841</data>
            <data key="proStart">132018841</data>
            <data key="start">132021341</data>
            <data key="state">NOVEL</data>
            <data key="strand">+</data>
            <data key="type1">lincRNA</data>
            <data key="type2">lncRNA</data>
        </node>
        <node id="6417">
            <data key="SUID">6417</data>
            <data key="shared name">ENSG00000240972</data>
            <data key="name">ENSG00000240972</data>
            <data key="selected">false</data>
            <data key="EnName">ENSG00000240972.1</data>
            <data key="EnName2">ENSG00000240972</data>
            <data key="Module_Color">688</data>
            <data key="canonicalName">ENSG00000240972</data>
            <data key="chr">chr22</data>
            <data key="cytoscape.alias.list">[ENSG00000240972]</data>
            <data key="end">24237414</data>
            <data key="name2">MIF</data>
            <data key="proEnd">24238691</data>
            <data key="proStart">24233691</data>
            <data key="start">24236191</data>
            <data key="state">KNOWN</data>
            <data key="strand">+</data>
            <data key="type1">protein_coding</data>
            <data key="type2">mRNA</data>
        </node>
        <node id="6416">
            <data key="SUID">6416</data>
            <data key="shared name">ENSG00000261795</data>
            <data key="name">ENSG00000261795</data>
            <data key="selected">false</data>
            <data key="EnName">ENSG00000261795.1</data>
            <data key="EnName2">ENSG00000261795</data>
            <data key="Module_Color">541</data>
            <data key="canonicalName">ENSG00000261795</data>
            <data key="chr">chr7</data>
            <data key="cytoscape.alias.list">[ENSG00000261795]</data>
            <data key="end">164972</data>
            <data key="name2">RP11-90P13.1</data>
            <data key="proEnd">167472</data>
            <data key="proStart">162472</data>
            <data key="start">161765</data>
            <data key="state">NOVEL</data>
            <data key="strand">-</data>
            <data key="type1">lincRNA</data>
            <data key="type2">lncRNA</data>
        </node>
        <node id="6415">
            <data key="SUID">6415</data>
            <data key="shared name">ENSG00000240859</data>
            <data key="name">ENSG00000240859</data>
            <data key="selected">false</data>
            <data key="EnName">ENSG00000240859.1</data>
            <data key="EnName2">ENSG00000240859</data>
            <data key="Module_Color">541</data>
            <data key="canonicalName">ENSG00000240859</data>
            <data key="chr">chr7</data>
            <data key="cytoscape.alias.list">[ENSG00000240859]</data>
            <data key="end">155465</data>
            <data key="name2">AC093627.10</data>
            <data key="proEnd">152097</data>
            <data key="proStart">147097</data>
            <data key="start">149597</data>
            <data key="state">NOVEL</data>
            <data key="strand">+</data>
            <data key="type1">lincRNA</data>
            <data key="type2">lncRNA</data>
        </node>
        <node id="6414">
            <data key="SUID">6414</data>
            <data key="shared name">ENSG00000240682</data>
            <data key="name">ENSG00000240682</data>
            <data key="selected">false</data>
            <data key="EnName">ENSG00000240682.5</data>
            <data key="EnName2">ENSG00000240682</data>
            <data key="Module_Color">186</data>
            <data key="canonicalName">ENSG00000240682</data>
            <data key="chr">chr3</data>
            <data key="cytoscape.alias.list">[ENSG00000240682]</data>
            <data key="end">128880136</data>
            <data key="name2">ISY1</data>
            <data key="proEnd">128882636</data>
            <data key="proStart">128877636</data>
            <data key="start">128846258</data>
            <data key="state">KNOWN</data>
            <data key="strand">-</data>
            <data key="type1">protein_coding</data>
            <data key="type2">mRNA</data>
        </node>
        <node id="6413">
            <data key="SUID">6413</data>
            <data key="shared name">ENSG00000240440</data>
            <data key="name">ENSG00000240440</data>
            <data key="selected">false</data>
            <data key="EnName">ENSG00000240440.1</data>
            <data key="EnName2">ENSG00000240440</data>
            <data key="Module_Color">404</data>
            <data key="canonicalName">ENSG00000240440</data>
            <data key="chr">chr2</data>
            <data key="cytoscape.alias.list">[ENSG00000240440]</data>
            <data key="end">208102599</data>
            <data key="name2">AC007879.3</data>
            <data key="proEnd">208105099</data>
            <data key="proStart">208100099</data>
            <data key="start">208100023</data>
            <data key="state">NOVEL</data>
            <data key="strand">-</data>
            <data key="type1">lincRNA</data>
            <data key="type2">lncRNA</data>
        </node>
        <node id="6412">
            <data key="SUID">6412</data>
            <data key="shared name">ENSG00000273329</data>
            <data key="name">ENSG00000273329</data>
            <data key="selected">false</data>
            <data key="EnName">ENSG00000273329.1</data>
            <data key="EnName2">ENSG00000273329</data>
            <data key="Module_Color">689</data>
            <data key="canonicalName">ENSG00000273329</data>
            <data key="chr">chr7</data>
            <data key="cytoscape.alias.list">[ENSG00000273329]</data>
            <data key="end">129251471</data>
            <data key="name2">RP11-448A19.1</data>
            <data key="proEnd">129253971</data>
            <data key="proStart">129248971</data>
            <data key="start">129244389</data>
            <data key="state">NOVEL</data>
            <data key="strand">-</data>
            <data key="type1">lincRNA</data>
            <data key="type2">lncRNA</data>
        </node>
        <node id="6411">
            <data key="SUID">6411</data>
            <data key="shared name">ENSG00000106459</data>
            <data key="name">ENSG00000106459</data>
            <data key="selected">false</data>
            <data key="EnName">ENSG00000106459.10</data>
            <data key="EnName2">ENSG00000106459</data>
            <data key="Module_Color">689</data>
            <data key="canonicalName">ENSG00000106459</data>
            <data key="chr">chr7</data>
            <data key="cytoscape.alias.list">[ENSG00000106459]</data>
            <data key="end">129396922</data>
            <data key="name2">NRF1</data>
            <data key="proEnd">129254055</data>
            <data key="proStart">129249055</data>
            <data key="start">129251555</data>
            <data key="state">KNOWN</data>
            <data key="strand">+</data>
            <data key="type1">protein_coding</data>
            <data key="type2">mRNA</data>
        </node>
        <node id="6410">
            <data key="SUID">6410</data>
            <data key="shared name">ENSG00000240204</data>
            <data key="name">ENSG00000240204</data>
            <data key="selected">false</data>
            <data key="EnName">ENSG00000240204.2</data>
            <data key="EnName2">ENSG00000240204</data>
            <data key="Module_Color">689</data>
            <data key="canonicalName">ENSG00000240204</data>
            <data key="chr">chr7</data>
            <data key="cytoscape.alias.list">[ENSG00000240204]</data>
            <data key="end">129152773</data>
            <data key="name2">SMKR1</data>
            <data key="proEnd">129144820</data>
            <data key="proStart">129139820</data>
            <data key="start">129142320</data>
            <data key="state">KNOWN</data>
            <data key="strand">+</data>
            <data key="type1">protein_coding</data>
            <data key="type2">mRNA</data>
        </node>
        <node id="6409">
            <data key="SUID">6409</data>
            <data key="shared name">ENSG00000240065</data>
            <data key="name">ENSG00000240065</data>
            <data key="selected">false</data>
            <data key="EnName">ENSG00000240065.3</data>
            <data key="EnName2">ENSG00000240065</data>
            <data key="Module_Color">11</data>
            <data key="canonicalName">ENSG00000240065</data>
            <data key="chr">chr6</data>
            <data key="cytoscape.alias.list">[ENSG00000240065]</data>
            <data key="end">32827362</data>
            <data key="name2">PSMB9</data>
            <data key="proEnd">32814413</data>
            <data key="proStart">32809413</data>
            <data key="start">32811913</data>
            <data key="state">KNOWN</data>
            <data key="strand">+</data>
            <data key="type1">protein_coding</data>
            <data key="type2">mRNA</data>
        </node>
        <node id="6408">
            <data key="SUID">6408</data>
            <data key="shared name">ENSG00000260633</data>
            <data key="name">ENSG00000260633</data>
            <data key="selected">false</data>
            <data key="EnName">ENSG00000260633.1</data>
            <data key="EnName2">ENSG00000260633</data>
            <data key="Module_Color">118</data>
            <data key="canonicalName">ENSG00000260633</data>
            <data key="chr">chr3</data>
            <data key="cytoscape.alias.list">[ENSG00000260633]</data>
            <data key="end">134068075</data>
            <data key="name2">RP11-375I20.6</data>
            <data key="proEnd">134070575</data>
            <data key="proStart">134065575</data>
            <data key="start">134066130</data>
            <data key="state">NOVEL</data>
            <data key="strand">-</data>
            <data key="type1">lincRNA</data>
            <data key="type2">lncRNA</data>
        </node>
        <node id="6407">
            <data key="SUID">6407</data>
            <data key="shared name">ENSG00000105963</data>
            <data key="name">ENSG00000105963</data>
            <data key="selected">false</data>
            <data key="EnName">ENSG00000105963.9</data>
            <data key="EnName2">ENSG00000105963</data>
            <data key="Module_Color">981</data>
            <data key="canonicalName">ENSG00000105963</data>
            <data key="chr">chr7</data>
            <data key="cytoscape.alias.list">[ENSG00000105963]</data>
            <data key="end">995043</data>
            <data key="name2">ADAP1</data>
            <data key="proEnd">997543</data>
            <data key="proStart">992543</data>
            <data key="start">937540</data>
            <data key="state">KNOWN</data>
            <data key="strand">-</data>
            <data key="type1">protein_coding</data>
            <data key="type2">mRNA</data>
        </node>
        <node id="6406">
            <data key="SUID">6406</data>
            <data key="shared name">ENSG00000239857</data>
            <data key="name">ENSG00000239857</data>
            <data key="selected">false</data>
            <data key="EnName">ENSG00000239857.2</data>
            <data key="EnName2">ENSG00000239857</data>
            <data key="Module_Color">981</data>
            <data key="canonicalName">ENSG00000239857</data>
            <data key="chr">chr7</data>
            <data key="cytoscape.alias.list">[ENSG00000239857]</data>
            <data key="end">936073</data>
            <data key="name2">GET4</data>
            <data key="proEnd">918689</data>
            <data key="proStart">913689</data>
            <data key="start">916189</data>
            <data key="state">KNOWN</data>
            <data key="strand">+</data>
            <data key="type1">protein_coding</data>
            <data key="type2">mRNA</data>
        </node>
        <node id="6405">
            <data key="SUID">6405</data>
            <data key="shared name">ENSG00000239628</data>
            <data key="name">ENSG00000239628</data>
            <data key="selected">false</data>
            <data key="EnName">ENSG00000239628.1</data>
            <data key="EnName2">ENSG00000239628</data>
            <data key="Module_Color">690</data>
            <data key="canonicalName">ENSG00000239628</data>
            <data key="chr">chr3</data>
            <data key="cytoscape.alias.list">[ENSG00000239628]</data>
            <data key="end">170071749</data>
            <data key="name2">RP11-543D10.2</data>
            <data key="proEnd">170065966</data>
            <data key="proStart">170060966</data>
            <data key="start">170063466</data>
            <data key="state">NOVEL</data>
            <data key="strand">+</data>
            <data key="type1">lincRNA</data>
            <data key="type2">lncRNA</data>
        </node>
        <node id="6404">
            <data key="SUID">6404</data>
            <data key="shared name">ENSG00000249884</data>
            <data key="name">ENSG00000249884</data>
            <data key="selected">false</data>
            <data key="EnName">ENSG00000249884.4</data>
            <data key="EnName2">ENSG00000249884</data>
            <data key="Module_Color">542</data>
            <data key="canonicalName">ENSG00000249884</data>
            <data key="chr">chr2</data>
            <data key="cytoscape.alias.list">[ENSG00000249884]</data>
            <data key="end">86948245</data>
            <data key="name2">RNF103-CHMP3</data>
            <data key="proEnd">86950745</data>
            <data key="proStart">86945745</data>
            <data key="start">86732791</data>
            <data key="state">KNOWN</data>
            <data key="strand">-</data>
            <data key="type1">protein_coding</data>
            <data key="type2">mRNA</data>
        </node>
        <node id="6403">
            <data key="SUID">6403</data>
            <data key="shared name">ENSG00000153561</data>
            <data key="name">ENSG00000153561</data>
            <data key="selected">false</data>
            <data key="EnName">ENSG00000153561.8</data>
            <data key="EnName2">ENSG00000153561</data>
            <data key="Module_Color">542</data>
            <data key="canonicalName">ENSG00000153561</data>
            <data key="chr">chr2</data>
            <data key="cytoscape.alias.list">[ENSG00000153561]</data>
            <data key="end">87005164</data>
            <data key="name2">RMND5A</data>
            <data key="proEnd">86949796</data>
            <data key="proStart">86944796</data>
            <data key="start">86947296</data>
            <data key="state">KNOWN</data>
            <data key="strand">+</data>
            <data key="type1">protein_coding</data>
            <data key="type2">mRNA</data>
        </node>
        <node id="6402">
            <data key="SUID">6402</data>
            <data key="shared name">ENSG00000115561</data>
            <data key="name">ENSG00000115561</data>
            <data key="selected">false</data>
            <data key="EnName">ENSG00000115561.10</data>
            <data key="EnName2">ENSG00000115561</data>
            <data key="Module_Color">542</data>
            <data key="canonicalName">ENSG00000115561</data>
            <data key="chr">chr2</data>
            <data key="cytoscape.alias.list">[ENSG00000115561]</data>
            <data key="end">86948245</data>
            <data key="name2">CHMP3</data>
            <data key="proEnd">86950745</data>
            <data key="proStart">86945745</data>
            <data key="start">86730554</data>
            <data key="state">KNOWN</data>
            <data key="strand">-</data>
            <data key="type1">protein_coding</data>
            <data key="type2">mRNA</data>
        </node>
        <node id="6401">
            <data key="SUID">6401</data>
            <data key="shared name">ENSG00000239305</data>
            <data key="name">ENSG00000239305</data>
            <data key="selected">false</data>
            <data key="EnName">ENSG00000239305.2</data>
            <data key="EnName2">ENSG00000239305</data>
            <data key="Module_Color">542</data>
            <data key="canonicalName">ENSG00000239305</data>
            <data key="chr">chr2</data>
            <data key="cytoscape.alias.list">[ENSG00000239305]</data>
            <data key="end">86850989</data>
            <data key="name2">RNF103</data>
            <data key="proEnd">86853489</data>
            <data key="proStart">86848489</data>
            <data key="start">86830516</data>
            <data key="state">KNOWN</data>
            <data key="strand">-</data>
            <data key="type1">protein_coding</data>
            <data key="type2">mRNA</data>
        </node>
        <node id="6400">
            <data key="SUID">6400</data>
            <data key="shared name">ENSG00000239282</data>
            <data key="name">ENSG00000239282</data>
            <data key="selected">false</data>
            <data key="EnName">ENSG00000239282.3</data>
            <data key="EnName2">ENSG00000239282</data>
            <data key="Module_Color">543</data>
            <data key="canonicalName">ENSG00000239282</data>
            <data key="chr">chr22</data>
            <data key="cytoscape.alias.list">[ENSG00000239282]</data>
            <data key="end">30685616</data>
            <data key="name2">GATSL3</data>
            <data key="proEnd">30688116</data>
            <data key="proStart">30683116</data>
            <data key="start">30681106</data>
            <data key="state">KNOWN</data>
            <data key="strand">-</data>
            <data key="type1">protein_coding</data>
            <data key="type2">mRNA</data>
        </node>
        <node id="6399">
            <data key="SUID">6399</data>
            <data key="shared name">ENSG00000239216</data>
            <data key="name">ENSG00000239216</data>
            <data key="selected">false</data>
            <data key="EnName">ENSG00000239216.1</data>
            <data key="EnName2">ENSG00000239216</data>
            <data key="Module_Color">691</data>
            <data key="canonicalName">ENSG00000239216</data>
            <data key="chr">chr1</data>
            <data key="cytoscape.alias.list">[ENSG00000239216]</data>
            <data key="end">119544028</data>
            <data key="name2">RP4-712E4.2</data>
            <data key="proEnd">119546528</data>
            <data key="proStart">119541528</data>
            <data key="start">119543241</data>
            <data key="state">NOVEL</data>
            <data key="strand">-</data>
            <data key="type1">lincRNA</data>
            <data key="type2">lncRNA</data>
        </node>
        <node id="6398">
            <data key="SUID">6398</data>
            <data key="shared name">ENSG00000238290</data>
            <data key="name">ENSG00000238290</data>
            <data key="selected">false</data>
            <data key="EnName">ENSG00000238290.1</data>
            <data key="EnName2">ENSG00000238290</data>
            <data key="Module_Color">692</data>
            <data key="canonicalName">ENSG00000238290</data>
            <data key="chr">chr1</data>
            <data key="cytoscape.alias.list">[ENSG00000238290]</data>
            <data key="end">8182762</data>
            <data key="name2">RP11-431K24.1</data>
            <data key="proEnd">8089298</data>
            <data key="proStart">8084298</data>
            <data key="start">8086798</data>
            <data key="state">NOVEL</data>
            <data key="strand">+</data>
            <data key="type1">lincRNA</data>
            <data key="type2">lncRNA</data>
        </node>
        <node id="6397">
            <data key="SUID">6397</data>
            <data key="shared name">ENSG00000237864</data>
            <data key="name">ENSG00000237864</data>
            <data key="selected">false</data>
            <data key="EnName">ENSG00000237864.1</data>
            <data key="EnName2">ENSG00000237864</data>
            <data key="Module_Color">693</data>
            <data key="canonicalName">ENSG00000237864</data>
            <data key="chr">chr21</data>
            <data key="cytoscape.alias.list">[ENSG00000237864]</data>
            <data key="end">44751919</data>
            <data key="name2">LINC00322</data>
            <data key="proEnd">44754419</data>
            <data key="proStart">44749419</data>
            <data key="start">44742297</data>
            <data key="state">NOVEL</data>
            <data key="strand">-</data>
            <data key="type1">lincRNA</data>
            <data key="type2">lncRNA</data>
        </node>
        <node id="6396">
            <data key="SUID">6396</data>
            <data key="shared name">ENSG00000116035</data>
            <data key="name">ENSG00000116035</data>
            <data key="selected">false</data>
            <data key="EnName">ENSG00000116035.2</data>
            <data key="EnName2">ENSG00000116035</data>
            <data key="Module_Color">982</data>
            <data key="canonicalName">ENSG00000116035</data>
            <data key="chr">chr2</data>
            <data key="cytoscape.alias.list">[ENSG00000116035]</data>
            <data key="end">71160576</data>
            <data key="name2">VAX2</data>
            <data key="proEnd">71130220</data>
            <data key="proStart">71125220</data>
            <data key="start">71127720</data>
            <data key="state">KNOWN</data>
            <data key="strand">+</data>
            <data key="type1">protein_coding</data>
            <data key="type2">mRNA</data>
        </node>
        <node id="6395">
            <data key="SUID">6395</data>
            <data key="shared name">ENSG00000237751</data>
            <data key="name">ENSG00000237751</data>
            <data key="selected">false</data>
            <data key="EnName">ENSG00000237751.2</data>
            <data key="EnName2">ENSG00000237751</data>
            <data key="Module_Color">982</data>
            <data key="canonicalName">ENSG00000237751</data>
            <data key="chr">chr2</data>
            <data key="cytoscape.alias.list">[ENSG00000237751]</data>
            <data key="end">71117089</data>
            <data key="name2">AC007040.5</data>
            <data key="proEnd">71117501</data>
            <data key="proStart">71112501</data>
            <data key="start">71115001</data>
            <data key="state">KNOWN</data>
            <data key="strand">+</data>
            <data key="type1">lincRNA</data>
            <data key="type2">lncRNA</data>
        </node>
        <node id="6394">
            <data key="SUID">6394</data>
            <data key="shared name">ENSG00000197283</data>
            <data key="name">ENSG00000197283</data>
            <data key="selected">false</data>
            <data key="EnName">ENSG00000197283.8</data>
            <data key="EnName2">ENSG00000197283</data>
            <data key="Module_Color">11</data>
            <data key="canonicalName">ENSG00000197283</data>
            <data key="chr">chr6</data>
            <data key="cytoscape.alias.list">[ENSG00000197283]</data>
            <data key="end">33421466</data>
            <data key="name2">SYNGAP1</data>
            <data key="proEnd">33390347</data>
            <data key="proStart">33385347</data>
            <data key="start">33387847</data>
            <data key="state">KNOWN</data>
            <data key="strand">+</data>
            <data key="type1">protein_coding</data>
            <data key="type2">mRNA</data>
        </node>
        <node id="6393">
            <data key="SUID">6393</data>
            <data key="shared name">ENSG00000112514</data>
[truncated: 10,597,549 more chars]
